# Supplementary material for: Mechanism of electro-acupuncture in alleviating intestinal injury in septic mice via polyamine-related M2-macrophage polarization
Source: Front Immunol. 2024 Apr 22;15:1373876. doi: 10.3389/fimmu.2024.1373876 (PMC11075497; doi:10.3389/fimmu.2024.1373876)
Supplement: Supplementary file 1 [file DataSheet_1.zip]

Archive with 50 entries (47 files):
- Figure 5/
- __MACOSX/._Figure 5
- Figure 5/Fig.5 Original Data.xlsx
- __MACOSX/Figure 5/._Fig.5 Original Data.xlsx
- Figure 5/Fig.5-2  Analysis file.pzfx
- __MACOSX/Figure 5/._Fig.5-2  Analysis file.pzfx
- Figure 5/Fig.5-3  Analysis file.pzfx
- __MACOSX/Figure 5/._Fig.5-3  Analysis file.pzfx
- Figure 5/Fig.5-1  Analysis file.pzfx
- __MACOSX/Figure 5/._Fig.5-1  Analysis file.pzfx
- Figure 5/Fig.5 Other files/
- __MACOSX/Figure 5/._Fig.5 Other files
- Figure 5/Fig.5 Other files/full scans of Immunohistochemical staining of intestine/
- __MACOSX/Figure 5/Fig.5 Other files/._full scans of Immunohistochemical staining of intestine
- Figure 5/Fig.5 Other files/full scans of Immunohistochemical staining of intestine/DFMO (3).jpg
- __MACOSX/Figure 5/Fig.5 Other files/full scans of Immunohistochemical staining of intestine/._DFMO (3).jpg
- Figure 5/Fig.5 Other files/full scans of Immunohistochemical staining of intestine/DFMO (2).jpg
- __MACOSX/Figure 5/Fig.5 Other files/full scans of Immunohistochemical staining of intestine/._DFMO (2).jpg
- Figure 5/Fig.5 Other files/full scans of Immunohistochemical staining of intestine/CLP (1).jpg
- __MACOSX/Figure 5/Fig.5 Other files/full scans of Immunohistochemical staining of intestine/._CLP (1).jpg
- Figure 5/Fig.5 Other files/full scans of Immunohistochemical staining of intestine/DEA (1).jpg
- __MACOSX/Figure 5/Fig.5 Other files/full scans of Immunohistochemical staining of intestine/._DEA (1).jpg
- Figure 5/Fig.5 Other files/full scans of Immunohistochemical staining of intestine/DEA (6).jpg
- __MACOSX/Figure 5/Fig.5 Other files/full scans of Immunohistochemical staining of intestine/._DEA (6).jpg
- Figure 5/Fig.5 Other files/full scans of Immunohistochemical staining of intestine/CLP (6).jpg
- __MACOSX/Figure 5/Fig.5 Other files/full scans of Immunohistochemical staining of intestine/._CLP (6).jpg
- Figure 5/Fig.5 Other files/full scans of Immunohistochemical staining of intestine/DFMO (5).jpg
- __MACOSX/Figure 5/Fig.5 Other files/full scans of Immunohistochemical staining of intestine/._DFMO (5).jpg
- Figure 5/Fig.5 Other files/full scans of Immunohistochemical staining of intestine/DFMO (4).jpg
- __MACOSX/Figure 5/Fig.5 Other files/full scans of Immunohistochemical staining of intestine/._DFMO (4).jpg
- Figure 5/Fig.5 Other files/full scans of Immunohistochemical staining of intestine/CLP (4).jpg
- __MACOSX/Figure 5/Fig.5 Other files/full scans of Immunohistochemical staining of intestine/._CLP (4).jpg
- Figure 5/Fig.5 Other files/full scans of Immunohistochemical staining of intestine/DEA (4).jpg
- __MACOSX/Figure 5/Fig.5 Other files/full scans of Immunohistochemical staining of intestine/._DEA (4).jpg
- Figure 5/Fig.5 Other files/full scans of Immunohistochemical staining of intestine/DEA (5).jpg
- __MACOSX/Figure 5/Fig.5 Other files/full scans of Immunohistochemical staining of intestine/._DEA (5).jpg
- Figure 5/Fig.5 Other files/full scans of Immunohistochemical staining of intestine/CLP (5).jpg
- __MACOSX/Figure 5/Fig.5 Other files/full scans of Immunohistochemical staining of intestine/._CLP (5).jpg
- Figure 5/Fig.5 Other files/full scans of Immunohistochemical staining of intestine/DFMO (6).jpg
- __MACOSX/Figure 5/Fig.5 Other files/full scans of Immunohistochemical staining of intestine/._DFMO (6).jpg
- Figure 5/Fig.5 Other files/full scans of Immunohistochemical staining of intestine/DFMO (1).jpg
- __MACOSX/Figure 5/Fig.5 Other files/full scans of Immunohistochemical staining of intestine/._DFMO (1).jpg
- Figure 5/Fig.5 Other files/full scans of Immunohistochemical staining of intestine/CLP (2).jpg
- __MACOSX/Figure 5/Fig.5 Other files/full scans of Immunohistochemical staining of intestine/._CLP (2).jpg
- Figure 5/Fig.5 Other files/full scans of Immunohistochemical staining of intestine/DEA (2).jpg
- __MACOSX/Figure 5/Fig.5 Other files/full scans of Immunohistochemical staining of intestine/._DEA (2).jpg
- Figure 5/Fig.5 Other files/full scans of Immunohistochemical staining of intestine/DEA (3).jpg
- __MACOSX/Figure 5/Fig.5 Other files/full scans of Immunohistochemical staining of intestine/._DEA (3).jpg
- Figure 5/Fig.5 Other files/full scans of Immunohistochemical staining of intestine/CLP (3).jpg
- __MACOSX/Figure 5/Fig.5 Other files/full scans of Immunohistochemical staining of intestine/._CLP (3).jpg
