# Supplementary material for: Mechanism of electro-acupuncture in alleviating intestinal injury in septic mice via polyamine-related M2-macrophage polarization
Source: Front Immunol. 2024 Apr 22;15:1373876. doi: 10.3389/fimmu.2024.1373876 (PMC11075497; doi:10.3389/fimmu.2024.1373876)
Supplement: Supplementary file 1 [file DataSheet_1.zip › Figure 5/Fig.5 Original Data.xlsx]

## Sheet: Spermidine in blood
CLP	DFMO	DEA
232.18	192.12	196.79
236.55	209.25	213.77
251.38	197.45	199.44
250.77	210.55	217.62
251.38	216.98	209.9
241.52	219.54	220.82

## Sheet: Spermidine in intestine
CLP	DFMO	DEA
30.15	21.44	21.74
30.29	22.78	28.29
32.73	22.29	24.99
33.33	28.25	22.54
33.65	25.56	22.92
31.44	26.51	27.03

## Sheet: mRNA  of ODC
CLP	DFMO	DEA
1.14861	1.00729	1.24851
1.27024	1.01278	1.28447
1.31781	1.17256	0.814743
1.26441	1.12707	0.86516
1.22774	3.96698	1.04928
1.23602	4.24442	0.96004

## Sheet: Chiu’s score
CLP	DFMO	DEA
4	4	3
3	4	2
3	4	4
4	4	4
3	3	4
3	4	3

## Sheet:  IL-1β in blood
CLP	DFMO	DEA
121.61	130.7	134.63
117.62	134.63	122.01
123.59	136.59	117.62
123.59	125.18	133.85
139.33	131.49	133.85
127.95	139.33	135.42

## Sheet:  iNOS in blood
CLP	DFMO	DEA
124.93	121.12	116.38
123.66	138.37	116.38
113.22	122.71	120.81
115.12	117.01	134.51
120.49	121.12	124.93
123.35	119.54	123.03

## Sheet: IL-10 in blood
CLP	DFMO	DEA
39.58	38.6	35.76
42.1	45.04	45.37
39.25	35.11	44.39
40.8	44.47	36.73
46.52	43.4	38.28
41.37	36.82	43.24

## Sheet: ARG in blood
CLP	DFMO	DEA
9.86987	5.99962	9.03552
9.97179	6.38959	8.04546
10.3196	6.18311	8.39816
10.4631	7.98721	6.10742
9.29344	8.41001	6.22646
9.47964	8.9138	6.53175

## Sheet: Macrophage in blood
the percentage of M1 Macrophage
	CLP	DFMO	DEA
	8.87	1.53	1.19
	9.49	1.71	0.9
	14.5	2.79	1.35
	13.8	1.59	0.66
	1.11	1.08	8.35
	1.3	1.04	8.51
the percentage of M2 Macrophage
	CLP	NEA	EA
	8.65	1.26	1.25
	8.39	1.28	0.72
	10.8	1.7	1.16
	10.2	1.62	0.57
	1.08	0.94	8.72
	0.83	0.67	8.36
M1/M2
	CLP	NEA	EA
	1.02543	1.21429	0.952
	1.13111	1.33594	1.25
	1.34259	1.64118	1.16379
	1.35294	0.981481	1.15789
	1.02778	1.14894	0.957569
	1.56627	1.55224	1.01794

## Sheet:  IL-1β in intestine
CLP	DFMO	DEA
16.78	21.25	17.68
16.34	18.17	16.2
15.02	16.88	16.28
15.02	20.3	21.12
15.2	20.07	19.59
14.42	18.18	19.8

[truncated: 4 more sheets: iNOS in intestine, IL-10 in intestine, ARG in intestine, Macrophage in intestine]
