# Supplementary material for: Mechanism of electro-acupuncture in alleviating intestinal injury in septic mice via polyamine-related M2-macrophage polarization
Source: Front Immunol. 2024 Apr 22;15:1373876. doi: 10.3389/fimmu.2024.1373876 (PMC11075497; doi:10.3389/fimmu.2024.1373876)
Supplement: Supplementary file 2 [file DataSheet_2.zip]

Archive with 20 entries (20 files):
- 1-Analysis.wsp
- __MACOSX/._1-Analysis.wsp
- Blood-Macro.wsp
- __MACOSX/._Blood-Macro.wsp
- Specimen_001_blood -blank.fcs
- __MACOSX/._Specimen_001_blood -blank.fcs
- Specimen_001_blood CLP (1).fcs
- __MACOSX/._Specimen_001_blood CLP (1).fcs
- Specimen_001_blood CLP (2).fcs
- __MACOSX/._Specimen_001_blood CLP (2).fcs
- Specimen_001_blood CLP (3).fcs
- __MACOSX/._Specimen_001_blood CLP (3).fcs
- Specimen_001_blood CLP (4).fcs
- __MACOSX/._Specimen_001_blood CLP (4).fcs
- Specimen_001_blood CLP (5).fcs
- __MACOSX/._Specimen_001_blood CLP (5).fcs
- Specimen_001_blood CLP (6).fcs
- __MACOSX/._Specimen_001_blood CLP (6).fcs
- Specimen_001_blood CON (1).fcs
- __MACOSX/._Specimen_001_blood CON (1).fcs
