# Supplementary material for: Mechanism of electro-acupuncture in alleviating intestinal injury in septic mice via polyamine-related M2-macrophage polarization
Source: Front Immunol. 2024 Apr 22;15:1373876. doi: 10.3389/fimmu.2024.1373876 (PMC11075497; doi:10.3389/fimmu.2024.1373876)
Supplement: Supplementary file 2 [file DataSheet_2.zip › 1-Analysis.wsp]

<?xml version="1.0" encoding="UTF-8"?>
 <Workspace version="20.0"  modDate="Mon Dec 25 21:40:59 CST 2023"  flowJoVersion="10.0.7r2"  drawRowBorders="1"  drawColumnBorders="1"  curGroup="1"  groupPaneHeight="260"  xmlns:xsi="http://www.w3.org/2001/XMLSchema-instance"  xmlns:gating="http://www.isac-net.org/std/Gating-ML/v2.0/gating"  xmlns:transforms="http://www.isac-net.org/std/Gating-ML/v2.0/transformations"  xmlns:data-type="http://www.isac-net.org/std/Gating-ML/v2.0/datatypes"  xsi:schemaLocation="http://www.isac-net.org/std/Gating-ML/v2.0/gating http://www.isac-net.org/std/Gating-ML/v2.0/gating/Gating-ML.v2.0.xsd http://www.isac-net.org/std/Gating-ML/v2.0/transformations http://www.isac-net.org/std/Gating-ML/v2.0/gating/Transformations.v2.0.xsd http://www.isac-net.org/std/Gating-ML/v2.0/datatypes http://www.isac-net.org/std/Gating-ML/v2.0/gating/DataTypes.v2.0.xsd "  nonAutoSaveFileName="file:/D:/天中医/论文/他人/肖璐师姐/文章1/WJB分析/投稿/Frontiers%20in%20immunology/原始数据及分析/Figure%202/Fig.2%20Other%20files/Flow%20cytometry/1-Analysis.wsp" >
   <WindowPosition x="-1"  y="16"  width="976"  height="1028"  displayed="1"  panelState="" />
   <TextTraits font="SansSerif"  size="12"  name=""  style="plain"  color="#000000"  background="#00ffffff"  just="left" />
   <Columns>
     <TColumn width="418" >
       <Property key="fj.appnode.prop.name" />
     </TColumn>
     <TColumn width="258" >
       <Property key="fj.appnode.prop.statistic" />
     </TColumn>
     <TColumn width="257" >
       <Property key="fj.appnode.prop.ncells" />
     </TColumn>
   </Columns>
   <Matrices>
     <transforms:spilloverMatrix prefix="Comp-"  name="Acquisition-defined"  editable="0"  color="#c0c0c0"  version="FlowJo-10.0.7r2"  status="FINALIZED"  transforms:id="16e68650-0a0a-4831-918a-aa9cc8b1273a"  suffix="" >
       <data-type:parameters>
         <data-type:parameter data-type:name="FITC-A" />
         <data-type:parameter data-type:name="PE-A" />
         <data-type:parameter data-type:name="PerCP-Cy5-5-A" />
         <data-type:parameter data-type:name="APC-A" />
       </data-type:parameters>
       <transforms:spillover data-type:parameter="FITC-A" >
         <transforms:coefficient data-type:parameter="FITC-A"  transforms:value="1" />
         <transforms:coefficient data-type:parameter="PE-A"  transforms:value="0.1560000032" />
         <transforms:coefficient data-type:parameter="PerCP-Cy5-5-A"  transforms:value="0.0120000001" />
         <transforms:coefficient data-type:parameter="APC-A"  transforms:value="0" />
       </transforms:spillover>
       <transforms:spillover data-type:parameter="PE-A" >
         <transforms:coefficient data-type:parameter="FITC-A"  transforms:value="0" />
         <transforms:coefficient data-type:parameter="PE-A"  transforms:value="1" />
         <transforms:coefficient data-type:parameter="PerCP-Cy5-5-A"  transforms:value="0.0960000008" />
         <transforms:coefficient data-type:parameter="APC-A"  transforms:value="0" />
       </transforms:spillover>
       <transforms:spillover data-type:parameter="PerCP-Cy5-5-A" >
         <transforms:coefficient data-type:parameter="FITC-A"  transforms:value="0" />
         <transforms:coefficient data-type:parameter="PE-A"  transforms:value="0" />
         <transforms:coefficient data-type:parameter="PerCP-Cy5-5-A"  transforms:value="1" />
         <transforms:coefficient data-type:parameter="APC-A"  transforms:value="0.0869999975" />
       </transforms:spillover>
       <transforms:spillover data-type:parameter="APC-A" >
         <transforms:coefficient data-type:parameter="FITC-A"  transforms:value="0" />
         <transforms:coefficient data-type:parameter="PE-A"  transforms:value="0" />
         <transforms:coefficient data-type:parameter="PerCP-Cy5-5-A"  transforms:value="0" />
         <transforms:coefficient data-type:parameter="APC-A"  transforms:value="1" />
       </transforms:spillover>
     </transforms:spilloverMatrix>
     <transforms:spilloverMatrix prefix="Comp-"  name="Acquisition-defined"  editable="0"  color="#c0c0c0"  version="FlowJo-10.0.7r2"  status="FINALIZED"  transforms:id="dc684d1d-954f-4d9b-8801-e4d60d3ea59f"  suffix="" >
       <data-type:parameters>
         <data-type:parameter data-type:name="FITC-A" />
         <data-type:parameter data-type:name="PE-A" />
         <data-type:parameter data-type:name="PerCP-Cy5-5-A" />
         <data-type:parameter data-type:name="APC-A" />
       </data-type:parameters>
       <transforms:spillover data-type:parameter="FITC-A" >
         <transforms:coefficient data-type:parameter="FITC-A"  transforms:value="1" />
         <transforms:coefficient data-type:parameter="PE-A"  transforms:value="0.1560000032" />
         <transforms:coefficient data-type:parameter="PerCP-Cy5-5-A"  transforms:value="0.0120000001" />
         <transforms:coefficient data-type:parameter="APC-A"  transforms:value="0" />
       </transforms:spillover>
       <transforms:spillover data-type:parameter="PE-A" >
         <transforms:coefficient data-type:parameter="FITC-A"  transforms:value="0" />
         <transforms:coefficient data-type:parameter="PE-A"  transforms:value="1" />
         <transforms:coefficient data-type:parameter="PerCP-Cy5-5-A"  transforms:value="0" />
         <transforms:coefficient data-type:parameter="APC-A"  transforms:value="0" />
       </transforms:spillover>
       <transforms:spillover data-type:parameter="PerCP-Cy5-5-A" >
         <transforms:coefficient data-type:parameter="FITC-A"  transforms:value="0" />
         <transforms:coefficient data-type:parameter="PE-A"  transforms:value="0" />
         <transforms:coefficient data-type:parameter="PerCP-Cy5-5-A"  transforms:value="1" />
         <transforms:coefficient data-type:parameter="APC-A"  transforms:value="0" />
       </transforms:spillover>
       <transforms:spillover data-type:parameter="APC-A" >
         <transforms:coefficient data-type:parameter="FITC-A"  transforms:value="0" />
         <transforms:coefficient data-type:parameter="PE-A"  transforms:value="0" />
         <transforms:coefficient data-type:parameter="PerCP-Cy5-5-A"  transforms:value="0" />
         <transforms:coefficient data-type:parameter="APC-A"  transforms:value="1" />
       </transforms:spillover>
     </transforms:spilloverMatrix>
     <transforms:spilloverMatrix prefix="Comp-"  name="Acquisition-defined"  editable="0"  color="#c0c0c0"  version="FlowJo-10.0.7r2"  status="FINALIZED"  transforms:id="78baa9fc-5ddd-4a7f-ad55-e9f34a400eb0"  suffix="" >
       <data-type:parameters>
         <data-type:parameter data-type:name="FITC-A" />
         <data-type:parameter data-type:name="PE-A" />
         <data-type:parameter data-type:name="PerCP-Cy5-5-A" />
         <data-type:parameter data-type:name="APC-A" />
       </data-type:parameters>
       <transforms:spillover data-type:parameter="FITC-A" >
         <transforms:coefficient data-type:parameter="FITC-A"  transforms:value="1" />
         <transforms:coefficient data-type:parameter="PE-A"  transforms:value="0.1560000032" />
         <transforms:coefficient data-type:parameter="PerCP-Cy5-5-A"  transforms:value="0.0120000001" />
         <transforms:coefficient data-type:parameter="APC-A"  transforms:value="0" />
       </transforms:spillover>
       <transforms:spillover data-type:parameter="PE-A" >
         <transforms:coefficient data-type:parameter="FITC-A"  transforms:value="0.4799999893" />
         <transforms:coefficient data-type:parameter="PE-A"  transforms:value="1" />
         <transforms:coefficient data-type:parameter="PerCP-Cy5-5-A"  transforms:value="0.0960000008" />
         <transforms:coefficient data-type:parameter="APC-A"  transforms:value="0" />
       </transforms:spillover>
       <transforms:spillover data-type:parameter="PerCP-Cy5-5-A" >
         <transforms:coefficient data-type:parameter="FITC-A"  transforms:value="0" />
         <transforms:coefficient data-type:parameter="PE-A"  transforms:value="0" />
         <transforms:coefficient data-type:parameter="PerCP-Cy5-5-A"  transforms:value="1" />
         <transforms:coefficient data-type:parameter="APC-A"  transforms:value="0.0869999975" />
       </transforms:spillover>
       <transforms:spillover data-type:parameter="APC-A" >
         <transforms:coefficient data-type:parameter="FITC-A"  transforms:value="0" />
         <transforms:coefficient data-type:parameter="PE-A"  transforms:value="0" />
         <transforms:coefficient data-type:parameter="PerCP-Cy5-5-A"  transforms:value="0" />
         <transforms:coefficient data-type:parameter="APC-A"  transforms:value="1" />
       </transforms:spillover>
     </transforms:spilloverMatrix>
     <transforms:spilloverMatrix prefix="Comp-"  name="Acquisition-defined"  editable="0"  color="#c0c0c0"  version="FlowJo-10.0.7r2"  status="FINALIZED"  transforms:id="7c0c1ff6-7149-47e0-bbb8-4f419781c2fb"  suffix="" >
       <data-type:parameters>
         <data-type:parameter data-type:name="FITC-A" />
         <data-type:parameter data-type:name="PE-A" />
         <data-type:parameter data-type:name="PerCP-Cy5-5-A" />
         <data-type:parameter data-type:name="APC-A" />
       </data-type:parameters>
       <transforms:spillover data-type:parameter="FITC-A" >
         <transforms:coefficient data-type:parameter="FITC-A"  transforms:value="1" />
         <transforms:coefficient data-type:parameter="PE-A"  transforms:value="0.1560000032" />
         <transforms:coefficient data-type:parameter="PerCP-Cy5-5-A"  transforms:value="0.0120000001" />
         <transforms:coefficient data-type:parameter="APC-A"  transforms:value="0" />
       </transforms:spillover>
       <transforms:spillover data-type:parameter="PE-A" >
         <transforms:coefficient data-type:parameter="FITC-A"  transforms:value="0.25" />
         <transforms:coefficient data-type:parameter="PE-A"  transforms:value="1" />
         <transforms:coefficient data-type:parameter="PerCP-Cy5-5-A"  transforms:value="0.0960000008" />
         <transforms:coefficient data-type:parameter="APC-A"  transforms:value="0" />
       </transforms:spillover>
       <transforms:spillover data-type:parameter="PerCP-Cy5-5-A" >
         <transforms:coefficient data-type:parameter="FITC-A"  transforms:value="0" />
         <transforms:coefficient data-type:parameter="PE-A"  transforms:value="0" />
         <transforms:coefficient data-type:parameter="PerCP-Cy5-5-A"  transforms:value="1" />
         <transforms:coefficient data-type:parameter="APC-A"  transforms:value="0.0869999975" />
       </transforms:spillover>
       <transforms:spillover data-type:parameter="APC-A" >
         <transforms:coefficient data-type:parameter="FITC-A"  transforms:value="0" />
         <transforms:coefficient data-type:parameter="PE-A"  transforms:value="0" />
         <transforms:coefficient data-type:parameter="PerCP-Cy5-5-A"  transforms:value="0" />
         <transforms:coefficient data-type:parameter="APC-A"  transforms:value="1" />
       </transforms:spillover>
     </transforms:spilloverMatrix>
     <transforms:spilloverMatrix prefix="Comp-"  name="Acquisition-defined"  editable="0"  color="#c0c0c0"  version="FlowJo-10.0.7r2"  status="FINALIZED"  transforms:id="adf77637-e5c3-4a6b-ba4f-ca5b63f2ecfb"  suffix="" >
       <data-type:parameters>
         <data-type:parameter data-type:name="FITC-A" />
         <data-type:parameter data-type:name="PE-A" />
         <data-type:parameter data-type:name="PerCP-Cy5-5-A" />
         <data-type:parameter data-type:name="APC-A" />
       </data-type:parameters>
       <transforms:spillover data-type:parameter="FITC-A" >
         <transforms:coefficient data-type:parameter="FITC-A"  transforms:value="1" />
         <transforms:coefficient data-type:parameter="PE-A"  transforms:value="0.1560000032" />
         <transforms:coefficient data-type:parameter="PerCP-Cy5-5-A"  transforms:value="0.0120000001" />
         <transforms:coefficient data-type:parameter="APC-A"  transforms:value="0" />
       </transforms:spillover>
       <transforms:spillover data-type:parameter="PE-A" >
         <transforms:coefficient data-type:parameter="FITC-A"  transforms:value="0.0099999998" />
         <transforms:coefficient data-type:parameter="PE-A"  transforms:value="1" />
         <transforms:coefficient data-type:parameter="PerCP-Cy5-5-A"  transforms:value="0.0960000008" />
         <transforms:coefficient data-type:parameter="APC-A"  transforms:value="0" />
       </transforms:spillover>
       <transforms:spillover data-type:parameter="PerCP-Cy5-5-A" >
         <transforms:coefficient data-type:parameter="FITC-A"  transforms:value="0" />
         <transforms:coefficient data-type:parameter="PE-A"  transforms:value="0" />
         <transforms:coefficient data-type:parameter="PerCP-Cy5-5-A"  transforms:value="1" />
         <transforms:coefficient data-type:parameter="APC-A"  transforms:value="0.0869999975" />
       </transforms:spillover>
       <transforms:spillover data-type:parameter="APC-A" >
         <transforms:coefficient data-type:parameter="FITC-A"  transforms:value="0" />
         <transforms:coefficient data-type:parameter="PE-A"  transforms:value="0.2800000012" />
         <transforms:coefficient data-type:parameter="PerCP-Cy5-5-A"  transforms:value="0" />
         <transforms:coefficient data-type:parameter="APC-A"  transforms:value="1" />
       </transforms:spillover>
     </transforms:spilloverMatrix>
     <transforms:spilloverMatrix prefix="Comp-"  name="Acquisition-defined"  editable="0"  color="#c0c0c0"  version="FlowJo-10.0.7r2"  status="FINALIZED"  transforms:id="7e02518d-ad34-4349-887e-91b3bf1f8f94"  suffix="" >
       <data-type:parameters>
         <data-type:parameter data-type:name="FITC-A" />
         <data-type:parameter data-type:name="PE-A" />
         <data-type:parameter data-type:name="PerCP-Cy5-5-A" />
         <data-type:parameter data-type:name="APC-A" />
       </data-type:parameters>
       <transforms:spillover data-type:parameter="FITC-A" >
         <transforms:coefficient data-type:parameter="FITC-A"  transforms:value="1" />
         <transforms:coefficient data-type:parameter="PE-A"  transforms:value="0.1560000032" />
         <transforms:coefficient data-type:parameter="PerCP-Cy5-5-A"  transforms:value="0.0120000001" />
         <transforms:coefficient data-type:parameter="APC-A"  transforms:value="0" />
       </transforms:spillover>
       <transforms:spillover data-type:parameter="PE-A" >
         <transforms:coefficient data-type:parameter="FITC-A"  transforms:value="0.125" />
         <transforms:coefficient data-type:parameter="PE-A"  transforms:value="1" />
         <transforms:coefficient data-type:parameter="PerCP-Cy5-5-A"  transforms:value="0.0960000008" />
         <transforms:coefficient data-type:parameter="APC-A"  transforms:value="0" />
       </transforms:spillover>
       <transforms:spillover data-type:parameter="PerCP-Cy5-5-A" >
         <transforms:coefficient data-type:parameter="FITC-A"  transforms:value="0" />
         <transforms:coefficient data-type:parameter="PE-A"  transforms:value="0" />
         <transforms:coefficient data-type:parameter="PerCP-Cy5-5-A"  transforms:value="1" />
         <transforms:coefficient data-type:parameter="APC-A"  transforms:value="0.0869999975" />
       </transforms:spillover>
       <transforms:spillover data-type:parameter="APC-A" >
         <transforms:coefficient data-type:parameter="FITC-A"  transforms:value="0" />
         <transforms:coefficient data-type:parameter="PE-A"  transforms:value="0" />
         <transforms:coefficient data-type:parameter="PerCP-Cy5-5-A"  transforms:value="0" />
         <transforms:coefficient data-type:parameter="APC-A"  transforms:value="1" />
       </transforms:spillover>
     </transforms:spilloverMatrix>
     <transforms:spilloverMatrix prefix="Comp-"  name="Acquisition-defined"  editable="0"  color="#c0c0c0"  version="FlowJo-10.0.7r2"  status="FINALIZED"  transforms:id="509c7249-3050-4a2a-a347-25440fb92303"  suffix="" >
       <data-type:parameters>
         <data-type:parameter data-type:name="FITC-A" />
         <data-type:parameter data-type:name="PE-A" />
         <data-type:parameter data-type:name="PerCP-Cy5-5-A" />
         <data-type:parameter data-type:name="APC-A" />
       </data-type:parameters>
       <transforms:spillover data-type:parameter="FITC-A" >
         <transforms:coefficient data-type:parameter="FITC-A"  transforms:value="1" />
         <transforms:coefficient data-type:parameter="PE-A"  transforms:value="0.1560000032" />
         <transforms:coefficient data-type:parameter="PerCP-Cy5-5-A"  transforms:value="0.0120000001" />
         <transforms:coefficient data-type:parameter="APC-A"  transforms:value="0" />
       </transforms:spillover>
       <transforms:spillover data-type:parameter="PE-A" >
         <transforms:coefficient data-type:parameter="FITC-A"  transforms:value="0.1299999952" />
         <transforms:coefficient data-type:parameter="PE-A"  transforms:value="1" />
         <transforms:coefficient data-type:parameter="PerCP-Cy5-5-A"  transforms:value="0.0960000008" />
         <transforms:coefficient data-type:parameter="APC-A"  transforms:value="0" />
       </transforms:spillover>
       <transforms:spillover data-type:parameter="PerCP-Cy5-5-A" >
         <transforms:coefficient data-type:parameter="FITC-A"  transforms:value="0" />
         <transforms:coefficient data-type:parameter="PE-A"  transforms:value="0" />
         <transforms:coefficient data-type:parameter="PerCP-Cy5-5-A"  transforms:value="1" />
         <transforms:coefficient data-type:parameter="APC-A"  transforms:value="0.0869999975" />
       </transforms:spillover>
       <transforms:spillover data-type:parameter="APC-A" >
         <transforms:coefficient data-type:parameter="FITC-A"  transforms:value="0" />
         <transforms:coefficient data-type:parameter="PE-A"  transforms:value="0" />
         <transforms:coefficient data-type:parameter="PerCP-Cy5-5-A"  transforms:value="0" />
         <transforms:coefficient data-type:parameter="APC-A"  transforms:value="1" />
       </transforms:spillover>
     </transforms:spilloverMatrix>
     <transforms:spilloverMatrix prefix="Comp-"  name="Acquisition-defined"  editable="0"  color="#c0c0c0"  version="FlowJo-10.0.7r2"  status="FINALIZED"  transforms:id="cacbb52c-5b4c-4896-9907-83ff5656ca1c"  suffix="" >
       <data-type:parameters>
         <data-type:parameter data-type:name="FITC-A" />
         <data-type:parameter data-type:name="PE-A" />
         <data-type:parameter data-type:name="PerCP-Cy5-5-A" />
         <data-type:parameter data-type:name="APC-A" />
       </data-type:parameters>
       <transforms:spillover data-type:parameter="FITC-A" >
         <transforms:coefficient data-type:parameter="FITC-A"  transforms:value="1" />
         <transforms:coefficient data-type:parameter="PE-A"  transforms:value="0.1560000032" />
         <transforms:coefficient data-type:parameter="PerCP-Cy5-5-A"  transforms:value="0.0120000001" />
         <transforms:coefficient data-type:parameter="APC-A"  transforms:value="0" />
       </transforms:spillover>
       <transforms:spillover data-type:parameter="PE-A" >
         <transforms:coefficient data-type:parameter="FITC-A"  transforms:value="0" />
         <transforms:coefficient data-type:parameter="PE-A"  transforms:value="1" />
         <transforms:coefficient data-type:parameter="PerCP-Cy5-5-A"  transforms:value="0.0960000008" />
         <transforms:coefficient data-type:parameter="APC-A"  transforms:value="0" />
       </transforms:spillover>
       <transforms:spillover data-type:parameter="PerCP-Cy5-5-A" >
         <transforms:coefficient data-type:parameter="FITC-A"  transforms:value="0" />
         <transforms:coefficient data-type:parameter="PE-A"  transforms:value="0" />
         <transforms:coefficient data-type:parameter="PerCP-Cy5-5-A"  transforms:value="1" />
         <transforms:coefficient data-type:parameter="APC-A"  transforms:value="0" />
       </transforms:spillover>
       <transforms:spillover data-type:parameter="APC-A" >
         <transforms:coefficient data-type:parameter="FITC-A"  transforms:value="0" />
         <transforms:coefficient data-type:parameter="PE-A"  transforms:value="0" />
         <transforms:coefficient data-type:parameter="PerCP-Cy5-5-A"  transforms:value="0" />
         <transforms:coefficient data-type:parameter="APC-A"  transforms:value="1" />
       </transforms:spillover>
     </transforms:spilloverMatrix>
     <transforms:spilloverMatrix prefix="Comp-"  name="Acquisition-defined"  editable="0"  color="#c0c0c0"  version="FlowJo-10.0.7r2"  status="FINALIZED"  transforms:id="2e66f197-7989-45f7-8bab-7341625c381e"  suffix="" >
       <data-type:parameters>
         <data-type:parameter data-type:name="BL1-H" />
         <data-type:parameter data-type:name="BL2-H" />
         <data-type:parameter data-type:name="BL3-H" />
         <data-type:parameter data-type:name="BL4-H" />
         <data-type:parameter data-type:name="RL1-H" />
         <data-type:parameter data-type:name="RL2-H" />
       </data-type:parameters>
       <transforms:spillover data-type:parameter="BL1-H" >
         <transforms:coefficient data-type:parameter="BL1-H"  transforms:value="1" />
         <transforms:coefficient data-type:parameter="BL2-H"  transforms:value="0.6000000238" />
         <transforms:coefficient data-type:parameter="BL3-H"  transforms:value="0.0099999998" />
         <transforms:coefficient data-type:parameter="BL4-H"  transforms:value="0" />
         <transforms:coefficient data-type:parameter="RL1-H"  transforms:value="0.0003" />
         <transforms:coefficient data-type:parameter="RL2-H"  transforms:value="0" />
       </transforms:spillover>
       <transforms:spillover data-type:parameter="BL2-H" >
         <transforms:coefficient data-type:parameter="BL1-H"  transforms:value="0" />
         <transforms:coefficient data-type:parameter="BL2-H"  transforms:value="1" />
         <transforms:coefficient data-type:parameter="BL3-H"  transforms:value="0" />
         <transforms:coefficient data-type:parameter="BL4-H"  transforms:value="0" />
         <transforms:coefficient data-type:parameter="RL1-H"  transforms:value="0" />
         <transforms:coefficient data-type:parameter="RL2-H"  transforms:value="0" />
       </transforms:spillover>
       <transforms:spillover data-type:parameter="BL3-H" >
         <transforms:coefficient data-type:parameter="BL1-H"  transforms:value="0" />
         <transforms:coefficient data-type:parameter="BL2-H"  transforms:value="0" />
         <transforms:coefficient data-type:parameter="BL3-H"  transforms:value="1" />
         <transforms:coefficient data-type:parameter="BL4-H"  transforms:value="0" />
         <transforms:coefficient data-type:parameter="RL1-H"  transforms:value="0.0299999993" />
         <transforms:coefficient data-type:parameter="RL2-H"  transforms:value="0" />
       </transforms:spillover>
       <transforms:spillover data-type:parameter="BL4-H" >
         <transforms:coefficient data-type:parameter="BL1-H"  transforms:value="0" />
         <transforms:coefficient data-type:parameter="BL2-H"  transforms:value="0" />
         <transforms:coefficient data-type:parameter="BL3-H"  transforms:value="0" />
         <transforms:coefficient data-type:parameter="BL4-H"  transforms:value="1" />
         <transforms:coefficient data-type:parameter="RL1-H"  transforms:value="0" />
         <transforms:coefficient data-type:parameter="RL2-H"  transforms:value="0" />
       </transforms:spillover>
       <transforms:spillover data-type:parameter="RL1-H" >
         <transforms:coefficient data-type:parameter="BL1-H"  transforms:value="0" />
         <transforms:coefficient data-type:parameter="BL2-H"  transforms:value="0" />
         <transforms:coefficient data-type:parameter="BL3-H"  transforms:value="0" />
         <transforms:coefficient data-type:parameter="BL4-H"  transforms:value="0" />
         <transforms:coefficient data-type:parameter="RL1-H"  transforms:value="1" />
         <transforms:coefficient data-type:parameter="RL2-H"  transforms:value="0" />
       </transforms:spillover>
       <transforms:spillover data-type:parameter="RL2-H" >
         <transforms:coefficient data-type:parameter="BL1-H"  transforms:value="0" />
         <transforms:coefficient data-type:parameter="BL2-H"  transforms:value="0" />
         <transforms:coefficient data-type:parameter="BL3-H"  transforms:value="0" />
         <transforms:coefficient data-type:parameter="BL4-H"  transforms:value="0" />
         <transforms:coefficient data-type:parameter="RL1-H"  transforms:value="0" />
         <transforms:coefficient data-type:parameter="RL2-H"  transforms:value="1" />
       </transforms:spillover>
     </transforms:spilloverMatrix>
   </Matrices>
   <Cytometers>
     <Cytometer name="DIVA"  cyt="FACSCantoII"  useFCS3="1"  extraNegs="0"  widthBasis="-100"  linMin="0"  logMin="3"  linMax="262144"  logMax="262144"  linearRescale="1"  logRescale="1"  linFromKW="1"  logFromKW="1"  useGain="1"  useTransform="1"  transformType="BIEX"  manufacturer=""  serialnumber=""  homepage="workspaces-and-samples/flowjo-and-your-cytometer/ws-cytometer-bd/"  icon="bd.PNG" >
       <LinParams>
         <Param>time</Param>
       </LinParams>
       <LogParams/>
       <FilterParams>
         <Param>ratio</Param>
       </FilterParams>
       <TransformStore>
         <Transforms>
           <Transforms>
             <transforms:linear transforms:minRange="0"  transforms:maxRange="262144"  gain="1" >
               <data-type:parameter data-type:name="FSC-H" />
             </transforms:linear>
             <transforms:linear transforms:minRange="0"  transforms:maxRange="262144"  gain="1" >
               <data-type:parameter data-type:name="FSC-W" />
             </transforms:linear>
             <transforms:linear transforms:minRange="0"  transforms:maxRange="262144"  gain="1" >
               <data-type:parameter data-type:name="SSC-H" />
             </transforms:linear>
             <transforms:linear transforms:minRange="0"  transforms:maxRange="262144"  gain="1" >
               <data-type:parameter data-type:name="SSC-W" />
             </transforms:linear>
             <transforms:biex transforms:length="256"  transforms:maxRange="262144.0000291775"  transforms:neg="0"  transforms:width="-100"  transforms:pos="4.418539922" >
               <data-type:parameter data-type:name="FITC-A" />
             </transforms:biex>
             <transforms:linear transforms:minRange="0"  transforms:maxRange="8"  gain="1" >
               <data-type:parameter data-type:name="Time" />
             </transforms:linear>
             <transforms:biex transforms:length="256"  transforms:maxRange="262144.0000291775"  transforms:neg="0"  transforms:width="-100"  transforms:pos="4.418539922" >
               <data-type:parameter data-type:name="PE-A" />
             </transforms:biex>
             <transforms:linear transforms:minRange="0"  transforms:maxRange="262144"  gain="1" >
               <data-type:parameter data-type:name="SSC-A" />
             </transforms:linear>
             <transforms:linear transforms:minRange="0"  transforms:maxRange="262144"  gain="1" >
               <data-type:parameter data-type:name="FSC-A" />
             </transforms:linear>
             <transforms:biex transforms:length="256"  transforms:maxRange="262144.0000291775"  transforms:neg="0"  transforms:width="-100"  transforms:pos="4.418539922" >
               <data-type:parameter data-type:name="PerCP-Cy5-5-A" />
             </transforms:biex>
             <transforms:biex transforms:length="256"  transforms:maxRange="262144.0000291775"  transforms:neg="0"  transforms:width="-100"  transforms:pos="4.418539922" >
               <data-type:parameter data-type:name="APC-A" />
             </transforms:biex>
           </Transforms>
         </Transforms>
         <Transforms>
           <MatrixID matrixId="7e02518d-ad34-4349-887e-91b3bf1f8f94" />
           <Transforms>
             <transforms:linear transforms:minRange="0"  transforms:maxRange="262144"  gain="1" >
               <data-type:parameter data-type:name="FSC-H" />
             </transforms:linear>
             <transforms:biex transforms:length="256"  transforms:maxRange="262144.0000291775"  transforms:neg="0"  transforms:width="-100"  transforms:pos="4.418539922" >
               <data-type:parameter data-type:name="FITC-A" />
             </transforms:biex>
             <transforms:linear transforms:minRange="0"  transforms:maxRange="262144"  gain="1" >
               <data-type:parameter data-type:name="FSC-W" />
             </transforms:linear>
             <transforms:linear transforms:minRange="0"  transforms:maxRange="262144"  gain="1" >
               <data-type:parameter data-type:name="SSC-H" />
             </transforms:linear>
             <transforms:linear transforms:minRange="0"  transforms:maxRange="262144"  gain="1" >
               <data-type:parameter data-type:name="SSC-W" />
             </transforms:linear>
             <transforms:linear transforms:minRange="0"  transforms:maxRange="128"  gain="1" >
               <data-type:parameter data-type:name="Time" />
             </transforms:linear>
             <transforms:biex transforms:length="256"  transforms:maxRange="262144.0000291775"  transforms:neg="0"  transforms:width="-100"  transforms:pos="4.418539922" >
               <data-type:parameter data-type:name="PE-A" />
             </transforms:biex>
             <transforms:linear transforms:minRange="0"  transforms:maxRange="262144"  gain="1" >
               <data-type:parameter data-type:name="SSC-A" />
             </transforms:linear>
             <transforms:linear transforms:minRange="0"  transforms:maxRange="262144"  gain="1" >
               <data-type:parameter data-type:name="FSC-A" />
             </transforms:linear>
             <transforms:biex transforms:length="256"  transforms:maxRange="262144.0000291775"  transforms:neg="0"  transforms:width="-100"  transforms:pos="4.418539922" >
               <data-type:parameter data-type:name="PerCP-Cy5-5-A" />
             </transforms:biex>
             <transforms:biex transforms:length="256"  transforms:maxRange="262144.0000291775"  transforms:neg="0"  transforms:width="-100"  transforms:pos="4.418539922" >
               <data-type:parameter data-type:name="APC-A" />
             </transforms:biex>
           </Transforms>
         </Transforms>
         <Transforms>
           <MatrixID matrixId="78baa9fc-5ddd-4a7f-ad55-e9f34a400eb0" />
           <Transforms>
             <transforms:linear transforms:minRange="0"  transforms:maxRange="262144"  gain="1" >
               <data-type:parameter data-type:name="FSC-H" />
             </transforms:linear>
             <transforms:biex transforms:length="256"  transforms:maxRange="262144.0000291775"  transforms:neg="0"  transforms:width="-100"  transforms:pos="4.418539922" >
               <data-type:parameter data-type:name="FITC-A" />
             </transforms:biex>
             <transforms:linear transforms:minRange="0"  transforms:maxRange="262144"  gain="1" >
               <data-type:parameter data-type:name="FSC-W" />
             </transforms:linear>
             <transforms:linear transforms:minRange="0"  transforms:maxRange="262144"  gain="1" >
               <data-type:parameter data-type:name="SSC-H" />
             </transforms:linear>
             <transforms:linear transforms:minRange="0"  transforms:maxRange="262144"  gain="1" >
               <data-type:parameter data-type:name="SSC-W" />
             </transforms:linear>
             <transforms:linear transforms:minRange="0"  transforms:maxRange="128"  gain="1" >
               <data-type:parameter data-type:name="Time" />
             </transforms:linear>
             <transforms:biex transforms:length="256"  transforms:maxRange="262144.0000291775"  transforms:neg="0"  transforms:width="-100"  transforms:pos="4.418539922" >
               <data-type:parameter data-type:name="PE-A" />
             </transforms:biex>
             <transforms:linear transforms:minRange="0"  transforms:maxRange="262144"  gain="1" >
               <data-type:parameter data-type:name="SSC-A" />
             </transforms:linear>
             <transforms:linear transforms:minRange="0"  transforms:maxRange="262144"  gain="1" >
               <data-type:parameter data-type:name="FSC-A" />
             </transforms:linear>
             <transforms:biex transforms:length="256"  transforms:maxRange="262144.0000291775"  transforms:neg="0"  transforms:width="-100"  transforms:pos="4.418539922" >
               <data-type:parameter data-type:name="PerCP-Cy5-5-A" />
             </transforms:biex>
             <transforms:biex transforms:length="256"  transforms:maxRange="262144.0000291775"  transforms:neg="0"  transforms:width="-100"  transforms:pos="4.418539922" >
               <data-type:parameter data-type:name="APC-A" />
             </transforms:biex>
           </Transforms>
         </Transforms>
         <Transforms>
           <MatrixID matrixId="78baa9fc-5ddd-4a7f-ad55-e9f34a400eb0" />
           <Transforms>
             <transforms:linear transforms:minRange="0"  transforms:maxRange="262144"  gain="1" >
               <data-type:parameter data-type:name="FSC-H" />
             </transforms:linear>
             <transforms:linear transforms:minRange="0"  transforms:maxRange="128"  gain="1" >
               <data-type:parameter data-type:name="Time" />
             </transforms:linear>
             <transforms:linear transforms:minRange="0"  transforms:maxRange="262144"  gain="1" >
               <data-type:parameter data-type:name="SSC-W" />
             </transforms:linear>
             <transforms:linear transforms:minRange="0"  transforms:maxRange="262144"  gain="1" >
               <data-type:parameter data-type:name="SSC-H" />
             </transforms:linear>
             <transforms:linear transforms:minRange="0"  transforms:maxRange="262144"  gain="1" >
               <data-type:parameter data-type:name="FSC-W" />
             </transforms:linear>
             <transforms:biex transforms:length="256"  transforms:maxRange="262144.0000291775"  transforms:neg="0"  transforms:width="-100"  transforms:pos="4.418539922" >
               <data-type:parameter data-type:name="FITC-A" />
             </transforms:biex>
             <transforms:biex transforms:length="256"  transforms:maxRange="262144.0000291775"  transforms:neg="0"  transforms:width="-100"  transforms:pos="4.418539922" >
               <data-type:parameter data-type:name="PE-A" />
             </transforms:biex>
             <transforms:linear transforms:minRange="0"  transforms:maxRange="262144"  gain="1" >
               <data-type:parameter data-type:name="SSC-A" />
             </transforms:linear>
             <transforms:linear transforms:minRange="0"  transforms:maxRange="262144"  gain="1" >
               <data-type:parameter data-type:name="FSC-A" />
             </transforms:linear>
             <transforms:biex transforms:length="256"  transforms:maxRange="262144.0000291775"  transforms:neg="0"  transforms:width="-100"  transforms:pos="4.418539922" >
               <data-type:parameter data-type:name="APC-A" />
             </transforms:biex>
             <transforms:biex transforms:length="256"  transforms:maxRange="262144.0000291775"  transforms:neg="0"  transforms:width="-100"  transforms:pos="4.418539922" >
               <data-type:parameter data-type:name="PerCP-Cy5-5-A" />
             </transforms:biex>
           </Transforms>
         </Transforms>
         <Transforms>
           <MatrixID matrixId="7e02518d-ad34-4349-887e-91b3bf1f8f94" />
           <Transforms>
             <transforms:linear transforms:minRange="0"  transforms:maxRange="262144"  gain="1" >
               <data-type:parameter data-type:name="FSC-H" />
             </transforms:linear>
             <transforms:linear transforms:minRange="0"  transforms:maxRange="128"  gain="1" >
               <data-type:parameter data-type:name="Time" />
             </transforms:linear>
             <transforms:linear transforms:minRange="0"  transforms:maxRange="262144"  gain="1" >
               <data-type:parameter data-type:name="SSC-W" />
             </transforms:linear>
             <transforms:linear transforms:minRange="0"  transforms:maxRange="262144"  gain="1" >
               <data-type:parameter data-type:name="SSC-H" />
             </transforms:linear>
             <transforms:linear transforms:minRange="0"  transforms:maxRange="262144"  gain="1" >
               <data-type:parameter data-type:name="FSC-W" />
             </transforms:linear>
             <transforms:biex transforms:length="256"  transforms:maxRange="262144.0000291775"  transforms:neg="0"  transforms:width="-100"  transforms:pos="4.418539922" >
               <data-type:parameter data-type:name="FITC-A" />
             </transforms:biex>
             <transforms:biex transforms:length="256"  transforms:maxRange="262144.0000291775"  transforms:neg="0"  transforms:width="-100"  transforms:pos="4.418539922" >
               <data-type:parameter data-type:name="PE-A" />
             </transforms:biex>
             <transforms:linear transforms:minRange="0"  transforms:maxRange="262144"  gain="1" >
               <data-type:parameter data-type:name="SSC-A" />
             </transforms:linear>
             <transforms:linear transforms:minRange="0"  transforms:maxRange="262144"  gain="1" >
               <data-type:parameter data-type:name="FSC-A" />
             </transforms:linear>
             <transforms:biex transforms:length="256"  transforms:maxRange="262144.0000291775"  transforms:neg="0"  transforms:width="-100"  transforms:pos="4.418539922" >
               <data-type:parameter data-type:name="APC-A" />
             </transforms:biex>
             <transforms:biex transforms:length="256"  transforms:maxRange="262144.0000291775"  transforms:neg="0"  transforms:width="-100"  transforms:pos="4.418539922" >
               <data-type:parameter data-type:name="PerCP-Cy5-5-A" />
             </transforms:biex>
           </Transforms>
         </Transforms>
         <Transforms>
           <MatrixID matrixId="cacbb52c-5b4c-4896-9907-83ff5656ca1c" />
           <Transforms>
             <transforms:linear transforms:minRange="0"  transforms:maxRange="262144"  gain="1" >
               <data-type:parameter data-type:name="FSC-H" />
             </transforms:linear>
             <transforms:linear transforms:minRange="0"  transforms:maxRange="16"  gain="1" >
               <data-type:parameter data-type:name="Time" />
             </transforms:linear>
             <transforms:linear transforms:minRange="0"  transforms:maxRange="262144"  gain="1" >
               <data-type:parameter data-type:name="SSC-W" />
             </transforms:linear>
             <transforms:linear transforms:minRange="0"  transforms:maxRange="262144"  gain="1" >
               <data-type:parameter data-type:name="SSC-H" />
             </transforms:linear>
             <transforms:linear transforms:minRange="0"  transforms:maxRange="262144"  gain="1" >
               <data-type:parameter data-type:name="FSC-W" />
             </transforms:linear>
             <transforms:biex transforms:length="256"  transforms:maxRange="262144.0000291775"  transforms:neg="0"  transforms:width="-100"  transforms:pos="4.418539922" >
               <data-type:parameter data-type:name="FITC-A" />
             </transforms:biex>
             <transforms:biex transforms:length="256"  transforms:maxRange="262144.0000291775"  transforms:neg="0"  transforms:width="-100"  transforms:pos="4.418539922" >
               <data-type:parameter data-type:name="PE-A" />
             </transforms:biex>
             <transforms:linear transforms:minRange="0"  transforms:maxRange="262144"  gain="1" >
               <data-type:parameter data-type:name="SSC-A" />
             </transforms:linear>
             <transforms:linear transforms:minRange="0"  transforms:maxRange="262144"  gain="1" >
               <data-type:parameter data-type:name="FSC-A" />
             </transforms:linear>
             <transforms:biex transforms:length="256"  transforms:maxRange="262144.0000291775"  transforms:neg="0"  transforms:width="-100"  transforms:pos="4.418539922" >
               <data-type:parameter data-type:name="APC-A" />
             </transforms:biex>
             <transforms:biex transforms:length="256"  transforms:maxRange="262144.0000291775"  transforms:neg="0"  transforms:width="-100"  transforms:pos="4.418539922" >
               <data-type:parameter data-type:name="PerCP-Cy5-5-A" />
             </transforms:biex>
           </Transforms>
         </Transforms>
         <Transforms>
           <MatrixID matrixId="cacbb52c-5b4c-4896-9907-83ff5656ca1c" />
           <Transforms>
             <transforms:linear transforms:minRange="0"  transforms:maxRange="262144"  gain="1" >
               <data-type:parameter data-type:name="FSC-H" />
             </transforms:linear>
             <transforms:biex transforms:length="256"  transforms:maxRange="262144.0000291775"  transforms:neg="0"  transforms:width="-100"  transforms:pos="4.418539922" >
               <data-type:parameter data-type:name="FITC-A" />
             </transforms:biex>
             <transforms:linear transforms:minRange="0"  transforms:maxRange="262144"  gain="1" >
               <data-type:parameter data-type:name="FSC-W" />
             </transforms:linear>
             <transforms:linear transforms:minRange="0"  transforms:maxRange="262144"  gain="1" >
               <data-type:parameter data-type:name="SSC-H" />
             </transforms:linear>
             <transforms:linear transforms:minRange="0"  transforms:maxRange="262144"  gain="1" >
               <data-type:parameter data-type:name="SSC-W" />
             </transforms:linear>
             <transforms:linear transforms:minRange="0"  transforms:maxRange="128"  gain="1" >
               <data-type:parameter data-type:name="Time" />
             </transforms:linear>
             <transforms:biex transforms:length="256"  transforms:maxRange="262144.0000291775"  transforms:neg="0"  transforms:width="-100"  transforms:pos="4.418539922" >
               <data-type:parameter data-type:name="PE-A" />
             </transforms:biex>
             <transforms:linear transforms:minRange="0"  transforms:maxRange="262144"  gain="1" >
               <data-type:parameter data-type:name="SSC-A" />
             </transforms:linear>
             <transforms:linear transforms:minRange="0"  transforms:maxRange="262144"  gain="1" >
               <data-type:parameter data-type:name="FSC-A" />
             </transforms:linear>
             <transforms:biex transforms:length="256"  transforms:maxRange="262144.0000291775"  transforms:neg="0"  transforms:width="-100"  transforms:pos="4.418539922" >
               <data-type:parameter data-type:name="PerCP-Cy5-5-A" />
             </transforms:biex>
             <transforms:biex transforms:length="256"  transforms:maxRange="262144.0000291775"  transforms:neg="0"  transforms:width="-100"  transforms:pos="4.418539922" >
               <data-type:parameter data-type:name="APC-A" />
             </transforms:biex>
           </Transforms>
         </Transforms>
         <Transforms>
           <MatrixID matrixId="7c0c1ff6-7149-47e0-bbb8-4f419781c2fb" />
           <Transforms>
             <transforms:linear transforms:minRange="0"  transforms:maxRange="262144"  gain="1" >
               <data-type:parameter data-type:name="FSC-H" />
             </transforms:linear>
             <transforms:linear transforms:minRange="0"  transforms:maxRange="128"  gain="1" >
               <data-type:parameter data-type:name="Time" />
             </transforms:linear>
             <transforms:linear transforms:minRange="0"  transforms:maxRange="262144"  gain="1" >
               <data-type:parameter data-type:name="SSC-W" />
             </transforms:linear>
             <transforms:linear transforms:minRange="0"  transforms:maxRange="262144"  gain="1" >
               <data-type:parameter data-type:name="SSC-H" />
             </transforms:linear>
             <transforms:linear transforms:minRange="0"  transforms:maxRange="262144"  gain="1" >
               <data-type:parameter data-type:name="FSC-W" />
             </transforms:linear>
             <transforms:biex transforms:length="256"  transforms:maxRange="262144.0000291775"  transforms:neg="0"  transforms:width="-100"  transforms:pos="4.418539922" >
               <data-type:parameter data-type:name="FITC-A" />
             </transforms:biex>
             <transforms:biex transforms:length="256"  transforms:maxRange="262144.0000291775"  transforms:neg="0"  transforms:width="-100"  transforms:pos="4.418539922" >
               <data-type:parameter data-type:name="PE-A" />
             </transforms:biex>
             <transforms:linear transforms:minRange="0"  transforms:maxRange="262144"  gain="1" >
               <data-type:parameter data-type:name="SSC-A" />
             </transforms:linear>
             <transforms:linear transforms:minRange="0"  transforms:maxRange="262144"  gain="1" >
               <data-type:parameter data-type:name="FSC-A" />
             </transforms:linear>
             <transforms:biex transforms:length="256"  transforms:maxRange="262144.0000291775"  transforms:neg="0"  transforms:width="-100"  transforms:pos="4.418539922" >
               <data-type:parameter data-type:name="APC-A" />
             </transforms:biex>
             <transforms:biex transforms:length="256"  transforms:maxRange="262144.0000291775"  transforms:neg="0"  transforms:width="-100"  transforms:pos="4.418539922" >
               <data-type:parameter data-type:name="PerCP-Cy5-5-A" />
             </transforms:biex>
           </Transforms>
         </Transforms>
         <Transforms>
           <MatrixID matrixId="7c0c1ff6-7149-47e0-bbb8-4f419781c2fb" />
           <Transforms>
             <transforms:linear transforms:minRange="0"  transforms:maxRange="262144"  gain="1" >
               <data-type:parameter data-type:name="FSC-H" />
             </transforms:linear>
             <transforms:biex transforms:length="256"  transforms:maxRange="262144.0000291775"  transforms:neg="0"  transforms:width="-100"  transforms:pos="4.418539922" >
               <data-type:parameter data-type:name="FITC-A" />
             </transforms:biex>
             <transforms:linear transforms:minRange="0"  transforms:maxRange="262144"  gain="1" >
               <data-type:parameter data-type:name="FSC-W" />
             </transforms:linear>
             <transforms:linear transforms:minRange="0"  transforms:maxRange="262144"  gain="1" >
               <data-type:parameter data-type:name="SSC-H" />
             </transforms:linear>
             <transforms:linear transforms:minRange="0"  transforms:maxRange="262144"  gain="1" >
               <data-type:parameter data-type:name="SSC-W" />
             </transforms:linear>
             <transforms:linear transforms:minRange="0"  transforms:maxRange="128"  gain="1" >
               <data-type:parameter data-type:name="Time" />
             </transforms:linear>
             <transforms:biex transforms:length="256"  transforms:maxRange="262144.0000291775"  transforms:neg="0"  transforms:width="-100"  transforms:pos="4.418539922" >
               <data-type:parameter data-type:name="PE-A" />
             </transforms:biex>
             <transforms:linear transforms:minRange="0"  transforms:maxRange="262144"  gain="1" >
               <data-type:parameter data-type:name="SSC-A" />
             </transforms:linear>
             <transforms:linear transforms:minRange="0"  transforms:maxRange="262144"  gain="1" >
               <data-type:parameter data-type:name="FSC-A" />
             </transforms:linear>
             <transforms:biex transforms:length="256"  transforms:maxRange="262144.0000291775"  transforms:neg="0"  transforms:width="-100"  transforms:pos="4.418539922" >
               <data-type:parameter data-type:name="PerCP-Cy5-5-A" />
             </transforms:biex>
             <transforms:biex transforms:length="256"  transforms:maxRange="262144.0000291775"  transforms:neg="0"  transforms:width="-100"  transforms:pos="4.418539922" >
               <data-type:parameter data-type:name="APC-A" />
             </transforms:biex>
           </Transforms>
         </Transforms>
         <Transforms>
           <MatrixID matrixId="adf77637-e5c3-4a6b-ba4f-ca5b63f2ecfb" />
           <Transforms>
             <transforms:linear transforms:minRange="0"  transforms:maxRange="262144"  gain="1" >
               <data-type:parameter data-type:name="FSC-H" />
             </transforms:linear>
             <transforms:biex transforms:length="256"  transforms:maxRange="262144.0000291775"  transforms:neg="0"  transforms:width="-100"  transforms:pos="4.418539922" >
               <data-type:parameter data-type:name="FITC-A" />
             </transforms:biex>
             <transforms:linear transforms:minRange="0"  transforms:maxRange="262144"  gain="1" >
               <data-type:parameter data-type:name="FSC-W" />
             </transforms:linear>
             <transforms:linear transforms:minRange="0"  transforms:maxRange="262144"  gain="1" >
               <data-type:parameter data-type:name="SSC-H" />
             </transforms:linear>
             <transforms:linear transforms:minRange="0"  transforms:maxRange="262144"  gain="1" >
               <data-type:parameter data-type:name="SSC-W" />
             </transforms:linear>
             <transforms:linear transforms:minRange="0"  transforms:maxRange="128"  gain="1" >
               <data-type:parameter data-type:name="Time" />
             </transforms:linear>
             <transforms:biex transforms:length="256"  transforms:maxRange="262144.0000291775"  transforms:neg="0"  transforms:width="-100"  transforms:pos="4.418539922" >
               <data-type:parameter data-type:name="PE-A" />
             </transforms:biex>
             <transforms:linear transforms:minRange="0"  transforms:maxRange="262144"  gain="1" >
               <data-type:parameter data-type:name="SSC-A" />
             </transforms:linear>
             <transforms:linear transforms:minRange="0"  transforms:maxRange="262144"  gain="1" >
               <data-type:parameter data-type:name="FSC-A" />
             </transforms:linear>
             <transforms:biex transforms:length="256"  transforms:maxRange="262144.0000291775"  transforms:neg="0"  transforms:width="-100"  transforms:pos="4.418539922" >
               <data-type:parameter data-type:name="PerCP-Cy5-5-A" />
             </transforms:biex>
             <transforms:biex transforms:length="256"  transforms:maxRange="262144.0000291775"  transforms:neg="0"  transforms:width="-100"  transforms:pos="4.418539922" >
               <data-type:parameter data-type:name="APC-A" />
             </transforms:biex>
           </Transforms>
         </Transforms>
         <Transforms>
           <MatrixID matrixId="adf77637-e5c3-4a6b-ba4f-ca5b63f2ecfb" />
           <Transforms>
             <transforms:linear transforms:minRange="0"  transforms:maxRange="262144"  gain="1" >
               <data-type:parameter data-type:name="FSC-H" />
             </transforms:linear>
             <transforms:linear transforms:minRange="0"  transforms:maxRange="128"  gain="1" >
               <data-type:parameter data-type:name="Time" />
             </transforms:linear>
             <transforms:linear transforms:minRange="0"  transforms:maxRange="262144"  gain="1" >
               <data-type:parameter data-type:name="SSC-W" />
             </transforms:linear>
             <transforms:linear transforms:minRange="0"  transforms:maxRange="262144"  gain="1" >
               <data-type:parameter data-type:name="SSC-H" />
             </transforms:linear>
             <transforms:linear transforms:minRange="0"  transforms:maxRange="262144"  gain="1" >
               <data-type:parameter data-type:name="FSC-W" />
             </transforms:linear>
             <transforms:biex transforms:length="256"  transforms:maxRange="262144.0000291775"  transforms:neg="0"  transforms:width="-100"  transforms:pos="4.418539922" >
               <data-type:parameter data-type:name="FITC-A" />
             </transforms:biex>
             <transforms:biex transforms:length="256"  transforms:maxRange="262144.0000291775"  transforms:neg="0"  transforms:width="-100"  transforms:pos="4.418539922" >
               <data-type:parameter data-type:name="PE-A" />
             </transforms:biex>
             <transforms:linear transforms:minRange="0"  transforms:maxRange="262144"  gain="1" >
               <data-type:parameter data-type:name="SSC-A" />
             </transforms:linear>
             <transforms:linear transforms:minRange="0"  transforms:maxRange="262144"  gain="1" >
               <data-type:parameter data-type:name="FSC-A" />
             </transforms:linear>
             <transforms:biex transforms:length="256"  transforms:maxRange="262144.0000291775"  transforms:neg="0"  transforms:width="-100"  transforms:pos="4.418539922" >
               <data-type:parameter data-type:name="APC-A" />
             </transforms:biex>
             <transforms:biex transforms:length="256"  transforms:maxRange="262144.0000291775"  transforms:neg="0"  transforms:width="-100"  transforms:pos="4.418539922" >
               <data-type:parameter data-type:name="PerCP-Cy5-5-A" />
             </transforms:biex>
           </Transforms>
         </Transforms>
         <Transforms>
           <MatrixID matrixId="16e68650-0a0a-4831-918a-aa9cc8b1273a" />
           <Transforms>
             <transforms:linear transforms:minRange="0"  transforms:maxRange="262144"  gain="1" >
               <data-type:parameter data-type:name="FSC-H" />
             </transforms:linear>
             <transforms:biex transforms:length="256"  transforms:maxRange="262144.0000291775"  transforms:neg="0"  transforms:width="-100"  transforms:pos="4.418539922" >
               <data-type:parameter data-type:name="FITC-A" />
             </transforms:biex>
             <transforms:linear transforms:minRange="0"  transforms:maxRange="262144"  gain="1" >
               <data-type:parameter data-type:name="FSC-W" />
             </transforms:linear>
             <transforms:linear transforms:minRange="0"  transforms:maxRange="262144"  gain="1" >
               <data-type:parameter data-type:name="SSC-H" />
             </transforms:linear>
             <transforms:linear transforms:minRange="0"  transforms:maxRange="262144"  gain="1" >
               <data-type:parameter data-type:name="SSC-W" />
             </transforms:linear>
             <transforms:linear transforms:minRange="0"  transforms:maxRange="128"  gain="1" >
               <data-type:parameter data-type:name="Time" />
             </transforms:linear>
             <transforms:biex transforms:length="256"  transforms:maxRange="262144.0000291775"  transforms:neg="0"  transforms:width="-100"  transforms:pos="4.418539922" >
               <data-type:parameter data-type:name="PE-A" />
             </transforms:biex>
             <transforms:linear transforms:minRange="0"  transforms:maxRange="262144"  gain="1" >
               <data-type:parameter data-type:name="SSC-A" />
             </transforms:linear>
             <transforms:linear transforms:minRange="0"  transforms:maxRange="262144"  gain="1" >
               <data-type:parameter data-type:name="FSC-A" />
             </transforms:linear>
             <transforms:biex transforms:length="256"  transforms:maxRange="262144.0000291775"  transforms:neg="0"  transforms:width="-100"  transforms:pos="4.418539922" >
               <data-type:parameter data-type:name="PerCP-Cy5-5-A" />
             </transforms:biex>
             <transforms:biex transforms:length="256"  transforms:maxRange="262144.0000291775"  transforms:neg="0"  transforms:width="-100"  transforms:pos="4.418539922" >
               <data-type:parameter data-type:name="APC-A" />
             </transforms:biex>
           </Transforms>
         </Transforms>
         <Transforms>
           <MatrixID matrixId="16e68650-0a0a-4831-918a-aa9cc8b1273a" />
           <Transforms>
             <transforms:linear transforms:minRange="0"  transforms:maxRange="262144"  gain="1" >
               <data-type:parameter data-type:name="FSC-H" />
             </transforms:linear>
             <transforms:linear transforms:minRange="0"  transforms:maxRange="128"  gain="1" >
               <data-type:parameter data-type:name="Time" />
             </transforms:linear>
             <transforms:linear transforms:minRange="0"  transforms:maxRange="262144"  gain="1" >
               <data-type:parameter data-type:name="SSC-W" />
             </transforms:linear>
             <transforms:linear transforms:minRange="0"  transforms:maxRange="262144"  gain="1" >
               <data-type:parameter data-type:name="SSC-H" />
             </transforms:linear>
             <transforms:linear transforms:minRange="0"  transforms:maxRange="262144"  gain="1" >
               <data-type:parameter data-type:name="FSC-W" />
             </transforms:linear>
             <transforms:biex transforms:length="256"  transforms:maxRange="262144.0000291775"  transforms:neg="0"  transforms:width="-100"  transforms:pos="4.418539922" >
               <data-type:parameter data-type:name="FITC-A" />
             </transforms:biex>
             <transforms:biex transforms:length="256"  transforms:maxRange="262144.0000291775"  transforms:neg="0"  transforms:width="-100"  transforms:pos="4.418539922" >
               <data-type:parameter data-type:name="PE-A" />
             </transforms:biex>
             <transforms:linear transforms:minRange="0"  transforms:maxRange="262144"  gain="1" >
               <data-type:parameter data-type:name="SSC-A" />
             </transforms:linear>
             <transforms:linear transforms:minRange="0"  transforms:maxRange="262144"  gain="1" >
               <data-type:parameter data-type:name="FSC-A" />
             </transforms:linear>
             <transforms:biex transforms:length="256"  transforms:maxRange="262144.0000291775"  transforms:neg="0"  transforms:width="-100"  transforms:pos="4.418539922" >
               <data-type:parameter data-type:name="APC-A" />
             </transforms:biex>
             <transforms:biex transforms:length="256"  transforms:maxRange="262144.0000291775"  transforms:neg="0"  transforms:width="-100"  transforms:pos="4.418539922" >
               <data-type:parameter data-type:name="PerCP-Cy5-5-A" />
             </transforms:biex>
           </Transforms>
         </Transforms>
         <Transforms>
           <MatrixID matrixId="dc684d1d-954f-4d9b-8801-e4d60d3ea59f" />
           <Transforms>
             <transforms:linear transforms:minRange="0"  transforms:maxRange="262144"  gain="1" >
               <data-type:parameter data-type:name="FSC-H" />
             </transforms:linear>
             <transforms:linear transforms:minRange="0"  transforms:maxRange="32"  gain="1" >
               <data-type:parameter data-type:name="Time" />
             </transforms:linear>
             <transforms:linear transforms:minRange="0"  transforms:maxRange="262144"  gain="1" >
               <data-type:parameter data-type:name="SSC-W" />
             </transforms:linear>
             <transforms:linear transforms:minRange="0"  transforms:maxRange="262144"  gain="1" >
               <data-type:parameter data-type:name="SSC-H" />
             </transforms:linear>
             <transforms:linear transforms:minRange="0"  transforms:maxRange="262144"  gain="1" >
               <data-type:parameter data-type:name="FSC-W" />
             </transforms:linear>
             <transforms:biex transforms:length="256"  transforms:maxRange="262144.0000291775"  transforms:neg="0"  transforms:width="-100"  transforms:pos="4.418539922" >
               <data-type:parameter data-type:name="FITC-A" />
             </transforms:biex>
             <transforms:biex transforms:length="256"  transforms:maxRange="262144.0000291775"  transforms:neg="0"  transforms:width="-100"  transforms:pos="4.418539922" >
               <data-type:parameter data-type:name="PE-A" />
             </transforms:biex>
             <transforms:linear transforms:minRange="0"  transforms:maxRange="262144"  gain="1" >
               <data-type:parameter data-type:name="SSC-A" />
             </transforms:linear>
             <transforms:linear transforms:minRange="0"  transforms:maxRange="262144"  gain="1" >
               <data-type:parameter data-type:name="FSC-A" />
             </transforms:linear>
             <transforms:biex transforms:length="256"  transforms:maxRange="262144.0000291775"  transforms:neg="0"  transforms:width="-100"  transforms:pos="4.418539922" >
               <data-type:parameter data-type:name="APC-A" />
             </transforms:biex>
             <transforms:biex transforms:length="256"  transforms:maxRange="262144.0000291775"  transforms:neg="0"  transforms:width="-100"  transforms:pos="4.418539922" >
               <data-type:parameter data-type:name="PerCP-Cy5-5-A" />
             </transforms:biex>
           </Transforms>
         </Transforms>
         <Transforms>
           <MatrixID matrixId="509c7249-3050-4a2a-a347-25440fb92303" />
           <Transforms>
             <transforms:linear transforms:minRange="0"  transforms:maxRange="262144"  gain="1" >
               <data-type:parameter data-type:name="FSC-H" />
             </transforms:linear>
             <transforms:linear transforms:minRange="0"  transforms:maxRange="128"  gain="1" >
               <data-type:parameter data-type:name="Time" />
             </transforms:linear>
             <transforms:linear transforms:minRange="0"  transforms:maxRange="262144"  gain="1" >
               <data-type:parameter data-type:name="SSC-W" />
             </transforms:linear>
             <transforms:linear transforms:minRange="0"  transforms:maxRange="262144"  gain="1" >
               <data-type:parameter data-type:name="SSC-H" />
             </transforms:linear>
             <transforms:linear transforms:minRange="0"  transforms:maxRange="262144"  gain="1" >
               <data-type:parameter data-type:name="FSC-W" />
             </transforms:linear>
             <transforms:biex transforms:length="256"  transforms:maxRange="262144.0000291775"  transforms:neg="0"  transforms:width="-100"  transforms:pos="4.418539922" >
               <data-type:parameter data-type:name="FITC-A" />
             </transforms:biex>
             <transforms:biex transforms:length="256"  transforms:maxRange="262144.0000291775"  transforms:neg="0"  transforms:width="-100"  transforms:pos="4.418539922" >
               <data-type:parameter data-type:name="PE-A" />
             </transforms:biex>
             <transforms:linear transforms:minRange="0"  transforms:maxRange="262144"  gain="1" >
               <data-type:parameter data-type:name="SSC-A" />
             </transforms:linear>
             <transforms:linear transforms:minRange="0"  transforms:maxRange="262144"  gain="1" >
               <data-type:parameter data-type:name="FSC-A" />
             </transforms:linear>
             <transforms:biex transforms:length="256"  transforms:maxRange="262144.0000291775"  transforms:neg="0"  transforms:width="-100"  transforms:pos="4.418539922" >
               <data-type:parameter data-type:name="APC-A" />
             </transforms:biex>
             <transforms:biex transforms:length="256"  transforms:maxRange="262144.0000291775"  transforms:neg="0"  transforms:width="-100"  transforms:pos="4.418539922" >
               <data-type:parameter data-type:name="PerCP-Cy5-5-A" />
             </transforms:biex>
           </Transforms>
         </Transforms>
         <Transforms>
           <MatrixID matrixId="509c7249-3050-4a2a-a347-25440fb92303" />
           <Transforms>
             <transforms:linear transforms:minRange="0"  transforms:maxRange="262144"  gain="1" >
               <data-type:parameter data-type:name="FSC-H" />
             </transforms:linear>
             <transforms:biex transforms:length="256"  transforms:maxRange="262144.0000291775"  transforms:neg="0"  transforms:width="-100"  transforms:pos="4.418539922" >
               <data-type:parameter data-type:name="FITC-A" />
             </transforms:biex>
             <transforms:linear transforms:minRange="0"  transforms:maxRange="262144"  gain="1" >
               <data-type:parameter data-type:name="FSC-W" />
             </transforms:linear>
             <transforms:linear transforms:minRange="0"  transforms:maxRange="262144"  gain="1" >
               <data-type:parameter data-type:name="SSC-H" />
             </transforms:linear>
             <transforms:linear transforms:minRange="0"  transforms:maxRange="262144"  gain="1" >
               <data-type:parameter data-type:name="SSC-W" />
             </transforms:linear>
             <transforms:linear transforms:minRange="0"  transforms:maxRange="128"  gain="1" >
               <data-type:parameter data-type:name="Time" />
             </transforms:linear>
             <transforms:biex transforms:length="256"  transforms:maxRange="262144.0000291775"  transforms:neg="0"  transforms:width="-100"  transforms:pos="4.418539922" >
               <data-type:parameter data-type:name="PE-A" />
             </transforms:biex>
             <transforms:linear transforms:minRange="0"  transforms:maxRange="262144"  gain="1" >
               <data-type:parameter data-type:name="SSC-A" />
             </transforms:linear>
             <transforms:linear transforms:minRange="0"  transforms:maxRange="262144"  gain="1" >
               <data-type:parameter data-type:name="FSC-A" />
             </transforms:linear>
             <transforms:biex transforms:length="256"  transforms:maxRange="262144.0000291775"  transforms:neg="0"  transforms:width="-100"  transforms:pos="4.418539922" >
               <data-type:parameter data-type:name="PerCP-Cy5-5-A" />
             </transforms:biex>
             <transforms:biex transforms:length="256"  transforms:maxRange="262144.0000291775"  transforms:neg="0"  transforms:width="-100"  transforms:pos="4.418539922" >
               <data-type:parameter data-type:name="APC-A" />
             </transforms:biex>
           </Transforms>
         </Transforms>
         <Transforms>
           <MatrixID matrixId="dc684d1d-954f-4d9b-8801-e4d60d3ea59f" />
           <Transforms>
             <transforms:linear transforms:minRange="0"  transforms:maxRange="262144"  gain="1" >
               <data-type:parameter data-type:name="FSC-H" />
             </transforms:linear>
             <transforms:biex transforms:length="256"  transforms:maxRange="262144.0000291775"  transforms:neg="0"  transforms:width="-100"  transforms:pos="4.418539922" >
               <data-type:parameter data-type:name="FITC-A" />
             </transforms:biex>
             <transforms:linear transforms:minRange="0"  transforms:maxRange="262144"  gain="1" >
               <data-type:parameter data-type:name="FSC-W" />
             </transforms:linear>
             <transforms:linear transforms:minRange="0"  transforms:maxRange="262144"  gain="1" >
               <data-type:parameter data-type:name="SSC-H" />
             </transforms:linear>
             <transforms:linear transforms:minRange="0"  transforms:maxRange="262144"  gain="1" >
               <data-type:parameter data-type:name="SSC-W" />
             </transforms:linear>
             <transforms:linear transforms:minRange="0"  transforms:maxRange="128"  gain="1" >
               <data-type:parameter data-type:name="Time" />
             </transforms:linear>
             <transforms:biex transforms:length="256"  transforms:maxRange="262144.0000291775"  transforms:neg="0"  transforms:width="-100"  transforms:pos="4.418539922" >
               <data-type:parameter data-type:name="PE-A" />
             </transforms:biex>
             <transforms:linear transforms:minRange="0"  transforms:maxRange="262144"  gain="1" >
               <data-type:parameter data-type:name="SSC-A" />
             </transforms:linear>
             <transforms:linear transforms:minRange="0"  transforms:maxRange="262144"  gain="1" >
               <data-type:parameter data-type:name="FSC-A" />
             </transforms:linear>
             <transforms:biex transforms:length="256"  transforms:maxRange="262144.0000291775"  transforms:neg="0"  transforms:width="-100"  transforms:pos="4.418539922" >
               <data-type:parameter data-type:name="PerCP-Cy5-5-A" />
             </transforms:biex>
             <transforms:biex transforms:length="256"  transforms:maxRange="262144.0000291775"  transforms:neg="0"  transforms:width="-100"  transforms:pos="4.418539922" >
               <data-type:parameter data-type:name="APC-A" />
             </transforms:biex>
           </Transforms>
         </Transforms>
       </TransformStore>
     </Cytometer>
     <Cytometer name="GENERIC"  cyt="EXFLOW"  useFCS3="1"  extraNegs="0"  widthBasis="-10"  linMin="0"  logMin="1"  linMax="10000"  logMax="10000"  linearRescale="1"  logRescale="1"  linFromKW="1"  logFromKW="1"  useGain="1"  useTransform="0"  transformType="LOG"  manufacturer=""  serialnumber=""  homepage="workspaces-and-samples/flowjo-and-your-cytometer/ws-instrumentation/"  icon="generic.png" >
       <LinParams>
         <Param>time</Param>
       </LinParams>
       <LogParams/>
       <FilterParams>
         <Param/>
       </FilterParams>
       <TransformStore>
         <Transforms>
           <MatrixID matrixId="2e66f197-7989-45f7-8bab-7341625c381e" />
           <Transforms>
             <transforms:log transforms:offset="1"  transforms:decades="5.4191293077" >
               <data-type:parameter data-type:name="FSC-H" />
             </transforms:log>
             <transforms:linear transforms:minRange="1"  transforms:maxRange="32"  gain="1" >
               <data-type:parameter data-type:name="TIME" />
             </transforms:linear>
             <transforms:log transforms:offset="1"  transforms:decades="5.4191293077" >
               <data-type:parameter data-type:name="BL2-H" />
             </transforms:log>
             <transforms:log transforms:offset="1"  transforms:decades="5.4191293077" >
               <data-type:parameter data-type:name="SSC-H" />
             </transforms:log>
             <transforms:log transforms:offset="1"  transforms:decades="5.4191293077" >
               <data-type:parameter data-type:name="RL2-H" />
             </transforms:log>
             <transforms:linear transforms:minRange="0"  transforms:maxRange="262500"  gain="1" >
               <data-type:parameter data-type:name="SSC-A" />
             </transforms:linear>
             <transforms:log transforms:offset="1"  transforms:decades="5.4191293077" >
               <data-type:parameter data-type:name="RL1-H" />
             </transforms:log>
             <transforms:log transforms:offset="1"  transforms:decades="5.4191293077" >
               <data-type:parameter data-type:name="FSC-W" />
             </transforms:log>
             <transforms:log transforms:offset="1"  transforms:decades="5.4191293077" >
               <data-type:parameter data-type:name="SSC-W" />
             </transforms:log>
             <transforms:log transforms:offset="1"  transforms:decades="5.4191293077" >
               <data-type:parameter data-type:name="BL1-H" />
             </transforms:log>
             <transforms:log transforms:offset="1"  transforms:decades="5.4191293077" >
               <data-type:parameter data-type:name="BL3-H" />
             </transforms:log>
             <transforms:linear transforms:minRange="0"  transforms:maxRange="262500"  gain="1" >
               <data-type:parameter data-type:name="FSC-A" />
             </transforms:linear>
             <transforms:log transforms:offset="1"  transforms:decades="5.4191293077" >
               <data-type:parameter data-type:name="BL4-H" />
             </transforms:log>
           </Transforms>
         </Transforms>
         <Transforms>
           <MatrixID matrixId="2e66f197-7989-45f7-8bab-7341625c381e" />
           <Transforms>
             <transforms:log transforms:offset="1"  transforms:decades="5.4191293077" >
               <data-type:parameter data-type:name="FSC-H" />
             </transforms:log>
             <transforms:linear transforms:minRange="1"  transforms:maxRange="32"  gain="1" >
               <data-type:parameter data-type:name="TIME" />
             </transforms:linear>
             <transforms:log transforms:offset="1"  transforms:decades="5.4191293077" >
               <data-type:parameter data-type:name="BL2-H" />
             </transforms:log>
             <transforms:log transforms:offset="1"  transforms:decades="5.4191293077" >
               <data-type:parameter data-type:name="SSC-H" />
             </transforms:log>
             <transforms:log transforms:offset="1"  transforms:decades="5.4191293077" >
               <data-type:parameter data-type:name="RL2-H" />
             </transforms:log>
             <transforms:linear transforms:minRange="0"  transforms:maxRange="262500"  gain="1" >
               <data-type:parameter data-type:name="SSC-A" />
             </transforms:linear>
             <transforms:log transforms:offset="1"  transforms:decades="5.4191293077" >
               <data-type:parameter data-type:name="RL1-H" />
             </transforms:log>
             <transforms:log transforms:offset="1"  transforms:decades="5.4191293077" >
               <data-type:parameter data-type:name="FSC-W" />
             </transforms:log>
             <transforms:log transforms:offset="1"  transforms:decades="5.4191293077" >
               <data-type:parameter data-type:name="SSC-W" />
             </transforms:log>
             <transforms:log transforms:offset="1"  transforms:decades="5.4191293077" >
               <data-type:parameter data-type:name="BL1-H" />
             </transforms:log>
             <transforms:log transforms:offset="1"  transforms:decades="5.4191293077" >
               <data-type:parameter data-type:name="BL3-H" />
             </transforms:log>
             <transforms:linear transforms:minRange="0"  transforms:maxRange="262500"  gain="1" >
               <data-type:parameter data-type:name="FSC-A" />
             </transforms:linear>
             <transforms:log transforms:offset="1"  transforms:decades="5.4191293077" >
               <data-type:parameter data-type:name="BL4-H" />
             </transforms:log>
           </Transforms>
         </Transforms>
       </TransformStore>
     </Cytometer>
   </Cytometers>
   <Groups>
     <GroupNode name="所有样本"  annotation=""  owningGroup="所有样本"  expanded="1"  sortPriority="10"  count="-1" >
       <Graph smoothing="0"  backColor="#ffffff"  foreColor="#000000"  type="Pseudocolor"  fast="1"  rowCount="0" >
         <Axis dimension="x"  name=""  label=""  auto="auto" />
         <Axis dimension="y"  name=""  label=""  auto="auto" />
         <GraphSettings level="5%"  smoothingHighResolution="1"  contourHighResolution="1"  histogramSmoothingCount="0"  graphResolution="256"  showOutliers="0"  drawLargeDots="0"  dotsToDraw="8000"  tint="le.chartfill.tinted.40"  lineWeight="le.lineweight.normal"  lineStyle="le.linestyle.solid" />
         <GraphEnvironment showGrid="0"  showAxes="tnlTNL"  showGates="1"  showFreqOnPlots="1"  showGateNameOnPlots="1"  showMedians="0"  showUncomped="0"  addEventParam="0"  lastYAxisName="" >
           <TextTraits font="SansSerif"  size="12"  name="Labels"  style="plain"  color="#000000"  background="#00ffffff"  just="left" />
           <TextTraits font="SansSerif"  size="12"  name="LayoutGates"  style="plain"  color="#000000"  background="#00ffffff"  just="left" />
           <TextTraits font="SansSerif"  size="10"  name="Numbers"  style="plain"  color="#000000"  background="#00ffffff"  just="left" />
           <TextTraits font="SansSerif"  size="10"  name="Legend"  style="plain"  color="#000000"  background="#00ffffff"  just="left" />
           <WindowPosition x="0"  y="0"  width="0"  height="0"  displayed="0"  panelState="" />
         </GraphEnvironment>
       </Graph>
       <Group name="所有样本"  live="1"  role="ws.group.dlog.test"  key=""  synchronized="0"  foreground="#000000"  fontStyle="bold" >
         <Criteria/>
         <BlacklistedSamples>
           <SampleRef sampleID="35" />
           <SampleRef sampleID="36" />
           <SampleRef sampleID="33" />
           <SampleRef sampleID="34" />
           <SampleRef sampleID="39" />
           <SampleRef sampleID="37" />
           <SampleRef sampleID="21" />
           <SampleRef sampleID="43" />
           <SampleRef sampleID="42" />
           <SampleRef sampleID="41" />
           <SampleRef sampleID="40" />
           <SampleRef sampleID="45" />
           <SampleRef sampleID="44" />
           <SampleRef sampleID="46" />
           <SampleRef sampleID="22" />
           <SampleRef sampleID="23" />
           <SampleRef sampleID="24" />
           <SampleRef sampleID="25" />
           <SampleRef sampleID="26" />
           <SampleRef sampleID="27" />
           <SampleRef sampleID="28" />
           <SampleRef sampleID="29" />
           <SampleRef sampleID="30" />
           <SampleRef sampleID="32" />
           <SampleRef sampleID="31" />
         </BlacklistedSamples>
         <SampleRefs>
           <SampleRef sampleID="18" />
           <SampleRef sampleID="20" />
           <SampleRef sampleID="19" />
           <SampleRef sampleID="38" />
           <SampleRef sampleID="1" />
           <SampleRef sampleID="2" />
           <SampleRef sampleID="3" />
           <SampleRef sampleID="4" />
           <SampleRef sampleID="5" />
           <SampleRef sampleID="48" />
           <SampleRef sampleID="47" />
           <SampleRef sampleID="6" />
           <SampleRef sampleID="7" />
           <SampleRef sampleID="8" />
           <SampleRef sampleID="9" />
           <SampleRef sampleID="10" />
           <SampleRef sampleID="11" />
           <SampleRef sampleID="12" />
           <SampleRef sampleID="13" />
           <SampleRef sampleID="14" />
           <SampleRef sampleID="15" />
           <SampleRef sampleID="16" />
           <SampleRef sampleID="17" />
         </SampleRefs>
         <Keywords/>
       </Group>
     </GroupNode>
     <GroupNode name="1"  annotation=""  owningGroup="1"  expanded="0"  sortPriority="10"  count="-1" >
       <Graph smoothing="0"  backColor="#ffffff"  foreColor="#000000"  type="Pseudocolor"  fast="1"  rowCount="0" >
         <Axis dimension="x"  name=""  label=""  auto="auto" />
         <Axis dimension="y"  name=""  label=""  auto="auto" />
         <GraphSettings level="5%"  smoothingHighResolution="1"  contourHighResolution="1"  histogramSmoothingCount="0"  graphResolution="256"  showOutliers="0"  drawLargeDots="0"  dotsToDraw="8000"  tint="le.chartfill.tinted.40"  lineWeight="le.lineweight.normal"  lineStyle="le.linestyle.solid" />
         <GraphEnvironment showGrid="0"  showAxes="tnlTNL"  showGates="1"  showFreqOnPlots="1"  showGateNameOnPlots="1"  showMedians="0"  showUncomped="0"  addEventParam="0"  lastYAxisName="" >
           <TextTraits font="SansSerif"  size="12"  name="Labels"  style="plain"  color="#000000"  background="#00ffffff"  just="left" />
           <TextTraits font="SansSerif"  size="12"  name="LayoutGates"  style="plain"  color="#000000"  background="#00ffffff"  just="left" />
           <TextTraits font="SansSerif"  size="10"  name="Numbers"  style="plain"  color="#000000"  background="#00ffffff"  just="left" />
           <TextTraits font="SansSerif"  size="10"  name="Legend"  style="plain"  color="#000000"  background="#00ffffff"  just="left" />
           <WindowPosition x="0"  y="0"  width="0"  height="0"  displayed="0"  panelState="" />
         </GraphEnvironment>
       </Graph>
       <Subpopulations>
         <Population name="Cells"  annotation=""  owningGroup="1"  expanded="0"  sortPriority="10"  count="9925" >
           <Graph smoothing="0"  backColor="#ffffff"  foreColor="#000000"  type="Pseudocolor"  fast="1"  rowCount="0" >
             <Axis dimension="x"  name="Comp-FITC-A"  label=""  auto="auto" />
             <Axis dimension="y"  name="Comp-PE-A"  label=""  auto="auto" />
             <GraphSettings level="5%"  smoothingHighResolution="1"  contourHighResolution="1"  histogramSmoothingCount="0"  graphResolution="256"  showOutliers="0"  drawLargeDots="0"  dotsToDraw="8000"  tint="le.chartfill.tinted.40"  lineWeight="le.lineweight.normal"  lineStyle="le.linestyle.solid" />
             <GraphEnvironment showGrid="0"  showAxes="tnlTNL"  showGates="1"  showFreqOnPlots="1"  showGateNameOnPlots="1"  showMedians="0"  showUncomped="0"  addEventParam="0"  lastYAxisName="" >
               <TextTraits font="SansSerif"  size="12"  name="Labels"  style="plain"  color="#000000"  background="#00ffffff"  just="left" />
               <TextTraits font="SansSerif"  size="12"  name="LayoutGates"  style="plain"  color="#000000"  background="#00ffffff"  just="left" />
               <TextTraits font="SansSerif"  size="10"  name="Numbers"  style="plain"  color="#000000"  background="#00ffffff"  just="left" />
               <TextTraits font="SansSerif"  size="10"  name="Legend"  style="plain"  color="#000000"  background="#00ffffff"  just="left" />
               <WindowPosition x="1038"  y="80"  width="390"  height="520"  displayed="1"  panelState="---" />
             </GraphEnvironment>
           </Graph>
           <Gate gating:id="ID1451267812" >
             <gating:PolygonGate eventsInside="1"  annoOffsetX="-122"  annoOffsetY="-109"  tint="#000000"  isTinted="0"  lineWeight="Normal"  userDefined="1"  quadId="-1"  gateResolution="256" >
               <gating:dimension>
                 <data-type:fcs-dimension data-type:name="FSC-A" />
               </gating:dimension>
               <gating:dimension>
                 <data-type:fcs-dimension data-type:name="SSC-A" />
               </gating:dimension>
               <gating:vertex>
                 <gating:coordinate data-type:value="25547.9322033898" />
                 <gating:coordinate data-type:value="6124.8598130841" />
               </gating:vertex>
               <gating:vertex>
                 <gating:coordinate data-type:value="68868.3389830508" />
                 <gating:coordinate data-type:value="3674.9158878505" />
               </gating:vertex>
               <gating:vertex>
                 <gating:coordinate data-type:value="237706.8474576271" />
                 <gating:coordinate data-type:value="12249.7196261682" />
               </gating:vertex>
               <gating:vertex>
                 <gating:coordinate data-type:value="257700.8813559322" />
                 <gating:coordinate data-type:value="200895.4018691589" />
               </gating:vertex>
               <gating:vertex>
                 <gating:coordinate data-type:value="243260.7457627119" />
                 <gating:coordinate data-type:value="248669.308411215" />
               </gating:vertex>
               <gating:vertex>
                 <gating:coordinate data-type:value="82197.6949152542" />
                 <gating:coordinate data-type:value="257244.1121495327" />
               </gating:vertex>
               <gating:vertex>
                 <gating:coordinate data-type:value="41098.8474576271" />
                 <gating:coordinate data-type:value="96772.785046729" />
               </gating:vertex>
             </gating:PolygonGate>
           </Gate>
           <Subpopulations>
             <Population name="CD11b+"  annotation=""  owningGroup="1"  expanded="0"  sortPriority="10"  count="3268" >
               <Graph smoothing="0"  backColor="#ffffff"  foreColor="#000000"  type="Pseudocolor"  fast="1"  rowCount="0" >
                 <Axis dimension="x"  name="Comp-PE-A"  label=""  auto="auto" />
                 <Axis dimension="y"  name="Comp-PerCP-Cy5-5-A"  label=""  auto="auto" />
                 <GraphSettings level="5%"  smoothingHighResolution="1"  contourHighResolution="1"  histogramSmoothingCount="0"  graphResolution="256"  showOutliers="0"  drawLargeDots="0"  dotsToDraw="8000"  tint="le.chartfill.tinted.40"  lineWeight="le.lineweight.normal"  lineStyle="le.linestyle.solid" />
                 <GraphEnvironment showGrid="0"  showAxes="tnlTNL"  showGates="1"  showFreqOnPlots="1"  showGateNameOnPlots="1"  showMedians="0"  showUncomped="0"  addEventParam="0"  lastYAxisName="" >
                   <TextTraits font="SansSerif"  size="12"  name="Labels"  style="plain"  color="#000000"  background="#00ffffff"  just="left" />
                   <TextTraits font="SansSerif"  size="12"  name="LayoutGates"  style="plain"  color="#000000"  background="#00ffffff"  just="left" />
                   <TextTraits font="SansSerif"  size="10"  name="Numbers"  style="plain"  color="#000000"  background="#00ffffff"  just="left" />
                   <TextTraits font="SansSerif"  size="10"  name="Legend"  style="plain"  color="#000000"  background="#00ffffff"  just="left" />
                   <WindowPosition x="1028"  y="22"  width="390"  height="520"  displayed="1"  panelState="---" />
                 </GraphEnvironment>
               </Graph>
               <Gate gating:id="ID338853658"  gating:parent_id="ID1451267812" >
                 <gating:RectangleGate eventsInside="1"  annoOffsetX="-144"  annoOffsetY="-105"  tint="#000000"  isTinted="0"  lineWeight="Normal"  userDefined="1"  percentX="0"  percentY="0" >
                   <gating:dimension gating:min="313.1990254605061"  gating:max="178209.31920115658" >
                    <data-type:fcs-dimension data-type:name="Comp-FITC-A" />
                   </gating:dimension>
                   <gating:dimension gating:min="7349.8317757009345"  gating:max="256019.1401869159" >
                    <data-type:fcs-dimension data-type:name="SSC-A" />
                   </gating:dimension>
                 </gating:RectangleGate>
               </Gate>
               <Subpopulations>
                 <Population name="F4_80, SSC-A 子细胞群"  annotation=""  owningGroup="1"  expanded="0"  sortPriority="10"  count="18129" >
                   <Graph smoothing="0"  backColor="#ffffff"  foreColor="#000000"  type="Pseudocolor"  fast="1"  rowCount="0" >
                    <Axis dimension="x"  name="Comp-APC-A"  label=""  auto="auto" />
                    <Axis dimension="y"  name="Comp-PerCP-Cy5-5-A"  label=""  auto="auto" />
                    <GraphSettings level="5%"  smoothingHighResolution="1"  contourHighResolution="1"  histogramSmoothingCount="0"  graphResolution="256"  showOutliers="0"  drawLargeDots="0"  dotsToDraw="8000"  tint="le.chartfill.tinted.40"  lineWeight="le.lineweight.normal"  lineStyle="le.linestyle.solid" />
                    <GraphEnvironment showGrid="0"  showAxes="tnlTNL"  showGates="1"  showFreqOnPlots="1"  showGateNameOnPlots="1"  showMedians="0"  showUncomped="0"  addEventParam="0"  lastYAxisName="" >
                    <TextTraits font="SansSerif"  size="12"  name="Labels"  style="plain"  color="#000000"  background="#00ffffff"  just="left" />
                    <TextTraits font="SansSerif"  size="12"  name="LayoutGates"  style="plain"  color="#000000"  background="#00ffffff"  just="left" />
                    <TextTraits font="SansSerif"  size="10"  name="Numbers"  style="plain"  color="#000000"  background="#00ffffff"  just="left" />
                    <TextTraits font="SansSerif"  size="10"  name="Legend"  style="plain"  color="#000000"  background="#00ffffff"  just="left" />
                    <WindowPosition x="1032"  y="393"  width="360"  height="520"  displayed="1"  panelState="---" />
                    </GraphEnvironment>
                   </Graph>
                   <Gate gating:id="ID2134281809"  gating:parent_id="ID338853658" >
                    <gating:RectangleGate eventsInside="1"  annoOffsetX="0"  annoOffsetY="0"  tint="#000000"  isTinted="0"  lineWeight="Normal"  userDefined="1"  percentX="0"  percentY="0" >
                    <gating:dimension gating:min="328.8539919282075"  gating:max="215836.64319989475" >
                    <data-type:fcs-dimension data-type:name="Comp-PE-A" />
                    </gating:dimension>
                    <gating:dimension gating:min="9754.19534883721"  gating:max="258486.17674418606" >
                    <data-type:fcs-dimension data-type:name="SSC-A" />
                    </gating:dimension>
                    </gating:RectangleGate>
                   </Gate>
                 </Population>
                 <Population name="Q1: F4_80- , CD86+"  annotation=""  owningGroup="1"  expanded="0"  sortPriority="10"  count="3089" >
                   <Graph smoothing="0"  backColor="#ffffff"  foreColor="#000000"  type="Pseudocolor"  fast="1"  rowCount="0" >
                    <Axis dimension="x"  name="Comp-PE-A"  label=""  auto="auto" />
                    <Axis dimension="y"  name="Comp-PerCP-Cy5-5-A"  label=""  auto="auto" />
                    <GraphSettings level="5%"  smoothingHighResolution="1"  contourHighResolution="1"  histogramSmoothingCount="0"  graphResolution="256"  showOutliers="0"  drawLargeDots="0"  dotsToDraw="8000"  tint="le.chartfill.tinted.40"  lineWeight="le.lineweight.normal"  lineStyle="le.linestyle.solid" />
                    <GraphEnvironment showGrid="0"  showAxes="tnlTNL"  showGates="1"  showFreqOnPlots="1"  showGateNameOnPlots="1"  showMedians="0"  showUncomped="0"  addEventParam="0"  lastYAxisName="" >
                    <TextTraits font="SansSerif"  size="12"  name="Labels"  style="plain"  color="#000000"  background="#00ffffff"  just="left" />
                    <TextTraits font="SansSerif"  size="12"  name="LayoutGates"  style="plain"  color="#000000"  background="#00ffffff"  just="left" />
                    <TextTraits font="SansSerif"  size="10"  name="Numbers"  style="plain"  color="#000000"  background="#00ffffff"  just="left" />
                    <TextTraits font="SansSerif"  size="10"  name="Legend"  style="plain"  color="#000000"  background="#00ffffff"  just="left" />
                    <WindowPosition x="1028"  y="22"  width="390"  height="520"  displayed="1"  panelState="---" />
                    </GraphEnvironment>
                   </Graph>
                   <Gate gating:id="ID1455008022"  gating:parent_id="ID338853658" >
                    <gating:RectangleGate eventsInside="1"  annoOffsetX="0"  annoOffsetY="0"  tint="#000000"  isTinted="0"  lineWeight="Normal"  userDefined="1"  percentX="0"  percentY="0" >
                    <gating:dimension gating:max="292.1508746687103" >
                    <data-type:fcs-dimension data-type:name="Comp-PE-A" />
                    </gating:dimension>
                    <gating:dimension gating:min="321.1118678515461" >
                    <data-type:fcs-dimension data-type:name="Comp-PerCP-Cy5-5-A" />
                    </gating:dimension>
                    </gating:RectangleGate>
                   </Gate>
                 </Population>
                 <Population name="Q2: F4_80+ , CD86+"  annotation=""  owningGroup="1"  expanded="0"  sortPriority="10"  count="5253" >
                   <Graph smoothing="0"  backColor="#ffffff"  foreColor="#000000"  type="Pseudocolor"  fast="1"  rowCount="0" >
                    <Axis dimension="x"  name="Comp-PE-A"  label=""  auto="auto" />
                    <Axis dimension="y"  name="Comp-PerCP-Cy5-5-A"  label=""  auto="auto" />
                    <GraphSettings level="5%"  smoothingHighResolution="1"  contourHighResolution="1"  histogramSmoothingCount="0"  graphResolution="256"  showOutliers="0"  drawLargeDots="0"  dotsToDraw="8000"  tint="le.chartfill.tinted.40"  lineWeight="le.lineweight.normal"  lineStyle="le.linestyle.solid" />
                    <GraphEnvironment showGrid="0"  showAxes="tnlTNL"  showGates="1"  showFreqOnPlots="1"  showGateNameOnPlots="1"  showMedians="0"  showUncomped="0"  addEventParam="0"  lastYAxisName="" >
                    <TextTraits font="SansSerif"  size="12"  name="Labels"  style="plain"  color="#000000"  background="#00ffffff"  just="left" />
                    <TextTraits font="SansSerif"  size="12"  name="LayoutGates"  style="plain"  color="#000000"  background="#00ffffff"  just="left" />
                    <TextTraits font="SansSerif"  size="10"  name="Numbers"  style="plain"  color="#000000"  background="#00ffffff"  just="left" />
                    <TextTraits font="SansSerif"  size="10"  name="Legend"  style="plain"  color="#000000"  background="#00ffffff"  just="left" />
                    <WindowPosition x="1028"  y="22"  width="390"  height="520"  displayed="1"  panelState="---" />
                    </GraphEnvironment>
                   </Graph>
                   <Gate gating:id="ID923537365"  gating:parent_id="ID338853658" >
                    <gating:RectangleGate eventsInside="1"  annoOffsetX="0"  annoOffsetY="0"  tint="#000000"  isTinted="0"  lineWeight="Normal"  userDefined="1"  percentX="0"  percentY="0" >
                    <gating:dimension gating:min="292.1508746687103" >
                    <data-type:fcs-dimension data-type:name="Comp-PE-A" />
                    </gating:dimension>
                    <gating:dimension gating:min="321.1118678515461" >
                    <data-type:fcs-dimension data-type:name="Comp-PerCP-Cy5-5-A" />
                    </gating:dimension>
                    </gating:RectangleGate>
                   </Gate>
                 </Population>
                 <Population name="Q3: F4_80+ , CD86-"  annotation=""  owningGroup="1"  expanded="0"  sortPriority="10"  count="16773" >
                   <Graph smoothing="0"  backColor="#ffffff"  foreColor="#000000"  type="Pseudocolor"  fast="1"  rowCount="0" >
                    <Axis dimension="x"  name="Comp-PE-A"  label=""  auto="auto" />
                    <Axis dimension="y"  name="Comp-PerCP-Cy5-5-A"  label=""  auto="auto" />
                    <GraphSettings level="5%"  smoothingHighResolution="1"  contourHighResolution="1"  histogramSmoothingCount="0"  graphResolution="256"  showOutliers="0"  drawLargeDots="0"  dotsToDraw="8000"  tint="le.chartfill.tinted.40"  lineWeight="le.lineweight.normal"  lineStyle="le.linestyle.solid" />
                    <GraphEnvironment showGrid="0"  showAxes="tnlTNL"  showGates="1"  showFreqOnPlots="1"  showGateNameOnPlots="1"  showMedians="0"  showUncomped="0"  addEventParam="0"  lastYAxisName="" >
                    <TextTraits font="SansSerif"  size="12"  name="Labels"  style="plain"  color="#000000"  background="#00ffffff"  just="left" />
                    <TextTraits font="SansSerif"  size="12"  name="LayoutGates"  style="plain"  color="#000000"  background="#00ffffff"  just="left" />
                    <TextTraits font="SansSerif"  size="10"  name="Numbers"  style="plain"  color="#000000"  background="#00ffffff"  just="left" />
                    <TextTraits font="SansSerif"  size="10"  name="Legend"  style="plain"  color="#000000"  background="#00ffffff"  just="left" />
                    <WindowPosition x="1028"  y="22"  width="390"  height="520"  displayed="1"  panelState="---" />
                    </GraphEnvironment>
                   </Graph>
                   <Gate gating:id="ID2028176686"  gating:parent_id="ID338853658" >
                    <gating:RectangleGate eventsInside="1"  annoOffsetX="0"  annoOffsetY="0"  tint="#000000"  isTinted="0"  lineWeight="Normal"  userDefined="1"  percentX="0"  percentY="0" >
                    <gating:dimension gating:min="292.1508746687103" >
                    <data-type:fcs-dimension data-type:name="Comp-PE-A" />
                    </gating:dimension>
                    <gating:dimension gating:max="321.1118678515461" >
                    <data-type:fcs-dimension data-type:name="Comp-PerCP-Cy5-5-A" />
                    </gating:dimension>
                    </gating:RectangleGate>
                   </Gate>
                 </Population>
                 <Population name="Q4: F4_80- , CD86-"  annotation=""  owningGroup="1"  expanded="0"  sortPriority="10"  count="23699" >
                   <Graph smoothing="0"  backColor="#ffffff"  foreColor="#000000"  type="Pseudocolor"  fast="1"  rowCount="0" >
                    <Axis dimension="x"  name="Comp-PE-A"  label=""  auto="auto" />
                    <Axis dimension="y"  name="Comp-PerCP-Cy5-5-A"  label=""  auto="auto" />
                    <GraphSettings level="5%"  smoothingHighResolution="1"  contourHighResolution="1"  histogramSmoothingCount="0"  graphResolution="256"  showOutliers="0"  drawLargeDots="0"  dotsToDraw="8000"  tint="le.chartfill.tinted.40"  lineWeight="le.lineweight.normal"  lineStyle="le.linestyle.solid" />
                    <GraphEnvironment showGrid="0"  showAxes="tnlTNL"  showGates="1"  showFreqOnPlots="1"  showGateNameOnPlots="1"  showMedians="0"  showUncomped="0"  addEventParam="0"  lastYAxisName="" >
                    <TextTraits font="SansSerif"  size="12"  name="Labels"  style="plain"  color="#000000"  background="#00ffffff"  just="left" />
                    <TextTraits font="SansSerif"  size="12"  name="LayoutGates"  style="plain"  color="#000000"  background="#00ffffff"  just="left" />
                    <TextTraits font="SansSerif"  size="10"  name="Numbers"  style="plain"  color="#000000"  background="#00ffffff"  just="left" />
                    <TextTraits font="SansSerif"  size="10"  name="Legend"  style="plain"  color="#000000"  background="#00ffffff"  just="left" />
                    <WindowPosition x="1028"  y="22"  width="390"  height="520"  displayed="1"  panelState="---" />
                    </GraphEnvironment>
                   </Graph>
                   <Gate gating:id="ID557632771"  gating:parent_id="ID338853658" >
                    <gating:RectangleGate eventsInside="1"  annoOffsetX="0"  annoOffsetY="0"  tint="#000000"  isTinted="0"  lineWeight="Normal"  userDefined="1"  percentX="0"  percentY="0" >
                    <gating:dimension gating:max="292.1508746687103" >
                    <data-type:fcs-dimension data-type:name="Comp-PE-A" />
                    </gating:dimension>
                    <gating:dimension gating:max="321.1118678515461" >
                    <data-type:fcs-dimension data-type:name="Comp-PerCP-Cy5-5-A" />
                    </gating:dimension>
                    </gating:RectangleGate>
                   </Gate>
                 </Population>
                 <Population name="Q5: F4_80- , CD206+"  annotation=""  owningGroup="1"  expanded="0"  sortPriority="10"  count="3041" >
                   <Graph smoothing="0"  backColor="#ffffff"  foreColor="#000000"  type="Pseudocolor"  fast="1"  rowCount="0" >
                    <Axis dimension="x"  name="Comp-PE-A"  label=""  auto="auto" />
                    <Axis dimension="y"  name="Comp-APC-A"  label=""  auto="auto" />
                    <GraphSettings level="5%"  smoothingHighResolution="1"  contourHighResolution="1"  histogramSmoothingCount="0"  graphResolution="256"  showOutliers="0"  drawLargeDots="0"  dotsToDraw="8000"  tint="le.chartfill.tinted.40"  lineWeight="le.lineweight.normal"  lineStyle="le.linestyle.solid" />
                    <GraphEnvironment showGrid="0"  showAxes="tnlTNL"  showGates="1"  showFreqOnPlots="1"  showGateNameOnPlots="1"  showMedians="0"  showUncomped="0"  addEventParam="0"  lastYAxisName="" >
                    <TextTraits font="SansSerif"  size="12"  name="Labels"  style="plain"  color="#000000"  background="#00ffffff"  just="left" />
                    <TextTraits font="SansSerif"  size="12"  name="LayoutGates"  style="plain"  color="#000000"  background="#00ffffff"  just="left" />
                    <TextTraits font="SansSerif"  size="10"  name="Numbers"  style="plain"  color="#000000"  background="#00ffffff"  just="left" />
                    <TextTraits font="SansSerif"  size="10"  name="Legend"  style="plain"  color="#000000"  background="#00ffffff"  just="left" />
                    <WindowPosition x="1028"  y="22"  width="632"  height="985"  displayed="1"  panelState="---" />
                    </GraphEnvironment>
                   </Graph>
                   <Gate gating:id="ID515346689"  gating:parent_id="ID338853658" >
                    <gating:RectangleGate eventsInside="1"  annoOffsetX="0"  annoOffsetY="0"  tint="#000000"  isTinted="0"  lineWeight="Normal"  userDefined="1"  percentX="0"  percentY="0" >
                    <gating:dimension gating:max="305.6082229390572" >
                    <data-type:fcs-dimension data-type:name="Comp-PE-A" />
                    </gating:dimension>
                    <gating:dimension gating:min="293.84674712333543" >
                    <data-type:fcs-dimension data-type:name="Comp-APC-A" />
                    </gating:dimension>
                    </gating:RectangleGate>
                   </Gate>
                 </Population>
                 <Population name="Q6: F4_80+ , CD206+"  annotation=""  owningGroup="1"  expanded="0"  sortPriority="10"  count="4438" >
                   <Graph smoothing="0"  backColor="#ffffff"  foreColor="#000000"  type="Pseudocolor"  fast="1"  rowCount="0" >
                    <Axis dimension="x"  name="Comp-PE-A"  label=""  auto="auto" />
                    <Axis dimension="y"  name="Comp-APC-A"  label=""  auto="auto" />
                    <GraphSettings level="5%"  smoothingHighResolution="1"  contourHighResolution="1"  histogramSmoothingCount="0"  graphResolution="256"  showOutliers="0"  drawLargeDots="0"  dotsToDraw="8000"  tint="le.chartfill.tinted.40"  lineWeight="le.lineweight.normal"  lineStyle="le.linestyle.solid" />
                    <GraphEnvironment showGrid="0"  showAxes="tnlTNL"  showGates="1"  showFreqOnPlots="1"  showGateNameOnPlots="1"  showMedians="0"  showUncomped="0"  addEventParam="0"  lastYAxisName="" >
                    <TextTraits font="SansSerif"  size="12"  name="Labels"  style="plain"  color="#000000"  background="#00ffffff"  just="left" />
                    <TextTraits font="SansSerif"  size="12"  name="LayoutGates"  style="plain"  color="#000000"  background="#00ffffff"  just="left" />
                    <TextTraits font="SansSerif"  size="10"  name="Numbers"  style="plain"  color="#000000"  background="#00ffffff"  just="left" />
                    <TextTraits font="SansSerif"  size="10"  name="Legend"  style="plain"  color="#000000"  background="#00ffffff"  just="left" />
                    <WindowPosition x="1028"  y="22"  width="632"  height="985"  displayed="1"  panelState="---" />
                    </GraphEnvironment>
                   </Graph>
                   <Gate gating:id="ID630253672"  gating:parent_id="ID338853658" >
                    <gating:RectangleGate eventsInside="1"  annoOffsetX="0"  annoOffsetY="0"  tint="#000000"  isTinted="0"  lineWeight="Normal"  userDefined="1"  percentX="0"  percentY="0" >
                    <gating:dimension gating:min="305.6082229390572" >
                    <data-type:fcs-dimension data-type:name="Comp-PE-A" />
                    </gating:dimension>
                    <gating:dimension gating:min="293.84674712333543" >
                    <data-type:fcs-dimension data-type:name="Comp-APC-A" />
                    </gating:dimension>
                    </gating:RectangleGate>
                   </Gate>
                 </Population>
                 <Population name="Q7: F4_80+ , CD206-"  annotation=""  owningGroup="1"  expanded="0"  sortPriority="10"  count="14969" >
                   <Graph smoothing="0"  backColor="#ffffff"  foreColor="#000000"  type="Pseudocolor"  fast="1"  rowCount="0" >
                    <Axis dimension="x"  name="Comp-PE-A"  label=""  auto="auto" />
                    <Axis dimension="y"  name="Comp-APC-A"  label=""  auto="auto" />
                    <GraphSettings level="5%"  smoothingHighResolution="1"  contourHighResolution="1"  histogramSmoothingCount="0"  graphResolution="256"  showOutliers="0"  drawLargeDots="0"  dotsToDraw="8000"  tint="le.chartfill.tinted.40"  lineWeight="le.lineweight.normal"  lineStyle="le.linestyle.solid" />
                    <GraphEnvironment showGrid="0"  showAxes="tnlTNL"  showGates="1"  showFreqOnPlots="1"  showGateNameOnPlots="1"  showMedians="0"  showUncomped="0"  addEventParam="0"  lastYAxisName="" >
                    <TextTraits font="SansSerif"  size="12"  name="Labels"  style="plain"  color="#000000"  background="#00ffffff"  just="left" />
                    <TextTraits font="SansSerif"  size="12"  name="LayoutGates"  style="plain"  color="#000000"  background="#00ffffff"  just="left" />
                    <TextTraits font="SansSerif"  size="10"  name="Numbers"  style="plain"  color="#000000"  background="#00ffffff"  just="left" />
                    <TextTraits font="SansSerif"  size="10"  name="Legend"  style="plain"  color="#000000"  background="#00ffffff"  just="left" />
                    <WindowPosition x="1028"  y="22"  width="632"  height="985"  displayed="1"  panelState="---" />
                    </GraphEnvironment>
                   </Graph>
                   <Gate gating:id="ID1284118300"  gating:parent_id="ID338853658" >
                    <gating:RectangleGate eventsInside="1"  annoOffsetX="0"  annoOffsetY="0"  tint="#000000"  isTinted="0"  lineWeight="Normal"  userDefined="1"  percentX="0"  percentY="0" >
                    <gating:dimension gating:min="305.6082229390572" >
                    <data-type:fcs-dimension data-type:name="Comp-PE-A" />
                    </gating:dimension>
                    <gating:dimension gating:max="293.84674712333543" >
                    <data-type:fcs-dimension data-type:name="Comp-APC-A" />
                    </gating:dimension>
                    </gating:RectangleGate>
                   </Gate>
                 </Population>
                 <Population name="Q8: F4_80- , CD206-"  annotation=""  owningGroup="1"  expanded="0"  sortPriority="10"  count="30881" >
                   <Graph smoothing="0"  backColor="#ffffff"  foreColor="#000000"  type="Pseudocolor"  fast="1"  rowCount="0" >
                    <Axis dimension="x"  name="Comp-PE-A"  label=""  auto="auto" />
                    <Axis dimension="y"  name="Comp-APC-A"  label=""  auto="auto" />
                    <GraphSettings level="5%"  smoothingHighResolution="1"  contourHighResolution="1"  histogramSmoothingCount="0"  graphResolution="256"  showOutliers="0"  drawLargeDots="0"  dotsToDraw="8000"  tint="le.chartfill.tinted.40"  lineWeight="le.lineweight.normal"  lineStyle="le.linestyle.solid" />
                    <GraphEnvironment showGrid="0"  showAxes="tnlTNL"  showGates="1"  showFreqOnPlots="1"  showGateNameOnPlots="1"  showMedians="0"  showUncomped="0"  addEventParam="0"  lastYAxisName="" >
                    <TextTraits font="SansSerif"  size="12"  name="Labels"  style="plain"  color="#000000"  background="#00ffffff"  just="left" />
                    <TextTraits font="SansSerif"  size="12"  name="LayoutGates"  style="plain"  color="#000000"  background="#00ffffff"  just="left" />
                    <TextTraits font="SansSerif"  size="10"  name="Numbers"  style="plain"  color="#000000"  background="#00ffffff"  just="left" />
                    <TextTraits font="SansSerif"  size="10"  name="Legend"  style="plain"  color="#000000"  background="#00ffffff"  just="left" />
                    <WindowPosition x="1028"  y="22"  width="632"  height="985"  displayed="1"  panelState="---" />
                    </GraphEnvironment>
                   </Graph>
                   <Gate gating:id="ID2113099397"  gating:parent_id="ID338853658" >
                    <gating:RectangleGate eventsInside="1"  annoOffsetX="0"  annoOffsetY="0"  tint="#000000"  isTinted="0"  lineWeight="Normal"  userDefined="1"  percentX="0"  percentY="0" >
                    <gating:dimension gating:max="305.6082229390572" >
                    <data-type:fcs-dimension data-type:name="Comp-PE-A" />
                    </gating:dimension>
                    <gating:dimension gating:max="293.84674712333543" >
                    <data-type:fcs-dimension data-type:name="Comp-APC-A" />
                    </gating:dimension>
                    </gating:RectangleGate>
                   </Gate>
                 </Population>
               </Subpopulations>
             </Population>
           </Subpopulations>
         </Population>
       </Subpopulations>
       <Group name="1"  live="0"  role="ws.group.dlog.test"  key=""  synchronized="0"  foreground="#0000d0"  fontStyle="bold" >
         <Criteria refGroupFunction="also"  refGroupName="1" />
         <SampleRefs>
           <SampleRef sampleID="18" />
           <SampleRef sampleID="20" />
           <SampleRef sampleID="19" />
           <SampleRef sampleID="38" />
           <SampleRef sampleID="1" />
           <SampleRef sampleID="2" />
           <SampleRef sampleID="3" />
           <SampleRef sampleID="4" />
           <SampleRef sampleID="5" />
           <SampleRef sampleID="48" />
           <SampleRef sampleID="47" />
           <SampleRef sampleID="6" />
           <SampleRef sampleID="7" />
           <SampleRef sampleID="8" />
           <SampleRef sampleID="9" />
           <SampleRef sampleID="10" />
           <SampleRef sampleID="11" />
           <SampleRef sampleID="12" />
           <SampleRef sampleID="13" />
           <SampleRef sampleID="14" />
           <SampleRef sampleID="15" />
           <SampleRef sampleID="16" />
           <SampleRef sampleID="17" />
         </SampleRefs>
         <Keywords/>
       </Group>
     </GroupNode>
     <GroupNode name="Compensation"  annotation=""  owningGroup="Compensation"  expanded="1"  sortPriority="10"  count="-1" >
       <Graph smoothing="0"  backColor="#ffffff"  foreColor="#000000"  type="Pseudocolor"  fast="1"  rowCount="0" >
         <Axis dimension="x"  name=""  label=""  auto="auto" />
         <Axis dimension="y"  name=""  label=""  auto="auto" />
         <GraphSettings level="5%"  smoothingHighResolution="1"  contourHighResolution="1"  histogramSmoothingCount="0"  graphResolution="256"  showOutliers="0"  drawLargeDots="0"  dotsToDraw="8000"  tint="le.chartfill.tinted.40"  lineWeight="le.lineweight.normal"  lineStyle="le.linestyle.solid" />
         <GraphEnvironment showGrid="0"  showAxes="tnlTNL"  showGates="1"  showFreqOnPlots="1"  showGateNameOnPlots="1"  showMedians="0"  showUncomped="0"  addEventParam="0"  lastYAxisName="" >
           <TextTraits font="SansSerif"  size="12"  name="Labels"  style="plain"  color="#000000"  background="#00ffffff"  just="left" />
           <TextTraits font="SansSerif"  size="12"  name="LayoutGates"  style="plain"  color="#000000"  background="#00ffffff"  just="left" />
           <TextTraits font="SansSerif"  size="10"  name="Numbers"  style="plain"  color="#000000"  background="#00ffffff"  just="left" />
           <TextTraits font="SansSerif"  size="10"  name="Legend"  style="plain"  color="#000000"  background="#00ffffff"  just="left" />
           <WindowPosition x="0"  y="0"  width="0"  height="0"  displayed="0"  panelState="" />
         </GraphEnvironment>
       </Graph>
       <Group name="Compensation"  live="1"  role="ws.group.dlog.compensation"  key=""  synchronized="0"  foreground="#ff00ff"  fontStyle="bold" >
         <Criteria>
           <Criterion connector="And"  keyword="$FIL"  function="Contains"  value="comp" />
           <Criterion connector="Or"  keyword="$FIL"  function="Contains"  value="unstained" />
         </Criteria>
         <Keywords/>
       </Group>
     </GroupNode>
   </Groups>
   <SampleList>
     <Sample>
       <DataSet uri="file:/D:/天中医/论文/他人/肖璐师姐/文章1/WJB分析/投稿/Frontiers%20in%20immunology/原始数据及分析/Figure%202/Fig.2%20Other%20files/Flow%20cytometry/1/Specimen_001_blood%20-blank.fcs"  sampleID="1" />
       <transforms:spilloverMatrix prefix="Comp-"  name="Acquisition-defined"  editable="0"  color="#c0c0c0"  version="FlowJo-10.0.7r2"  status="FINALIZED"  transforms:id="16e68650-0a0a-4831-918a-aa9cc8b1273a"  suffix="" >
         <data-type:parameters>
           <data-type:parameter data-type:name="FITC-A" />
           <data-type:parameter data-type:name="PE-A" />
           <data-type:parameter data-type:name="PerCP-Cy5-5-A" />
           <data-type:parameter data-type:name="APC-A" />
         </data-type:parameters>
         <transforms:spillover data-type:parameter="FITC-A" >
           <transforms:coefficient data-type:parameter="FITC-A"  transforms:value="1" />
           <transforms:coefficient data-type:parameter="PE-A"  transforms:value="0.1560000032" />
           <transforms:coefficient data-type:parameter="PerCP-Cy5-5-A"  transforms:value="0.0120000001" />
           <transforms:coefficient data-type:parameter="APC-A"  transforms:value="0" />
         </transforms:spillover>
         <transforms:spillover data-type:parameter="PE-A" >
           <transforms:coefficient data-type:parameter="FITC-A"  transforms:value="0" />
           <transforms:coefficient data-type:parameter="PE-A"  transforms:value="1" />
           <transforms:coefficient data-type:parameter="PerCP-Cy5-5-A"  transforms:value="0.0960000008" />
           <transforms:coefficient data-type:parameter="APC-A"  transforms:value="0" />
         </transforms:spillover>
         <transforms:spillover data-type:parameter="PerCP-Cy5-5-A" >
           <transforms:coefficient data-type:parameter="FITC-A"  transforms:value="0" />
           <transforms:coefficient data-type:parameter="PE-A"  transforms:value="0" />
           <transforms:coefficient data-type:parameter="PerCP-Cy5-5-A"  transforms:value="1" />
           <transforms:coefficient data-type:parameter="APC-A"  transforms:value="0.0869999975" />
         </transforms:spillover>
         <transforms:spillover data-type:parameter="APC-A" >
           <transforms:coefficient data-type:parameter="FITC-A"  transforms:value="0" />
           <transforms:coefficient data-type:parameter="PE-A"  transforms:value="0" />
           <transforms:coefficient data-type:parameter="PerCP-Cy5-5-A"  transforms:value="0" />
           <transforms:coefficient data-type:parameter="APC-A"  transforms:value="1" />
         </transforms:spillover>
       </transforms:spilloverMatrix>
       <Transformations>
         <transforms:linear transforms:minRange="0"  transforms:maxRange="262144"  gain="1" >
           <data-type:parameter data-type:name="FSC-A" />
         </transforms:linear>
         <transforms:linear transforms:minRange="0"  transforms:maxRange="262144"  gain="1" >
           <data-type:parameter data-type:name="FSC-H" />
         </transforms:linear>
         <transforms:linear transforms:minRange="0"  transforms:maxRange="262144"  gain="1" >
           <data-type:parameter data-type:name="FSC-W" />
         </transforms:linear>
         <transforms:linear transforms:minRange="0"  transforms:maxRange="262144"  gain="1" >
           <data-type:parameter data-type:name="SSC-A" />
         </transforms:linear>
         <transforms:linear transforms:minRange="0"  transforms:maxRange="262144"  gain="1" >
           <data-type:parameter data-type:name="SSC-H" />
         </transforms:linear>
         <transforms:linear transforms:minRange="0"  transforms:maxRange="262144"  gain="1" >
           <data-type:parameter data-type:name="SSC-W" />
         </transforms:linear>
         <transforms:biex transforms:length="256"  transforms:maxRange="262144.0000291775"  transforms:neg="0"  transforms:width="-100"  transforms:pos="4.418539922" >
           <data-type:parameter data-type:name="FITC-A" />
         </transforms:biex>
         <transforms:biex transforms:length="256"  transforms:maxRange="262144.0000291775"  transforms:neg="0"  transforms:width="-100"  transforms:pos="4.418539922" >
           <data-type:parameter data-type:name="PE-A" />
         </transforms:biex>
         <transforms:biex transforms:length="256"  transforms:maxRange="262144.0000291775"  transforms:neg="0"  transforms:width="-100"  transforms:pos="4.418539922" >
           <data-type:parameter data-type:name="PerCP-Cy5-5-A" />
         </transforms:biex>
         <transforms:biex transforms:length="256"  transforms:maxRange="262144.0000291775"  transforms:neg="0"  transforms:width="-100"  transforms:pos="4.418539922" >
           <data-type:parameter data-type:name="APC-A" />
         </transforms:biex>
         <transforms:linear transforms:minRange="0"  transforms:maxRange="128"  gain="1" >
           <data-type:parameter data-type:name="Time" />
         </transforms:linear>
         <transforms:biex transforms:length="256"  transforms:maxRange="262144.0000291775"  transforms:neg="0"  transforms:width="-100"  transforms:pos="4.418539922" >
           <data-type:parameter data-type:name="Comp-FITC-A" />
         </transforms:biex>
         <transforms:biex transforms:length="256"  transforms:maxRange="262144.0000291775"  transforms:neg="0"  transforms:width="-100"  transforms:pos="4.418539922" >
           <data-type:parameter data-type:name="Comp-PE-A" />
         </transforms:biex>
         <transforms:biex transforms:length="256"  transforms:maxRange="262144.0000291775"  transforms:neg="0"  transforms:width="-100"  transforms:pos="4.418539922" >
           <data-type:parameter data-type:name="Comp-PerCP-Cy5-5-A" />
         </transforms:biex>
         <transforms:biex transforms:length="256"  transforms:maxRange="262144.0000291775"  transforms:neg="0"  transforms:width="-100"  transforms:pos="4.418539922" >
           <data-type:parameter data-type:name="Comp-APC-A" />
         </transforms:biex>
         <transforms:linear transforms:minRange="0"  transforms:maxRange="12495"  gain="1" >
           <data-type:parameter data-type:name="Event #" />
         </transforms:linear>
       </Transformations>
       <DerivedParameters>
         <DerivedParameter name="Event #"  type="eventNumber" >
           <Transform>
             <transforms:linear transforms:minRange="0"  transforms:maxRange="12495"  gain="1" >
               <data-type:parameter data-type:name="Event #" />
             </transforms:linear>
           </Transform>
         </DerivedParameter>
       </DerivedParameters>
       <Keywords>
         <Keyword name="CYTOMETER CONFIG CREATE DATE"  value="10_15_2013 11:15:44 AM" />
         <Keyword name="CYTOMETER CONFIG NAME"  value="Copy of 2-laser, 6-color (4-2)" />
         <Keyword name="P11MS"  value="0" />
         <Keyword name="P11BS"  value="0" />
         <Keyword name="$P11G"  value="1.0" />
         <Keyword name="$P11E"  value="0,0" />
         <Keyword name="$P11B"  value="32" />
         <Keyword name="$P11R"  value="16" />
         <Keyword name="$P11N"  value="Time" />
         <Keyword name="P10MS"  value="0" />
         <Keyword name="P10BS"  value="171" />
         <Keyword name="P10DISPLAY"  value="LOG" />
         <Keyword name="$P10G"  value="1.0" />
         <Keyword name="$P10V"  value="648" />
         <Keyword name="$P10E"  value="0,0" />
         <Keyword name="$P10B"  value="32" />
         <Keyword name="$P10R"  value="262144" />
         <Keyword name="$P10S"  value="CD206" />
         <Keyword name="$P10N"  value="APC-A" />
         <Keyword name="P9MS"  value="0" />
         <Keyword name="P9BS"  value="171" />
         <Keyword name="P9DISPLAY"  value="LOG" />
         <Keyword name="$P9G"  value="1.0" />
         <Keyword name="$P9V"  value="726" />
         <Keyword name="$P9E"  value="0,0" />
         <Keyword name="$P9B"  value="32" />
         <Keyword name="$P9R"  value="262144" />
         <Keyword name="$P9S"  value="CD86" />
         <Keyword name="$P9N"  value="PerCP-Cy5-5-A" />
         <Keyword name="P8MS"  value="0" />
         <Keyword name="P8BS"  value="218" />
         <Keyword name="P8DISPLAY"  value="LOG" />
         <Keyword name="$P8G"  value="1.0" />
         <Keyword name="$P8V"  value="544" />
         <Keyword name="$P8E"  value="0,0" />
         <Keyword name="$P8B"  value="32" />
         <Keyword name="$P8R"  value="262144" />
         <Keyword name="$P8S"  value="F4_80" />
         <Keyword name="$P8N"  value="PE-A" />
         <Keyword name="P7MS"  value="0" />
         <Keyword name="P7BS"  value="177" />
         <Keyword name="P7DISPLAY"  value="LOG" />
         <Keyword name="$P7G"  value="1.0" />
         <Keyword name="$P7V"  value="681" />
         <Keyword name="$P7E"  value="0,0" />
         <Keyword name="$P7B"  value="32" />
         <Keyword name="$P7R"  value="262144" />
         <Keyword name="$P7S"  value="CD11b" />
         <Keyword name="$P7N"  value="FITC-A" />
         <Keyword name="P6MS"  value="0" />
         <Keyword name="P6BS"  value="-1" />
         <Keyword name="$P6G"  value="1.0" />
         <Keyword name="$P6V"  value="565" />
         <Keyword name="$P6E"  value="0,0" />
         <Keyword name="$P6B"  value="32" />
         <Keyword name="$P6R"  value="262144" />
         <Keyword name="$P6N"  value="SSC-W" />
         <Keyword name="P5MS"  value="0" />
         <Keyword name="P5BS"  value="0" />
         <Keyword name="P5DISPLAY"  value="LIN" />
         <Keyword name="$P5G"  value="1.0" />
         <Keyword name="$P5V"  value="565" />
         <Keyword name="$P5E"  value="0,0" />
         <Keyword name="$P5B"  value="32" />
         <Keyword name="$P5R"  value="262144" />
         <Keyword name="$P5N"  value="SSC-H" />
         <Keyword name="P4MS"  value="0" />
         <Keyword name="P4BS"  value="0" />
         <Keyword name="P4DISPLAY"  value="LIN" />
         <Keyword name="$P4G"  value="1.0" />
         <Keyword name="$P4V"  value="565" />
         <Keyword name="$P4E"  value="0,0" />
         <Keyword name="$P4B"  value="32" />
         <Keyword name="$P4R"  value="262144" />
         <Keyword name="$P4N"  value="SSC-A" />
         <Keyword name="P3MS"  value="0" />
         <Keyword name="P3BS"  value="-1" />
         <Keyword name="$P3G"  value="1.0" />
         <Keyword name="$P3V"  value="555" />
         <Keyword name="$P3E"  value="0,0" />
         <Keyword name="$P3B"  value="32" />
         <Keyword name="$P3R"  value="262144" />
         <Keyword name="$P3N"  value="FSC-W" />
         <Keyword name="P2MS"  value="0" />
         <Keyword name="P2BS"  value="0" />
         <Keyword name="P2DISPLAY"  value="LIN" />
         <Keyword name="$P2G"  value="1.0" />
         <Keyword name="$P2V"  value="555" />
         <Keyword name="$P2E"  value="0,0" />
         <Keyword name="$P2B"  value="32" />
         <Keyword name="$P2R"  value="262144" />
         <Keyword name="$P2N"  value="FSC-H" />
         <Keyword name="P1MS"  value="0" />
         <Keyword name="P1BS"  value="0" />
         <Keyword name="P1DISPLAY"  value="LIN" />
         <Keyword name="$P1G"  value="1.0" />
         <Keyword name="$P1V"  value="555" />
         <Keyword name="$P1E"  value="0,0" />
         <Keyword name="$P1B"  value="32" />
         <Keyword name="$P1R"  value="262144" />
         <Keyword name="$P1N"  value="FSC-A" />
         <Keyword name="THRESHOLD"  value="FSC,5000" />
         <Keyword name="APPLY COMPENSATION"  value="TRUE" />
         <Keyword name="SPILL"  value="4,FITC-A,PE-A,PerCP-Cy5-5-A,APC-A,1,0.156,0.012,0,0,1,0.096,0,0,0,1,0.087,0,0,0,1" />
         <Keyword name="$TIMESTEP"  value="0.01" />
         <Keyword name="LASER2ASF"  value="1.45" />
         <Keyword name="LASER2DELAY"  value="28.56" />
         <Keyword name="LASER2NAME"  value="Red" />
         <Keyword name="LASER1ASF"  value="1.52" />
         <Keyword name="LASER1DELAY"  value="0.00" />
         <Keyword name="LASER1NAME"  value="Blue" />
         <Keyword name="$INST"  value=" " />
         <Keyword name="AUTOBS"  value="TRUE" />
         <Keyword name="FSC ASF"  value="0.87" />
         <Keyword name="$OP"  value="Administrator" />
         <Keyword name="EXPORT TIME"  value="03-NOV-2022-10:51:51" />
         <Keyword name="EXPORT USER NAME"  value="Administrator" />
         <Keyword name="WINDOW EXTENSION"  value="7.00" />
         <Keyword name="CYTNUM"  value="V96101063" />
         <Keyword name="$CYT"  value="FACSCantoII" />
         <Keyword name="$ETIM"  value="17:50:36" />
         <Keyword name="$BTIM"  value="17:50:19" />
         <Keyword name="$DATE"  value="22-AUG-2022" />
         <Keyword name="GUID"  value="bc75d165-7a73-4dff-8982-cce96bf19883" />
         <Keyword name="EXPERIMENT NAME"  value="2022-8-22" />
         <Keyword name="$SRC"  value="Specimen_001" />
         <Keyword name="TUBE NAME"  value="blood -blank" />
         <Keyword name="CREATOR"  value="BD FACSDiva Software Version 6.1.3" />
         <Keyword name="$NEXTDATA"  value="0" />
         <Keyword name="$DATATYPE"  value="F" />
         <Keyword name="$BYTEORD"  value="4,3,2,1" />
         <Keyword name="$MODE"  value="L" />
         <Keyword name="$PAR"  value="11" />
         <Keyword name="$TOT"  value="12495              " />
         <Keyword name="$SYS"  value="Windows XP 5.1" />
         <Keyword name="$FIL"  value="Specimen_001_blood -blank.fcs" />
         <Keyword name="$ENDDATA"  value="551972             " />
         <Keyword name="$BEGINDATA"  value="2193" />
         <Keyword name="$ENDSTEXT"  value="0" />
         <Keyword name="$BEGINSTEXT"  value="0" />
         <Keyword name="$ENDANALYSIS"  value="0" />
         <Keyword name="$BEGINANALYSIS"  value="0" />
         <Keyword name="FJ_FCS_VERSION"  value="3" />
         <Keyword name="$P1S"  value="" />
         <Keyword name="$P2S"  value="" />
         <Keyword name="$P3S"  value="" />
         <Keyword name="$P4S"  value="" />
         <Keyword name="$P5S"  value="" />
         <Keyword name="$P6S"  value="" />
         <Keyword name="$P11S"  value="" />
         <Keyword name="$P12N"  value="Comp-FITC-A" />
         <Keyword name="$P12S"  value="CD11b" />
         <Keyword name="$P12R"  value="262144" />
         <Keyword name="$P13N"  value="Comp-PE-A" />
         <Keyword name="$P13S"  value="F4_80" />
         <Keyword name="$P13R"  value="262144" />
         <Keyword name="$P14N"  value="Comp-PerCP-Cy5-5-A" />
         <Keyword name="$P14S"  value="CD86" />
         <Keyword name="$P14R"  value="262144" />
         <Keyword name="$P15N"  value="Comp-APC-A" />
         <Keyword name="$P15S"  value="CD206" />
         <Keyword name="$P15R"  value="262144" />
       </Keywords>
       <SampleNode name="Specimen_001_blood -blank.fcs"  annotation=""  owningGroup=""  expanded="0"  sortPriority="10"  count="12495"  sampleID="1" >
         <Graph smoothing="0"  backColor="#ffffff"  foreColor="#000000"  type="Pseudocolor"  fast="1"  rowCount="12495" >
           <Axis dimension="x"  name="FSC-A"  label=""  auto="auto" />
           <Axis dimension="y"  name="SSC-A"  label=""  auto="auto" />
           <GraphSettings level="5%"  smoothingHighResolution="1"  contourHighResolution="1"  histogramSmoothingCount="0"  graphResolution="256"  showOutliers="0"  drawLargeDots="0"  dotsToDraw="8000"  tint="le.chartfill.tinted.40"  lineWeight="le.lineweight.normal"  lineStyle="le.linestyle.solid" />
           <GraphEnvironment showGrid="0"  showAxes="tnlTNL"  showGates="1"  showFreqOnPlots="1"  showGateNameOnPlots="1"  showMedians="0"  showUncomped="0"  addEventParam="0"  lastYAxisName="" >
             <TextTraits font="SansSerif"  size="12"  name="Labels"  style="plain"  color="#000000"  background="#00ffffff"  just="left" />
             <TextTraits font="SansSerif"  size="12"  name="LayoutGates"  style="plain"  color="#000000"  background="#00ffffff"  just="left" />
             <TextTraits font="SansSerif"  size="10"  name="Numbers"  style="plain"  color="#000000"  background="#00ffffff"  just="left" />
             <TextTraits font="SansSerif"  size="10"  name="Legend"  style="plain"  color="#000000"  background="#00ffffff"  just="left" />
             <WindowPosition x="-9"  y="-9"  width="390"  height="520"  displayed="0"  panelState="---" />
           </GraphEnvironment>
         </Graph>
         <Subpopulations>
           <Population name="Cells"  annotation=""  owningGroup="1"  expanded="0"  sortPriority="10"  count="9962" >
             <Graph smoothing="0"  backColor="#ffffff"  foreColor="#000000"  type="Pseudocolor"  fast="1"  rowCount="12495" >
               <Axis dimension="x"  name="Comp-PE-A"  label=""  auto="auto" />
               <Axis dimension="y"  name="SSC-A"  label=""  auto="auto" />
               <GraphSettings level="5%"  smoothingHighResolution="1"  contourHighResolution="1"  histogramSmoothingCount="0"  graphResolution="256"  showOutliers="0"  drawLargeDots="0"  dotsToDraw="8000"  tint="le.chartfill.tinted.40"  lineWeight="le.lineweight.normal"  lineStyle="le.linestyle.solid" />
               <GraphEnvironment showGrid="0"  showAxes="tnlTNL"  showGates="1"  showFreqOnPlots="1"  showGateNameOnPlots="1"  showMedians="0"  showUncomped="0"  addEventParam="0"  lastYAxisName="" >
                 <TextTraits font="SansSerif"  size="12"  name="Labels"  style="plain"  color="#000000"  background="#00ffffff"  just="left" />
                 <TextTraits font="SansSerif"  size="12"  name="LayoutGates"  style="plain"  color="#000000"  background="#00ffffff"  just="left" />
                 <TextTraits font="SansSerif"  size="10"  name="Numbers"  style="plain"  color="#000000"  background="#00ffffff"  just="left" />
                 <TextTraits font="SansSerif"  size="10"  name="Legend"  style="plain"  color="#000000"  background="#00ffffff"  just="left" />
                 <WindowPosition x="1456"  y="30"  width="390"  height="520"  displayed="0"  panelState="---" />
               </GraphEnvironment>
             </Graph>
             <Gate gating:id="ID212873627" >
               <gating:PolygonGate eventsInside="1"  annoOffsetX="-122"  annoOffsetY="-109"  tint="#000000"  isTinted="0"  lineWeight="Normal"  userDefined="1"  quadId="-1"  gateResolution="256" >
                 <gating:dimension>
                   <data-type:fcs-dimension data-type:name="FSC-A" />
                 </gating:dimension>
                 <gating:dimension>
                   <data-type:fcs-dimension data-type:name="SSC-A" />
                 </gating:dimension>
                 <gating:vertex>
                   <gating:coordinate data-type:value="25547.9322033898" />
                   <gating:coordinate data-type:value="6124.8598130841" />
                 </gating:vertex>
                 <gating:vertex>
                   <gating:coordinate data-type:value="68868.3389830508" />
                   <gating:coordinate data-type:value="3674.9158878505" />
                 </gating:vertex>
                 <gating:vertex>
                   <gating:coordinate data-type:value="237706.8474576271" />
                   <gating:coordinate data-type:value="12249.7196261682" />
                 </gating:vertex>
                 <gating:vertex>
                   <gating:coordinate data-type:value="257700.8813559322" />
                   <gating:coordinate data-type:value="200895.4018691589" />
                 </gating:vertex>
                 <gating:vertex>
                   <gating:coordinate data-type:value="243260.7457627119" />
                   <gating:coordinate data-type:value="248669.308411215" />
                 </gating:vertex>
                 <gating:vertex>
                   <gating:coordinate data-type:value="82197.6949152542" />
                   <gating:coordinate data-type:value="257244.1121495327" />
                 </gating:vertex>
                 <gating:vertex>
                   <gating:coordinate data-type:value="41098.8474576271" />
                   <gating:coordinate data-type:value="96772.785046729" />
                 </gating:vertex>
               </gating:PolygonGate>
             </Gate>
             <Subpopulations>
               <Population name="CD11b+"  annotation=""  owningGroup="1"  expanded="0"  sortPriority="10"  count="10" >
                 <Graph smoothing="0"  backColor="#ffffff"  foreColor="#000000"  type="Pseudocolor"  fast="1"  rowCount="12495" >
                   <Axis dimension="x"  name="Comp-PE-A"  label=""  auto="auto" />
                   <Axis dimension="y"  name="Comp-PerCP-Cy5-5-A"  label=""  auto="auto" />
                   <GraphSettings level="5%"  smoothingHighResolution="1"  contourHighResolution="1"  histogramSmoothingCount="0"  graphResolution="256"  showOutliers="0"  drawLargeDots="0"  dotsToDraw="8000"  tint="le.chartfill.tinted.40"  lineWeight="le.lineweight.normal"  lineStyle="le.linestyle.solid" />
                   <GraphEnvironment showGrid="0"  showAxes="tnlTNL"  showGates="1"  showFreqOnPlots="1"  showGateNameOnPlots="1"  showMedians="0"  showUncomped="0"  addEventParam="0"  lastYAxisName="" >
                    <TextTraits font="SansSerif"  size="12"  name="Labels"  style="plain"  color="#000000"  background="#00ffffff"  just="left" />
                    <TextTraits font="SansSerif"  size="12"  name="LayoutGates"  style="plain"  color="#000000"  background="#00ffffff"  just="left" />
                    <TextTraits font="SansSerif"  size="10"  name="Numbers"  style="plain"  color="#000000"  background="#00ffffff"  just="left" />
                    <TextTraits font="SansSerif"  size="10"  name="Legend"  style="plain"  color="#000000"  background="#00ffffff"  just="left" />
                    <WindowPosition x="1028"  y="22"  width="390"  height="520"  displayed="0"  panelState="---" />
                   </GraphEnvironment>
                 </Graph>
                 <Gate gating:id="ID332606224"  gating:parent_id="ID212873627" >
                   <gating:RectangleGate eventsInside="1"  annoOffsetX="-144"  annoOffsetY="-105"  tint="#000000"  isTinted="0"  lineWeight="Normal"  userDefined="1"  percentX="0"  percentY="0" >
                    <gating:dimension gating:min="313.1990254605061"  gating:max="178209.31920115658" >
                    <data-type:fcs-dimension data-type:name="Comp-FITC-A" />
                    </gating:dimension>
                    <gating:dimension gating:min="7349.8317757009345"  gating:max="256019.1401869159" >
                    <data-type:fcs-dimension data-type:name="SSC-A" />
                    </gating:dimension>
                   </gating:RectangleGate>
                 </Gate>
                 <Subpopulations>
                   <Population name="F4_80, SSC-A 子细胞群"  annotation=""  owningGroup="1"  expanded="0"  sortPriority="10"  count="7" >
                    <Graph smoothing="0"  backColor="#ffffff"  foreColor="#000000"  type="Pseudocolor"  fast="1"  rowCount="12495" >
                    <Axis dimension="x"  name="Comp-APC-A"  label=""  auto="auto" />
                    <Axis dimension="y"  name="Comp-PerCP-Cy5-5-A"  label=""  auto="auto" />
                    <GraphSettings level="5%"  smoothingHighResolution="1"  contourHighResolution="1"  histogramSmoothingCount="0"  graphResolution="256"  showOutliers="0"  drawLargeDots="0"  dotsToDraw="8000"  tint="le.chartfill.tinted.40"  lineWeight="le.lineweight.normal"  lineStyle="le.linestyle.solid" />
                    <GraphEnvironment showGrid="0"  showAxes="tnlTNL"  showGates="1"  showFreqOnPlots="1"  showGateNameOnPlots="1"  showMedians="0"  showUncomped="0"  addEventParam="0"  lastYAxisName="" >
                    <TextTraits font="SansSerif"  size="12"  name="Labels"  style="plain"  color="#000000"  background="#00ffffff"  just="left" />
                    <TextTraits font="SansSerif"  size="12"  name="LayoutGates"  style="plain"  color="#000000"  background="#00ffffff"  just="left" />
                    <TextTraits font="SansSerif"  size="10"  name="Numbers"  style="plain"  color="#000000"  background="#00ffffff"  just="left" />
                    <TextTraits font="SansSerif"  size="10"  name="Legend"  style="plain"  color="#000000"  background="#00ffffff"  just="left" />
                    <WindowPosition x="1032"  y="393"  width="360"  height="520"  displayed="0"  panelState="---" />
                    </GraphEnvironment>
                    </Graph>
                    <Gate gating:id="ID258194490"  gating:parent_id="ID332606224" >
                    <gating:RectangleGate eventsInside="1"  annoOffsetX="0"  annoOffsetY="0"  tint="#000000"  isTinted="0"  lineWeight="Normal"  userDefined="1"  percentX="0"  percentY="0" >
                    <gating:dimension gating:min="328.8539919282075"  gating:max="215836.64319989475" >
                    <data-type:fcs-dimension data-type:name="Comp-PE-A" />
                    </gating:dimension>
                    <gating:dimension gating:min="9754.19534883721"  gating:max="258486.17674418606" >
                    <data-type:fcs-dimension data-type:name="SSC-A" />
                    </gating:dimension>
                    </gating:RectangleGate>
                    </Gate>
                   </Population>
                   <Population name="Q1: F4_80- , CD86+"  annotation=""  owningGroup="1"  expanded="0"  sortPriority="10"  count="2" >
                    <Graph smoothing="0"  backColor="#ffffff"  foreColor="#000000"  type="Pseudocolor"  fast="1"  rowCount="12495" >
                    <Axis dimension="x"  name="Comp-PE-A"  label=""  auto="auto" />
                    <Axis dimension="y"  name="Comp-PerCP-Cy5-5-A"  label=""  auto="auto" />
                    <GraphSettings level="5%"  smoothingHighResolution="1"  contourHighResolution="1"  histogramSmoothingCount="0"  graphResolution="256"  showOutliers="0"  drawLargeDots="0"  dotsToDraw="8000"  tint="le.chartfill.tinted.40"  lineWeight="le.lineweight.normal"  lineStyle="le.linestyle.solid" />
                    <GraphEnvironment showGrid="0"  showAxes="tnlTNL"  showGates="1"  showFreqOnPlots="1"  showGateNameOnPlots="1"  showMedians="0"  showUncomped="0"  addEventParam="0"  lastYAxisName="" >
                    <TextTraits font="SansSerif"  size="12"  name="Labels"  style="plain"  color="#000000"  background="#00ffffff"  just="left" />
                    <TextTraits font="SansSerif"  size="12"  name="LayoutGates"  style="plain"  color="#000000"  background="#00ffffff"  just="left" />
                    <TextTraits font="SansSerif"  size="10"  name="Numbers"  style="plain"  color="#000000"  background="#00ffffff"  just="left" />
                    <TextTraits font="SansSerif"  size="10"  name="Legend"  style="plain"  color="#000000"  background="#00ffffff"  just="left" />
                    <WindowPosition x="1028"  y="22"  width="390"  height="520"  displayed="1"  panelState="---" />
                    </GraphEnvironment>
                    </Graph>
                    <Gate gating:id="ID1333380823"  gating:parent_id="ID332606224" >
                    <gating:RectangleGate eventsInside="1"  annoOffsetX="0"  annoOffsetY="0"  tint="#000000"  isTinted="0"  lineWeight="Normal"  userDefined="1"  percentX="0"  percentY="0" >
                    <gating:dimension gating:max="292.1508746687103" >
                    <data-type:fcs-dimension data-type:name="Comp-PE-A" />
                    </gating:dimension>
                    <gating:dimension gating:min="321.1118678515461" >
                    <data-type:fcs-dimension data-type:name="Comp-PerCP-Cy5-5-A" />
                    </gating:dimension>
                    </gating:RectangleGate>
                    </Gate>
                   </Population>
                   <Population name="Q2: F4_80+ , CD86+"  annotation=""  owningGroup="1"  expanded="0"  sortPriority="10"  count="5" >
                    <Graph smoothing="0"  backColor="#ffffff"  foreColor="#000000"  type="Pseudocolor"  fast="1"  rowCount="12495" >
                    <Axis dimension="x"  name="Comp-PE-A"  label=""  auto="auto" />
                    <Axis dimension="y"  name="Comp-PerCP-Cy5-5-A"  label=""  auto="auto" />
                    <GraphSettings level="5%"  smoothingHighResolution="1"  contourHighResolution="1"  histogramSmoothingCount="0"  graphResolution="256"  showOutliers="0"  drawLargeDots="0"  dotsToDraw="8000"  tint="le.chartfill.tinted.40"  lineWeight="le.lineweight.normal"  lineStyle="le.linestyle.solid" />
                    <GraphEnvironment showGrid="0"  showAxes="tnlTNL"  showGates="1"  showFreqOnPlots="1"  showGateNameOnPlots="1"  showMedians="0"  showUncomped="0"  addEventParam="0"  lastYAxisName="" >
                    <TextTraits font="SansSerif"  size="12"  name="Labels"  style="plain"  color="#000000"  background="#00ffffff"  just="left" />
                    <TextTraits font="SansSerif"  size="12"  name="LayoutGates"  style="plain"  color="#000000"  background="#00ffffff"  just="left" />
                    <TextTraits font="SansSerif"  size="10"  name="Numbers"  style="plain"  color="#000000"  background="#00ffffff"  just="left" />
                    <TextTraits font="SansSerif"  size="10"  name="Legend"  style="plain"  color="#000000"  background="#00ffffff"  just="left" />
                    <WindowPosition x="1028"  y="22"  width="390"  height="520"  displayed="1"  panelState="---" />
                    </GraphEnvironment>
                    </Graph>
                    <Gate gating:id="ID1139635716"  gating:parent_id="ID332606224" >
                    <gating:RectangleGate eventsInside="1"  annoOffsetX="0"  annoOffsetY="0"  tint="#000000"  isTinted="0"  lineWeight="Normal"  userDefined="1"  percentX="0"  percentY="0" >
                    <gating:dimension gating:min="292.1508746687103" >
                    <data-type:fcs-dimension data-type:name="Comp-PE-A" />
                    </gating:dimension>
                    <gating:dimension gating:min="321.1118678515461" >
                    <data-type:fcs-dimension data-type:name="Comp-PerCP-Cy5-5-A" />
                    </gating:dimension>
                    </gating:RectangleGate>
                    </Gate>
                   </Population>
                   <Population name="Q3: F4_80+ , CD86-"  annotation=""  owningGroup="1"  expanded="0"  sortPriority="10"  count="2" >
                    <Graph smoothing="0"  backColor="#ffffff"  foreColor="#000000"  type="Pseudocolor"  fast="1"  rowCount="12495" >
                    <Axis dimension="x"  name="Comp-PE-A"  label=""  auto="auto" />
                    <Axis dimension="y"  name="Comp-PerCP-Cy5-5-A"  label=""  auto="auto" />
                    <GraphSettings level="5%"  smoothingHighResolution="1"  contourHighResolution="1"  histogramSmoothingCount="0"  graphResolution="256"  showOutliers="0"  drawLargeDots="0"  dotsToDraw="8000"  tint="le.chartfill.tinted.40"  lineWeight="le.lineweight.normal"  lineStyle="le.linestyle.solid" />
                    <GraphEnvironment showGrid="0"  showAxes="tnlTNL"  showGates="1"  showFreqOnPlots="1"  showGateNameOnPlots="1"  showMedians="0"  showUncomped="0"  addEventParam="0"  lastYAxisName="" >
                    <TextTraits font="SansSerif"  size="12"  name="Labels"  style="plain"  color="#000000"  background="#00ffffff"  just="left" />
                    <TextTraits font="SansSerif"  size="12"  name="LayoutGates"  style="plain"  color="#000000"  background="#00ffffff"  just="left" />
                    <TextTraits font="SansSerif"  size="10"  name="Numbers"  style="plain"  color="#000000"  background="#00ffffff"  just="left" />
                    <TextTraits font="SansSerif"  size="10"  name="Legend"  style="plain"  color="#000000"  background="#00ffffff"  just="left" />
                    <WindowPosition x="1028"  y="22"  width="390"  height="520"  displayed="1"  panelState="---" />
                    </GraphEnvironment>
                    </Graph>
                    <Gate gating:id="ID450831219"  gating:parent_id="ID332606224" >
                    <gating:RectangleGate eventsInside="1"  annoOffsetX="0"  annoOffsetY="0"  tint="#000000"  isTinted="0"  lineWeight="Normal"  userDefined="1"  percentX="0"  percentY="0" >
                    <gating:dimension gating:min="292.1508746687103" >
                    <data-type:fcs-dimension data-type:name="Comp-PE-A" />
                    </gating:dimension>
                    <gating:dimension gating:max="321.1118678515461" >
                    <data-type:fcs-dimension data-type:name="Comp-PerCP-Cy5-5-A" />
                    </gating:dimension>
                    </gating:RectangleGate>
                    </Gate>
                   </Population>
                   <Population name="Q4: F4_80- , CD86-"  annotation=""  owningGroup="1"  expanded="0"  sortPriority="10"  count="1" >
                    <Graph smoothing="0"  backColor="#ffffff"  foreColor="#000000"  type="Pseudocolor"  fast="1"  rowCount="12495" >
                    <Axis dimension="x"  name="Comp-PE-A"  label=""  auto="auto" />
                    <Axis dimension="y"  name="Comp-PerCP-Cy5-5-A"  label=""  auto="auto" />
                    <GraphSettings level="5%"  smoothingHighResolution="1"  contourHighResolution="1"  histogramSmoothingCount="0"  graphResolution="256"  showOutliers="0"  drawLargeDots="0"  dotsToDraw="8000"  tint="le.chartfill.tinted.40"  lineWeight="le.lineweight.normal"  lineStyle="le.linestyle.solid" />
                    <GraphEnvironment showGrid="0"  showAxes="tnlTNL"  showGates="1"  showFreqOnPlots="1"  showGateNameOnPlots="1"  showMedians="0"  showUncomped="0"  addEventParam="0"  lastYAxisName="" >
                    <TextTraits font="SansSerif"  size="12"  name="Labels"  style="plain"  color="#000000"  background="#00ffffff"  just="left" />
                    <TextTraits font="SansSerif"  size="12"  name="LayoutGates"  style="plain"  color="#000000"  background="#00ffffff"  just="left" />
                    <TextTraits font="SansSerif"  size="10"  name="Numbers"  style="plain"  color="#000000"  background="#00ffffff"  just="left" />
                    <TextTraits font="SansSerif"  size="10"  name="Legend"  style="plain"  color="#000000"  background="#00ffffff"  just="left" />
                    <WindowPosition x="1028"  y="22"  width="390"  height="520"  displayed="1"  panelState="---" />
                    </GraphEnvironment>
                    </Graph>
                    <Gate gating:id="ID797991117"  gating:parent_id="ID332606224" >
                    <gating:RectangleGate eventsInside="1"  annoOffsetX="0"  annoOffsetY="0"  tint="#000000"  isTinted="0"  lineWeight="Normal"  userDefined="1"  percentX="0"  percentY="0" >
                    <gating:dimension gating:max="292.1508746687103" >
                    <data-type:fcs-dimension data-type:name="Comp-PE-A" />
                    </gating:dimension>
                    <gating:dimension gating:max="321.1118678515461" >
                    <data-type:fcs-dimension data-type:name="Comp-PerCP-Cy5-5-A" />
                    </gating:dimension>
                    </gating:RectangleGate>
                    </Gate>
                   </Population>
                   <Population name="Q5: F4_80- , CD206+"  annotation=""  owningGroup="1"  expanded="0"  sortPriority="10"  count="0" >
                    <Graph smoothing="0"  backColor="#ffffff"  foreColor="#000000"  type="Pseudocolor"  fast="1"  rowCount="12495" >
                    <Axis dimension="x"  name="Comp-PE-A"  label=""  auto="auto" />
                    <Axis dimension="y"  name="Comp-APC-A"  label=""  auto="auto" />
                    <GraphSettings level="5%"  smoothingHighResolution="1"  contourHighResolution="1"  histogramSmoothingCount="0"  graphResolution="256"  showOutliers="0"  drawLargeDots="0"  dotsToDraw="8000"  tint="le.chartfill.tinted.40"  lineWeight="le.lineweight.normal"  lineStyle="le.linestyle.solid" />
                    <GraphEnvironment showGrid="0"  showAxes="tnlTNL"  showGates="1"  showFreqOnPlots="1"  showGateNameOnPlots="1"  showMedians="0"  showUncomped="0"  addEventParam="0"  lastYAxisName="" >
                    <TextTraits font="SansSerif"  size="12"  name="Labels"  style="plain"  color="#000000"  background="#00ffffff"  just="left" />
                    <TextTraits font="SansSerif"  size="12"  name="LayoutGates"  style="plain"  color="#000000"  background="#00ffffff"  just="left" />
                    <TextTraits font="SansSerif"  size="10"  name="Numbers"  style="plain"  color="#000000"  background="#00ffffff"  just="left" />
                    <TextTraits font="SansSerif"  size="10"  name="Legend"  style="plain"  color="#000000"  background="#00ffffff"  just="left" />
                    <WindowPosition x="1028"  y="22"  width="632"  height="985"  displayed="1"  panelState="---" />
                    </GraphEnvironment>
                    </Graph>
                    <Gate gating:id="ID1500062233"  gating:parent_id="ID332606224" >
                    <gating:RectangleGate eventsInside="1"  annoOffsetX="0"  annoOffsetY="0"  tint="#000000"  isTinted="0"  lineWeight="Normal"  userDefined="1"  percentX="0"  percentY="0" >
                    <gating:dimension gating:max="305.6082229390572" >
                    <data-type:fcs-dimension data-type:name="Comp-PE-A" />
                    </gating:dimension>
                    <gating:dimension gating:min="293.84674712333543" >
                    <data-type:fcs-dimension data-type:name="Comp-APC-A" />
                    </gating:dimension>
                    </gating:RectangleGate>
                    </Gate>
                   </Population>
                   <Population name="Q6: F4_80+ , CD206+"  annotation=""  owningGroup="1"  expanded="0"  sortPriority="10"  count="4" >
                    <Graph smoothing="0"  backColor="#ffffff"  foreColor="#000000"  type="Pseudocolor"  fast="1"  rowCount="12495" >
                    <Axis dimension="x"  name="Comp-PE-A"  label=""  auto="auto" />
                    <Axis dimension="y"  name="Comp-APC-A"  label=""  auto="auto" />
                    <GraphSettings level="5%"  smoothingHighResolution="1"  contourHighResolution="1"  histogramSmoothingCount="0"  graphResolution="256"  showOutliers="0"  drawLargeDots="0"  dotsToDraw="8000"  tint="le.chartfill.tinted.40"  lineWeight="le.lineweight.normal"  lineStyle="le.linestyle.solid" />
                    <GraphEnvironment showGrid="0"  showAxes="tnlTNL"  showGates="1"  showFreqOnPlots="1"  showGateNameOnPlots="1"  showMedians="0"  showUncomped="0"  addEventParam="0"  lastYAxisName="" >
                    <TextTraits font="SansSerif"  size="12"  name="Labels"  style="plain"  color="#000000"  background="#00ffffff"  just="left" />
                    <TextTraits font="SansSerif"  size="12"  name="LayoutGates"  style="plain"  color="#000000"  background="#00ffffff"  just="left" />
                    <TextTraits font="SansSerif"  size="10"  name="Numbers"  style="plain"  color="#000000"  background="#00ffffff"  just="left" />
                    <TextTraits font="SansSerif"  size="10"  name="Legend"  style="plain"  color="#000000"  background="#00ffffff"  just="left" />
                    <WindowPosition x="1028"  y="22"  width="632"  height="985"  displayed="1"  panelState="---" />
                    </GraphEnvironment>
                    </Graph>
                    <Gate gating:id="ID87934251"  gating:parent_id="ID332606224" >
                    <gating:RectangleGate eventsInside="1"  annoOffsetX="0"  annoOffsetY="0"  tint="#000000"  isTinted="0"  lineWeight="Normal"  userDefined="1"  percentX="0"  percentY="0" >
                    <gating:dimension gating:min="305.6082229390572" >
                    <data-type:fcs-dimension data-type:name="Comp-PE-A" />
                    </gating:dimension>
                    <gating:dimension gating:min="293.84674712333543" >
                    <data-type:fcs-dimension data-type:name="Comp-APC-A" />
                    </gating:dimension>
                    </gating:RectangleGate>
                    </Gate>
                   </Population>
                   <Population name="Q7: F4_80+ , CD206-"  annotation=""  owningGroup="1"  expanded="0"  sortPriority="10"  count="3" >
                    <Graph smoothing="0"  backColor="#ffffff"  foreColor="#000000"  type="Pseudocolor"  fast="1"  rowCount="12495" >
                    <Axis dimension="x"  name="Comp-PE-A"  label=""  auto="auto" />
                    <Axis dimension="y"  name="Comp-APC-A"  label=""  auto="auto" />
                    <GraphSettings level="5%"  smoothingHighResolution="1"  contourHighResolution="1"  histogramSmoothingCount="0"  graphResolution="256"  showOutliers="0"  drawLargeDots="0"  dotsToDraw="8000"  tint="le.chartfill.tinted.40"  lineWeight="le.lineweight.normal"  lineStyle="le.linestyle.solid" />
                    <GraphEnvironment showGrid="0"  showAxes="tnlTNL"  showGates="1"  showFreqOnPlots="1"  showGateNameOnPlots="1"  showMedians="0"  showUncomped="0"  addEventParam="0"  lastYAxisName="" >
                    <TextTraits font="SansSerif"  size="12"  name="Labels"  style="plain"  color="#000000"  background="#00ffffff"  just="left" />
                    <TextTraits font="SansSerif"  size="12"  name="LayoutGates"  style="plain"  color="#000000"  background="#00ffffff"  just="left" />
                    <TextTraits font="SansSerif"  size="10"  name="Numbers"  style="plain"  color="#000000"  background="#00ffffff"  just="left" />
                    <TextTraits font="SansSerif"  size="10"  name="Legend"  style="plain"  color="#000000"  background="#00ffffff"  just="left" />
                    <WindowPosition x="1028"  y="22"  width="632"  height="985"  displayed="1"  panelState="---" />
                    </GraphEnvironment>
                    </Graph>
                    <Gate gating:id="ID442207421"  gating:parent_id="ID332606224" >
                    <gating:RectangleGate eventsInside="1"  annoOffsetX="0"  annoOffsetY="0"  tint="#000000"  isTinted="0"  lineWeight="Normal"  userDefined="1"  percentX="0"  percentY="0" >
                    <gating:dimension gating:min="305.6082229390572" >
                    <data-type:fcs-dimension data-type:name="Comp-PE-A" />
                    </gating:dimension>
                    <gating:dimension gating:max="293.84674712333543" >
                    <data-type:fcs-dimension data-type:name="Comp-APC-A" />
                    </gating:dimension>
                    </gating:RectangleGate>
                    </Gate>
                   </Population>
                   <Population name="Q8: F4_80- , CD206-"  annotation=""  owningGroup="1"  expanded="0"  sortPriority="10"  count="3" >
                    <Graph smoothing="0"  backColor="#ffffff"  foreColor="#000000"  type="Pseudocolor"  fast="1"  rowCount="12495" >
                    <Axis dimension="x"  name="Comp-PE-A"  label=""  auto="auto" />
                    <Axis dimension="y"  name="Comp-APC-A"  label=""  auto="auto" />
                    <GraphSettings level="5%"  smoothingHighResolution="1"  contourHighResolution="1"  histogramSmoothingCount="0"  graphResolution="256"  showOutliers="0"  drawLargeDots="0"  dotsToDraw="8000"  tint="le.chartfill.tinted.40"  lineWeight="le.lineweight.normal"  lineStyle="le.linestyle.solid" />
                    <GraphEnvironment showGrid="0"  showAxes="tnlTNL"  showGates="1"  showFreqOnPlots="1"  showGateNameOnPlots="1"  showMedians="0"  showUncomped="0"  addEventParam="0"  lastYAxisName="" >
                    <TextTraits font="SansSerif"  size="12"  name="Labels"  style="plain"  color="#000000"  background="#00ffffff"  just="left" />
                    <TextTraits font="SansSerif"  size="12"  name="LayoutGates"  style="plain"  color="#000000"  background="#00ffffff"  just="left" />
                    <TextTraits font="SansSerif"  size="10"  name="Numbers"  style="plain"  color="#000000"  background="#00ffffff"  just="left" />
                    <TextTraits font="SansSerif"  size="10"  name="Legend"  style="plain"  color="#000000"  background="#00ffffff"  just="left" />
                    <WindowPosition x="1028"  y="22"  width="632"  height="985"  displayed="1"  panelState="---" />
                    </GraphEnvironment>
                    </Graph>
                    <Gate gating:id="ID126344887"  gating:parent_id="ID332606224" >
                    <gating:RectangleGate eventsInside="1"  annoOffsetX="0"  annoOffsetY="0"  tint="#000000"  isTinted="0"  lineWeight="Normal"  userDefined="1"  percentX="0"  percentY="0" >
                    <gating:dimension gating:max="305.6082229390572" >
                    <data-type:fcs-dimension data-type:name="Comp-PE-A" />
                    </gating:dimension>
                    <gating:dimension gating:max="293.84674712333543" >
                    <data-type:fcs-dimension data-type:name="Comp-APC-A" />
                    </gating:dimension>
                    </gating:RectangleGate>
                    </Gate>
                   </Population>
                 </Subpopulations>
               </Population>
             </Subpopulations>
           </Population>
         </Subpopulations>
       </SampleNode>
     </Sample>
     <Sample>
       <DataSet uri="file:/D:/天中医/论文/他人/肖璐师姐/文章1/WJB分析/投稿/Frontiers%20in%20immunology/原始数据及分析/Figure%202/Fig.2%20Other%20files/Flow%20cytometry/1/Specimen_001_blood%20EA1-2.fcs"  sampleID="7" />
       <transforms:spilloverMatrix prefix="Comp-"  name="Acquisition-defined"  editable="0"  color="#c0c0c0"  version="FlowJo-10.0.7r2"  status="FINALIZED"  transforms:id="16e68650-0a0a-4831-918a-aa9cc8b1273a"  suffix="" >
         <data-type:parameters>
           <data-type:parameter data-type:name="FITC-A" />
           <data-type:parameter data-type:name="PE-A" />
           <data-type:parameter data-type:name="PerCP-Cy5-5-A" />
           <data-type:parameter data-type:name="APC-A" />
         </data-type:parameters>
         <transforms:spillover data-type:parameter="FITC-A" >
           <transforms:coefficient data-type:parameter="FITC-A"  transforms:value="1" />
           <transforms:coefficient data-type:parameter="PE-A"  transforms:value="0.1560000032" />
           <transforms:coefficient data-type:parameter="PerCP-Cy5-5-A"  transforms:value="0.0120000001" />
           <transforms:coefficient data-type:parameter="APC-A"  transforms:value="0" />
         </transforms:spillover>
         <transforms:spillover data-type:parameter="PE-A" >
           <transforms:coefficient data-type:parameter="FITC-A"  transforms:value="0" />
           <transforms:coefficient data-type:parameter="PE-A"  transforms:value="1" />
           <transforms:coefficient data-type:parameter="PerCP-Cy5-5-A"  transforms:value="0.0960000008" />
           <transforms:coefficient data-type:parameter="APC-A"  transforms:value="0" />
         </transforms:spillover>
         <transforms:spillover data-type:parameter="PerCP-Cy5-5-A" >
           <transforms:coefficient data-type:parameter="FITC-A"  transforms:value="0" />
           <transforms:coefficient data-type:parameter="PE-A"  transforms:value="0" />
           <transforms:coefficient data-type:parameter="PerCP-Cy5-5-A"  transforms:value="1" />
           <transforms:coefficient data-type:parameter="APC-A"  transforms:value="0.0869999975" />
         </transforms:spillover>
         <transforms:spillover data-type:parameter="APC-A" >
           <transforms:coefficient data-type:parameter="FITC-A"  transforms:value="0" />
           <transforms:coefficient data-type:parameter="PE-A"  transforms:value="0" />
           <transforms:coefficient data-type:parameter="PerCP-Cy5-5-A"  transforms:value="0" />
           <transforms:coefficient data-type:parameter="APC-A"  transforms:value="1" />
         </transforms:spillover>
       </transforms:spilloverMatrix>
       <Transformations>
         <transforms:linear transforms:minRange="0"  transforms:maxRange="262144"  gain="1" >
           <data-type:parameter data-type:name="FSC-A" />
         </transforms:linear>
         <transforms:linear transforms:minRange="0"  transforms:maxRange="262144"  gain="1" >
           <data-type:parameter data-type:name="FSC-H" />
         </transforms:linear>
         <transforms:linear transforms:minRange="0"  transforms:maxRange="262144"  gain="1" >
           <data-type:parameter data-type:name="FSC-W" />
         </transforms:linear>
         <transforms:linear transforms:minRange="0"  transforms:maxRange="262144"  gain="1" >
           <data-type:parameter data-type:name="SSC-A" />
         </transforms:linear>
         <transforms:linear transforms:minRange="0"  transforms:maxRange="262144"  gain="1" >
           <data-type:parameter data-type:name="SSC-H" />
         </transforms:linear>
         <transforms:linear transforms:minRange="0"  transforms:maxRange="262144"  gain="1" >
           <data-type:parameter data-type:name="SSC-W" />
         </transforms:linear>
         <transforms:biex transforms:length="256"  transforms:maxRange="262144.0000291775"  transforms:neg="0"  transforms:width="-100"  transforms:pos="4.418539922" >
           <data-type:parameter data-type:name="FITC-A" />
         </transforms:biex>
         <transforms:biex transforms:length="256"  transforms:maxRange="262144.0000291775"  transforms:neg="0"  transforms:width="-100"  transforms:pos="4.418539922" >
           <data-type:parameter data-type:name="PE-A" />
         </transforms:biex>
         <transforms:biex transforms:length="256"  transforms:maxRange="262144.0000291775"  transforms:neg="0"  transforms:width="-100"  transforms:pos="4.418539922" >
           <data-type:parameter data-type:name="PerCP-Cy5-5-A" />
         </transforms:biex>
         <transforms:biex transforms:length="256"  transforms:maxRange="262144.0000291775"  transforms:neg="0"  transforms:width="-100"  transforms:pos="4.418539922" >
           <data-type:parameter data-type:name="APC-A" />
         </transforms:biex>
         <transforms:linear transforms:minRange="0"  transforms:maxRange="128"  gain="1" >
           <data-type:parameter data-type:name="Time" />
         </transforms:linear>
         <transforms:biex transforms:length="256"  transforms:maxRange="262144.0000291775"  transforms:neg="0"  transforms:width="-100"  transforms:pos="4.418539922" >
           <data-type:parameter data-type:name="Comp-FITC-A" />
         </transforms:biex>
         <transforms:biex transforms:length="256"  transforms:maxRange="262144.0000291775"  transforms:neg="0"  transforms:width="-100"  transforms:pos="4.418539922" >
           <data-type:parameter data-type:name="Comp-PE-A" />
         </transforms:biex>
         <transforms:biex transforms:length="256"  transforms:maxRange="262144.0000291775"  transforms:neg="0"  transforms:width="-100"  transforms:pos="4.418539922" >
           <data-type:parameter data-type:name="Comp-PerCP-Cy5-5-A" />
         </transforms:biex>
         <transforms:biex transforms:length="256"  transforms:maxRange="262144.0000291775"  transforms:neg="0"  transforms:width="-100"  transforms:pos="4.418539922" >
           <data-type:parameter data-type:name="Comp-APC-A" />
         </transforms:biex>
         <transforms:linear transforms:minRange="0"  transforms:maxRange="114310"  gain="1" >
           <data-type:parameter data-type:name="Event #" />
         </transforms:linear>
       </Transformations>
       <DerivedParameters>
         <DerivedParameter name="Event #"  type="eventNumber" >
           <Transform>
             <transforms:linear transforms:minRange="0"  transforms:maxRange="114310"  gain="1" >
               <data-type:parameter data-type:name="Event #" />
             </transforms:linear>
           </Transform>
         </DerivedParameter>
       </DerivedParameters>
       <Keywords>
         <Keyword name="CYTOMETER CONFIG CREATE DATE"  value="10_15_2013 11:15:44 AM" />
         <Keyword name="CYTOMETER CONFIG NAME"  value="Copy of 2-laser, 6-color (4-2)" />
         <Keyword name="P11MS"  value="0" />
         <Keyword name="P11BS"  value="0" />
         <Keyword name="$P11G"  value="1.0" />
         <Keyword name="$P11E"  value="0,0" />
         <Keyword name="$P11B"  value="32" />
         <Keyword name="$P11R"  value="128" />
         <Keyword name="$P11N"  value="Time" />
         <Keyword name="P10MS"  value="0" />
         <Keyword name="P10BS"  value="1108" />
         <Keyword name="P10DISPLAY"  value="LOG" />
         <Keyword name="$P10G"  value="1.0" />
         <Keyword name="$P10V"  value="648" />
         <Keyword name="$P10E"  value="0,0" />
         <Keyword name="$P10B"  value="32" />
         <Keyword name="$P10R"  value="262144" />
         <Keyword name="$P10S"  value="CD206" />
         <Keyword name="$P10N"  value="APC-A" />
         <Keyword name="P9MS"  value="0" />
         <Keyword name="P9BS"  value="219" />
         <Keyword name="P9DISPLAY"  value="LOG" />
         <Keyword name="$P9G"  value="1.0" />
         <Keyword name="$P9V"  value="726" />
         <Keyword name="$P9E"  value="0,0" />
         <Keyword name="$P9B"  value="32" />
         <Keyword name="$P9R"  value="262144" />
         <Keyword name="$P9S"  value="CD86" />
         <Keyword name="$P9N"  value="PerCP-Cy5-5-A" />
         <Keyword name="P8MS"  value="0" />
         <Keyword name="P8BS"  value="234" />
         <Keyword name="P8DISPLAY"  value="LOG" />
         <Keyword name="$P8G"  value="1.0" />
         <Keyword name="$P8V"  value="544" />
         <Keyword name="$P8E"  value="0,0" />
         <Keyword name="$P8B"  value="32" />
         <Keyword name="$P8R"  value="262144" />
         <Keyword name="$P8S"  value="F4_80" />
         <Keyword name="$P8N"  value="PE-A" />
         <Keyword name="P7MS"  value="0" />
         <Keyword name="P7BS"  value="154" />
         <Keyword name="P7DISPLAY"  value="LOG" />
         <Keyword name="$P7G"  value="1.0" />
         <Keyword name="$P7V"  value="681" />
         <Keyword name="$P7E"  value="0,0" />
         <Keyword name="$P7B"  value="32" />
         <Keyword name="$P7R"  value="262144" />
         <Keyword name="$P7S"  value="CD11b" />
         <Keyword name="$P7N"  value="FITC-A" />
         <Keyword name="P6MS"  value="0" />
         <Keyword name="P6BS"  value="-1" />
         <Keyword name="$P6G"  value="1.0" />
         <Keyword name="$P6V"  value="565" />
         <Keyword name="$P6E"  value="0,0" />
         <Keyword name="$P6B"  value="32" />
         <Keyword name="$P6R"  value="262144" />
         <Keyword name="$P6N"  value="SSC-W" />
         <Keyword name="P5MS"  value="0" />
         <Keyword name="P5BS"  value="0" />
         <Keyword name="P5DISPLAY"  value="LIN" />
         <Keyword name="$P5G"  value="1.0" />
         <Keyword name="$P5V"  value="565" />
         <Keyword name="$P5E"  value="0,0" />
         <Keyword name="$P5B"  value="32" />
         <Keyword name="$P5R"  value="262144" />
         <Keyword name="$P5N"  value="SSC-H" />
         <Keyword name="P4MS"  value="0" />
         <Keyword name="P4BS"  value="0" />
         <Keyword name="P4DISPLAY"  value="LIN" />
         <Keyword name="$P4G"  value="1.0" />
         <Keyword name="$P4V"  value="565" />
         <Keyword name="$P4E"  value="0,0" />
         <Keyword name="$P4B"  value="32" />
         <Keyword name="$P4R"  value="262144" />
         <Keyword name="$P4N"  value="SSC-A" />
         <Keyword name="P3MS"  value="0" />
         <Keyword name="P3BS"  value="-1" />
         <Keyword name="$P3G"  value="1.0" />
         <Keyword name="$P3V"  value="555" />
         <Keyword name="$P3E"  value="0,0" />
         <Keyword name="$P3B"  value="32" />
         <Keyword name="$P3R"  value="262144" />
         <Keyword name="$P3N"  value="FSC-W" />
         <Keyword name="P2MS"  value="0" />
         <Keyword name="P2BS"  value="0" />
         <Keyword name="P2DISPLAY"  value="LIN" />
         <Keyword name="$P2G"  value="1.0" />
         <Keyword name="$P2V"  value="555" />
         <Keyword name="$P2E"  value="0,0" />
         <Keyword name="$P2B"  value="32" />
         <Keyword name="$P2R"  value="262144" />
         <Keyword name="$P2N"  value="FSC-H" />
         <Keyword name="P1MS"  value="0" />
         <Keyword name="P1BS"  value="0" />
         <Keyword name="P1DISPLAY"  value="LIN" />
         <Keyword name="$P1G"  value="1.0" />
         <Keyword name="$P1V"  value="555" />
         <Keyword name="$P1E"  value="0,0" />
         <Keyword name="$P1B"  value="32" />
         <Keyword name="$P1R"  value="262144" />
         <Keyword name="$P1N"  value="FSC-A" />
         <Keyword name="THRESHOLD"  value="FSC,5000" />
         <Keyword name="APPLY COMPENSATION"  value="TRUE" />
         <Keyword name="SPILL"  value="4,FITC-A,PE-A,PerCP-Cy5-5-A,APC-A,1,0.156,0.012,0,0,1,0.096,0,0,0,1,0.087,0,0,0,1" />
         <Keyword name="$TIMESTEP"  value="0.01" />
         <Keyword name="LASER2ASF"  value="1.45" />
         <Keyword name="LASER2DELAY"  value="28.56" />
         <Keyword name="LASER2NAME"  value="Red" />
         <Keyword name="LASER1ASF"  value="1.52" />
         <Keyword name="LASER1DELAY"  value="0.00" />
         <Keyword name="LASER1NAME"  value="Blue" />
         <Keyword name="$INST"  value=" " />
         <Keyword name="AUTOBS"  value="TRUE" />
         <Keyword name="FSC ASF"  value="0.87" />
         <Keyword name="$OP"  value="Administrator" />
         <Keyword name="EXPORT TIME"  value="03-NOV-2022-10:51:51" />
         <Keyword name="EXPORT USER NAME"  value="Administrator" />
         <Keyword name="WINDOW EXTENSION"  value="7.00" />
         <Keyword name="CYTNUM"  value="V96101063" />
         <Keyword name="$CYT"  value="FACSCantoII" />
         <Keyword name="$ETIM"  value="17:54:38" />
         <Keyword name="$BTIM"  value="17:53:12" />
         <Keyword name="$DATE"  value="22-AUG-2022" />
         <Keyword name="GUID"  value="07c01e35-d65b-4078-9825-9db1662f1fbc" />
         <Keyword name="EXPERIMENT NAME"  value="2022-8-22" />
         <Keyword name="$SRC"  value="Specimen_001" />
         <Keyword name="TUBE NAME"  value="blood EA1-2" />
         <Keyword name="CREATOR"  value="BD FACSDiva Software Version 6.1.3" />
         <Keyword name="$NEXTDATA"  value="0" />
         <Keyword name="$DATATYPE"  value="F" />
         <Keyword name="$BYTEORD"  value="4,3,2,1" />
         <Keyword name="$MODE"  value="L" />
         <Keyword name="$PAR"  value="11" />
         <Keyword name="$TOT"  value="114310             " />
         <Keyword name="$SYS"  value="Windows XP 5.1" />
         <Keyword name="$FIL"  value="Specimen_001_blood EA1-2.fcs" />
         <Keyword name="$ENDDATA"  value="5031831            " />
         <Keyword name="$BEGINDATA"  value="2192" />
         <Keyword name="$ENDSTEXT"  value="0" />
         <Keyword name="$BEGINSTEXT"  value="0" />
         <Keyword name="$ENDANALYSIS"  value="0" />
         <Keyword name="$BEGINANALYSIS"  value="0" />
         <Keyword name="FJ_FCS_VERSION"  value="3" />
         <Keyword name="$P1S"  value="" />
         <Keyword name="$P2S"  value="" />
         <Keyword name="$P3S"  value="" />
         <Keyword name="$P4S"  value="" />
         <Keyword name="$P5S"  value="" />
         <Keyword name="$P6S"  value="" />
         <Keyword name="$P11S"  value="" />
         <Keyword name="$P12N"  value="Comp-FITC-A" />
         <Keyword name="$P12S"  value="CD11b" />
         <Keyword name="$P12R"  value="262144" />
         <Keyword name="$P13N"  value="Comp-PE-A" />
         <Keyword name="$P13S"  value="F4_80" />
         <Keyword name="$P13R"  value="262144" />
         <Keyword name="$P14N"  value="Comp-PerCP-Cy5-5-A" />
         <Keyword name="$P14S"  value="CD86" />
         <Keyword name="$P14R"  value="262144" />
         <Keyword name="$P15N"  value="Comp-APC-A" />
         <Keyword name="$P15S"  value="CD206" />
         <Keyword name="$P15R"  value="262144" />
       </Keywords>
       <SampleNode name="Specimen_001_blood EA1-2.fcs"  annotation=""  owningGroup=""  expanded="0"  sortPriority="10"  count="114310"  sampleID="7" >
         <Graph smoothing="0"  backColor="#ffffff"  foreColor="#000000"  type="Pseudocolor"  fast="1"  rowCount="114310" >
           <Axis dimension="x"  name="FSC-A"  label=""  auto="auto" />
           <Axis dimension="y"  name="SSC-A"  label=""  auto="auto" />
           <GraphSettings level="5%"  smoothingHighResolution="1"  contourHighResolution="1"  histogramSmoothingCount="0"  graphResolution="256"  showOutliers="0"  drawLargeDots="0"  dotsToDraw="8000"  tint="le.chartfill.tinted.40"  lineWeight="le.lineweight.normal"  lineStyle="le.linestyle.solid" />
           <GraphEnvironment showGrid="0"  showAxes="tnlTNL"  showGates="1"  showFreqOnPlots="1"  showGateNameOnPlots="1"  showMedians="0"  showUncomped="0"  addEventParam="0"  lastYAxisName="" >
             <TextTraits font="SansSerif"  size="12"  name="Labels"  style="plain"  color="#000000"  background="#00ffffff"  just="left" />
             <TextTraits font="SansSerif"  size="12"  name="LayoutGates"  style="plain"  color="#000000"  background="#00ffffff"  just="left" />
             <TextTraits font="SansSerif"  size="10"  name="Numbers"  style="plain"  color="#000000"  background="#00ffffff"  just="left" />
             <TextTraits font="SansSerif"  size="10"  name="Legend"  style="plain"  color="#000000"  background="#00ffffff"  just="left" />
             <WindowPosition x="0"  y="0"  width="0"  height="0"  displayed="0"  panelState="" />
           </GraphEnvironment>
         </Graph>
         <Subpopulations>
           <Population name="Cells"  annotation=""  owningGroup="1"  expanded="0"  sortPriority="10"  count="91138" >
             <Graph smoothing="0"  backColor="#ffffff"  foreColor="#000000"  type="Pseudocolor"  fast="1"  rowCount="114310" >
               <Axis dimension="x"  name="Comp-FITC-A"  label=""  auto="auto" />
               <Axis dimension="y"  name="Comp-PE-A"  label=""  auto="auto" />
               <GraphSettings level="5%"  smoothingHighResolution="1"  contourHighResolution="1"  histogramSmoothingCount="0"  graphResolution="256"  showOutliers="0"  drawLargeDots="0"  dotsToDraw="8000"  tint="le.chartfill.tinted.40"  lineWeight="le.lineweight.normal"  lineStyle="le.linestyle.solid" />
               <GraphEnvironment showGrid="0"  showAxes="tnlTNL"  showGates="1"  showFreqOnPlots="1"  showGateNameOnPlots="1"  showMedians="0"  showUncomped="0"  addEventParam="0"  lastYAxisName="" >
                 <TextTraits font="SansSerif"  size="12"  name="Labels"  style="plain"  color="#000000"  background="#00ffffff"  just="left" />
                 <TextTraits font="SansSerif"  size="12"  name="LayoutGates"  style="plain"  color="#000000"  background="#00ffffff"  just="left" />
                 <TextTraits font="SansSerif"  size="10"  name="Numbers"  style="plain"  color="#000000"  background="#00ffffff"  just="left" />
                 <TextTraits font="SansSerif"  size="10"  name="Legend"  style="plain"  color="#000000"  background="#00ffffff"  just="left" />
                 <WindowPosition x="1038"  y="80"  width="390"  height="520"  displayed="1"  panelState="---" />
               </GraphEnvironment>
             </Graph>
             <Gate gating:id="ID157678505" >
               <gating:PolygonGate eventsInside="1"  annoOffsetX="-122"  annoOffsetY="-109"  tint="#000000"  isTinted="0"  lineWeight="Normal"  userDefined="1"  quadId="-1"  gateResolution="256" >
                 <gating:dimension>
                   <data-type:fcs-dimension data-type:name="FSC-A" />
                 </gating:dimension>
                 <gating:dimension>
                   <data-type:fcs-dimension data-type:name="SSC-A" />
                 </gating:dimension>
                 <gating:vertex>
                   <gating:coordinate data-type:value="25547.9322033898" />
                   <gating:coordinate data-type:value="6124.8598130841" />
                 </gating:vertex>
                 <gating:vertex>
                   <gating:coordinate data-type:value="68868.3389830508" />
                   <gating:coordinate data-type:value="3674.9158878505" />
                 </gating:vertex>
                 <gating:vertex>
                   <gating:coordinate data-type:value="237706.8474576271" />
                   <gating:coordinate data-type:value="12249.7196261682" />
                 </gating:vertex>
                 <gating:vertex>
                   <gating:coordinate data-type:value="257700.8813559322" />
                   <gating:coordinate data-type:value="200895.4018691589" />
                 </gating:vertex>
                 <gating:vertex>
                   <gating:coordinate data-type:value="243260.7457627119" />
                   <gating:coordinate data-type:value="248669.308411215" />
                 </gating:vertex>
                 <gating:vertex>
                   <gating:coordinate data-type:value="82197.6949152542" />
                   <gating:coordinate data-type:value="257244.1121495327" />
                 </gating:vertex>
                 <gating:vertex>
                   <gating:coordinate data-type:value="41098.8474576271" />
                   <gating:coordinate data-type:value="96772.785046729" />
                 </gating:vertex>
               </gating:PolygonGate>
             </Gate>
             <Subpopulations>
               <Population name="CD11b+"  annotation=""  owningGroup="1"  expanded="0"  sortPriority="10"  count="35029" >
                 <Graph smoothing="0"  backColor="#ffffff"  foreColor="#000000"  type="Pseudocolor"  fast="1"  rowCount="114310" >
                   <Axis dimension="x"  name="Comp-PE-A"  label=""  auto="auto" />
                   <Axis dimension="y"  name="Comp-PerCP-Cy5-5-A"  label=""  auto="auto" />
                   <GraphSettings level="5%"  smoothingHighResolution="1"  contourHighResolution="1"  histogramSmoothingCount="0"  graphResolution="256"  showOutliers="0"  drawLargeDots="0"  dotsToDraw="8000"  tint="le.chartfill.tinted.40"  lineWeight="le.lineweight.normal"  lineStyle="le.linestyle.solid" />
                   <GraphEnvironment showGrid="0"  showAxes="tnlTNL"  showGates="1"  showFreqOnPlots="1"  showGateNameOnPlots="1"  showMedians="0"  showUncomped="0"  addEventParam="0"  lastYAxisName="" >
                    <TextTraits font="SansSerif"  size="12"  name="Labels"  style="plain"  color="#000000"  background="#00ffffff"  just="left" />
                    <TextTraits font="SansSerif"  size="12"  name="LayoutGates"  style="plain"  color="#000000"  background="#00ffffff"  just="left" />
                    <TextTraits font="SansSerif"  size="10"  name="Numbers"  style="plain"  color="#000000"  background="#00ffffff"  just="left" />
                    <TextTraits font="SansSerif"  size="10"  name="Legend"  style="plain"  color="#000000"  background="#00ffffff"  just="left" />
                    <WindowPosition x="1028"  y="22"  width="390"  height="520"  displayed="1"  panelState="---" />
                   </GraphEnvironment>
                 </Graph>
                 <Gate gating:id="ID1969760551"  gating:parent_id="ID157678505" >
                   <gating:RectangleGate eventsInside="1"  annoOffsetX="-144"  annoOffsetY="-105"  tint="#000000"  isTinted="0"  lineWeight="Normal"  userDefined="1"  percentX="0"  percentY="0" >
                    <gating:dimension gating:min="313.1990254605061"  gating:max="178209.31920115658" >
                    <data-type:fcs-dimension data-type:name="Comp-FITC-A" />
                    </gating:dimension>
                    <gating:dimension gating:min="7349.8317757009345"  gating:max="256019.1401869159" >
                    <data-type:fcs-dimension data-type:name="SSC-A" />
                    </gating:dimension>
                   </gating:RectangleGate>
                 </Gate>
                 <Subpopulations>
                   <Population name="F4_80, SSC-A 子细胞群"  annotation=""  owningGroup="1"  expanded="0"  sortPriority="10"  count="13429" >
                    <Graph smoothing="0"  backColor="#ffffff"  foreColor="#000000"  type="Pseudocolor"  fast="1"  rowCount="114310" >
                    <Axis dimension="x"  name="Comp-APC-A"  label=""  auto="auto" />
                    <Axis dimension="y"  name="Comp-PerCP-Cy5-5-A"  label=""  auto="auto" />
                    <GraphSettings level="5%"  smoothingHighResolution="1"  contourHighResolution="1"  histogramSmoothingCount="0"  graphResolution="256"  showOutliers="0"  drawLargeDots="0"  dotsToDraw="8000"  tint="le.chartfill.tinted.40"  lineWeight="le.lineweight.normal"  lineStyle="le.linestyle.solid" />
                    <GraphEnvironment showGrid="0"  showAxes="tnlTNL"  showGates="1"  showFreqOnPlots="1"  showGateNameOnPlots="1"  showMedians="0"  showUncomped="0"  addEventParam="0"  lastYAxisName="" >
                    <TextTraits font="SansSerif"  size="12"  name="Labels"  style="plain"  color="#000000"  background="#00ffffff"  just="left" />
                    <TextTraits font="SansSerif"  size="12"  name="LayoutGates"  style="plain"  color="#000000"  background="#00ffffff"  just="left" />
                    <TextTraits font="SansSerif"  size="10"  name="Numbers"  style="plain"  color="#000000"  background="#00ffffff"  just="left" />
                    <TextTraits font="SansSerif"  size="10"  name="Legend"  style="plain"  color="#000000"  background="#00ffffff"  just="left" />
                    <WindowPosition x="1032"  y="393"  width="360"  height="520"  displayed="1"  panelState="---" />
                    </GraphEnvironment>
                    </Graph>
                    <Gate gating:id="ID564170247"  gating:parent_id="ID1969760551" >
                    <gating:RectangleGate eventsInside="1"  annoOffsetX="0"  annoOffsetY="0"  tint="#000000"  isTinted="0"  lineWeight="Normal"  userDefined="1"  percentX="0"  percentY="0" >
                    <gating:dimension gating:min="328.8539919282075"  gating:max="215836.64319989475" >
                    <data-type:fcs-dimension data-type:name="Comp-PE-A" />
                    </gating:dimension>
                    <gating:dimension gating:min="9754.19534883721"  gating:max="258486.17674418606" >
                    <data-type:fcs-dimension data-type:name="SSC-A" />
                    </gating:dimension>
                    </gating:RectangleGate>
                    </Gate>
                   </Population>
                   <Population name="Q1: F4_80- , CD86+"  annotation=""  owningGroup="1"  expanded="0"  sortPriority="10"  count="1130" >
                    <Graph smoothing="0"  backColor="#ffffff"  foreColor="#000000"  type="Pseudocolor"  fast="1"  rowCount="114310" >
                    <Axis dimension="x"  name="Comp-PE-A"  label=""  auto="auto" />
                    <Axis dimension="y"  name="Comp-PerCP-Cy5-5-A"  label=""  auto="auto" />
                    <GraphSettings level="5%"  smoothingHighResolution="1"  contourHighResolution="1"  histogramSmoothingCount="0"  graphResolution="256"  showOutliers="0"  drawLargeDots="0"  dotsToDraw="8000"  tint="le.chartfill.tinted.40"  lineWeight="le.lineweight.normal"  lineStyle="le.linestyle.solid" />
                    <GraphEnvironment showGrid="0"  showAxes="tnlTNL"  showGates="1"  showFreqOnPlots="1"  showGateNameOnPlots="1"  showMedians="0"  showUncomped="0"  addEventParam="0"  lastYAxisName="" >
                    <TextTraits font="SansSerif"  size="12"  name="Labels"  style="plain"  color="#000000"  background="#00ffffff"  just="left" />
                    <TextTraits font="SansSerif"  size="12"  name="LayoutGates"  style="plain"  color="#000000"  background="#00ffffff"  just="left" />
                    <TextTraits font="SansSerif"  size="10"  name="Numbers"  style="plain"  color="#000000"  background="#00ffffff"  just="left" />
                    <TextTraits font="SansSerif"  size="10"  name="Legend"  style="plain"  color="#000000"  background="#00ffffff"  just="left" />
                    <WindowPosition x="1028"  y="22"  width="390"  height="520"  displayed="1"  panelState="---" />
                    </GraphEnvironment>
                    </Graph>
                    <Gate gating:id="ID137046187"  gating:parent_id="ID1969760551" >
                    <gating:RectangleGate eventsInside="1"  annoOffsetX="0"  annoOffsetY="0"  tint="#000000"  isTinted="0"  lineWeight="Normal"  userDefined="1"  percentX="0"  percentY="0" >
                    <gating:dimension gating:max="292.1508746687103" >
                    <data-type:fcs-dimension data-type:name="Comp-PE-A" />
                    </gating:dimension>
                    <gating:dimension gating:min="321.1118678515461" >
                    <data-type:fcs-dimension data-type:name="Comp-PerCP-Cy5-5-A" />
                    </gating:dimension>
                    </gating:RectangleGate>
                    </Gate>
                   </Population>
                   <Population name="Q2: F4_80+ , CD86+"  annotation=""  owningGroup="1"  expanded="0"  sortPriority="10"  count="2842" >
                    <Graph smoothing="0"  backColor="#ffffff"  foreColor="#000000"  type="Pseudocolor"  fast="1"  rowCount="114310" >
                    <Axis dimension="x"  name="Comp-PE-A"  label=""  auto="auto" />
                    <Axis dimension="y"  name="Comp-PerCP-Cy5-5-A"  label=""  auto="auto" />
                    <GraphSettings level="5%"  smoothingHighResolution="1"  contourHighResolution="1"  histogramSmoothingCount="0"  graphResolution="256"  showOutliers="0"  drawLargeDots="0"  dotsToDraw="8000"  tint="le.chartfill.tinted.40"  lineWeight="le.lineweight.normal"  lineStyle="le.linestyle.solid" />
                    <GraphEnvironment showGrid="0"  showAxes="tnlTNL"  showGates="1"  showFreqOnPlots="1"  showGateNameOnPlots="1"  showMedians="0"  showUncomped="0"  addEventParam="0"  lastYAxisName="" >
                    <TextTraits font="SansSerif"  size="12"  name="Labels"  style="plain"  color="#000000"  background="#00ffffff"  just="left" />
                    <TextTraits font="SansSerif"  size="12"  name="LayoutGates"  style="plain"  color="#000000"  background="#00ffffff"  just="left" />
                    <TextTraits font="SansSerif"  size="10"  name="Numbers"  style="plain"  color="#000000"  background="#00ffffff"  just="left" />
                    <TextTraits font="SansSerif"  size="10"  name="Legend"  style="plain"  color="#000000"  background="#00ffffff"  just="left" />
                    <WindowPosition x="1028"  y="22"  width="390"  height="520"  displayed="1"  panelState="---" />
                    </GraphEnvironment>
                    </Graph>
                    <Gate gating:id="ID1232795325"  gating:parent_id="ID1969760551" >
                    <gating:RectangleGate eventsInside="1"  annoOffsetX="0"  annoOffsetY="0"  tint="#000000"  isTinted="0"  lineWeight="Normal"  userDefined="1"  percentX="0"  percentY="0" >
                    <gating:dimension gating:min="292.1508746687103" >
                    <data-type:fcs-dimension data-type:name="Comp-PE-A" />
                    </gating:dimension>
                    <gating:dimension gating:min="321.1118678515461" >
                    <data-type:fcs-dimension data-type:name="Comp-PerCP-Cy5-5-A" />
                    </gating:dimension>
                    </gating:RectangleGate>
                    </Gate>
                   </Population>
                   <Population name="Q3: F4_80+ , CD86-"  annotation=""  owningGroup="1"  expanded="0"  sortPriority="10"  count="11444" >
                    <Graph smoothing="0"  backColor="#ffffff"  foreColor="#000000"  type="Pseudocolor"  fast="1"  rowCount="114310" >
                    <Axis dimension="x"  name="Comp-PE-A"  label=""  auto="auto" />
                    <Axis dimension="y"  name="Comp-PerCP-Cy5-5-A"  label=""  auto="auto" />
                    <GraphSettings level="5%"  smoothingHighResolution="1"  contourHighResolution="1"  histogramSmoothingCount="0"  graphResolution="256"  showOutliers="0"  drawLargeDots="0"  dotsToDraw="8000"  tint="le.chartfill.tinted.40"  lineWeight="le.lineweight.normal"  lineStyle="le.linestyle.solid" />
                    <GraphEnvironment showGrid="0"  showAxes="tnlTNL"  showGates="1"  showFreqOnPlots="1"  showGateNameOnPlots="1"  showMedians="0"  showUncomped="0"  addEventParam="0"  lastYAxisName="" >
                    <TextTraits font="SansSerif"  size="12"  name="Labels"  style="plain"  color="#000000"  background="#00ffffff"  just="left" />
                    <TextTraits font="SansSerif"  size="12"  name="LayoutGates"  style="plain"  color="#000000"  background="#00ffffff"  just="left" />
                    <TextTraits font="SansSerif"  size="10"  name="Numbers"  style="plain"  color="#000000"  background="#00ffffff"  just="left" />
                    <TextTraits font="SansSerif"  size="10"  name="Legend"  style="plain"  color="#000000"  background="#00ffffff"  just="left" />
                    <WindowPosition x="1028"  y="22"  width="390"  height="520"  displayed="1"  panelState="---" />
                    </GraphEnvironment>
                    </Graph>
                    <Gate gating:id="ID668801019"  gating:parent_id="ID1969760551" >
                    <gating:RectangleGate eventsInside="1"  annoOffsetX="0"  annoOffsetY="0"  tint="#000000"  isTinted="0"  lineWeight="Normal"  userDefined="1"  percentX="0"  percentY="0" >
                    <gating:dimension gating:min="292.1508746687103" >
                    <data-type:fcs-dimension data-type:name="Comp-PE-A" />
                    </gating:dimension>
                    <gating:dimension gating:max="321.1118678515461" >
                    <data-type:fcs-dimension data-type:name="Comp-PerCP-Cy5-5-A" />
                    </gating:dimension>
                    </gating:RectangleGate>
                    </Gate>
                   </Population>
                   <Population name="Q4: F4_80- , CD86-"  annotation=""  owningGroup="1"  expanded="0"  sortPriority="10"  count="19613" >
                    <Graph smoothing="0"  backColor="#ffffff"  foreColor="#000000"  type="Pseudocolor"  fast="1"  rowCount="114310" >
                    <Axis dimension="x"  name="Comp-PE-A"  label=""  auto="auto" />
                    <Axis dimension="y"  name="Comp-PerCP-Cy5-5-A"  label=""  auto="auto" />
                    <GraphSettings level="5%"  smoothingHighResolution="1"  contourHighResolution="1"  histogramSmoothingCount="0"  graphResolution="256"  showOutliers="0"  drawLargeDots="0"  dotsToDraw="8000"  tint="le.chartfill.tinted.40"  lineWeight="le.lineweight.normal"  lineStyle="le.linestyle.solid" />
                    <GraphEnvironment showGrid="0"  showAxes="tnlTNL"  showGates="1"  showFreqOnPlots="1"  showGateNameOnPlots="1"  showMedians="0"  showUncomped="0"  addEventParam="0"  lastYAxisName="" >
                    <TextTraits font="SansSerif"  size="12"  name="Labels"  style="plain"  color="#000000"  background="#00ffffff"  just="left" />
                    <TextTraits font="SansSerif"  size="12"  name="LayoutGates"  style="plain"  color="#000000"  background="#00ffffff"  just="left" />
                    <TextTraits font="SansSerif"  size="10"  name="Numbers"  style="plain"  color="#000000"  background="#00ffffff"  just="left" />
                    <TextTraits font="SansSerif"  size="10"  name="Legend"  style="plain"  color="#000000"  background="#00ffffff"  just="left" />
                    <WindowPosition x="1028"  y="22"  width="390"  height="520"  displayed="1"  panelState="---" />
                    </GraphEnvironment>
                    </Graph>
                    <Gate gating:id="ID609317935"  gating:parent_id="ID1969760551" >
                    <gating:RectangleGate eventsInside="1"  annoOffsetX="0"  annoOffsetY="0"  tint="#000000"  isTinted="0"  lineWeight="Normal"  userDefined="1"  percentX="0"  percentY="0" >
                    <gating:dimension gating:max="292.1508746687103" >
                    <data-type:fcs-dimension data-type:name="Comp-PE-A" />
                    </gating:dimension>
                    <gating:dimension gating:max="321.1118678515461" >
                    <data-type:fcs-dimension data-type:name="Comp-PerCP-Cy5-5-A" />
                    </gating:dimension>
                    </gating:RectangleGate>
                    </Gate>
                   </Population>
                   <Population name="Q5: F4_80- , CD206+"  annotation=""  owningGroup="1"  expanded="0"  sortPriority="10"  count="2801" >
                    <Graph smoothing="0"  backColor="#ffffff"  foreColor="#000000"  type="Pseudocolor"  fast="1"  rowCount="114310" >
                    <Axis dimension="x"  name="Comp-PE-A"  label=""  auto="auto" />
                    <Axis dimension="y"  name="Comp-APC-A"  label=""  auto="auto" />
                    <GraphSettings level="5%"  smoothingHighResolution="1"  contourHighResolution="1"  histogramSmoothingCount="0"  graphResolution="256"  showOutliers="0"  drawLargeDots="0"  dotsToDraw="8000"  tint="le.chartfill.tinted.40"  lineWeight="le.lineweight.normal"  lineStyle="le.linestyle.solid" />
                    <GraphEnvironment showGrid="0"  showAxes="tnlTNL"  showGates="1"  showFreqOnPlots="1"  showGateNameOnPlots="1"  showMedians="0"  showUncomped="0"  addEventParam="0"  lastYAxisName="" >
                    <TextTraits font="SansSerif"  size="12"  name="Labels"  style="plain"  color="#000000"  background="#00ffffff"  just="left" />
                    <TextTraits font="SansSerif"  size="12"  name="LayoutGates"  style="plain"  color="#000000"  background="#00ffffff"  just="left" />
                    <TextTraits font="SansSerif"  size="10"  name="Numbers"  style="plain"  color="#000000"  background="#00ffffff"  just="left" />
                    <TextTraits font="SansSerif"  size="10"  name="Legend"  style="plain"  color="#000000"  background="#00ffffff"  just="left" />
                    <WindowPosition x="1028"  y="22"  width="632"  height="985"  displayed="1"  panelState="---" />
                    </GraphEnvironment>
                    </Graph>
                    <Gate gating:id="ID1859349356"  gating:parent_id="ID1969760551" >
                    <gating:RectangleGate eventsInside="1"  annoOffsetX="0"  annoOffsetY="0"  tint="#000000"  isTinted="0"  lineWeight="Normal"  userDefined="1"  percentX="0"  percentY="0" >
                    <gating:dimension gating:max="305.6082229390572" >
                    <data-type:fcs-dimension data-type:name="Comp-PE-A" />
                    </gating:dimension>
                    <gating:dimension gating:min="293.84674712333543" >
                    <data-type:fcs-dimension data-type:name="Comp-APC-A" />
                    </gating:dimension>
                    </gating:RectangleGate>
                    </Gate>
                   </Population>
                   <Population name="Q6: F4_80+ , CD206+"  annotation=""  owningGroup="1"  expanded="0"  sortPriority="10"  count="3704" >
                    <Graph smoothing="0"  backColor="#ffffff"  foreColor="#000000"  type="Pseudocolor"  fast="1"  rowCount="114310" >
                    <Axis dimension="x"  name="Comp-PE-A"  label=""  auto="auto" />
                    <Axis dimension="y"  name="Comp-APC-A"  label=""  auto="auto" />
                    <GraphSettings level="5%"  smoothingHighResolution="1"  contourHighResolution="1"  histogramSmoothingCount="0"  graphResolution="256"  showOutliers="0"  drawLargeDots="0"  dotsToDraw="8000"  tint="le.chartfill.tinted.40"  lineWeight="le.lineweight.normal"  lineStyle="le.linestyle.solid" />
                    <GraphEnvironment showGrid="0"  showAxes="tnlTNL"  showGates="1"  showFreqOnPlots="1"  showGateNameOnPlots="1"  showMedians="0"  showUncomped="0"  addEventParam="0"  lastYAxisName="" >
                    <TextTraits font="SansSerif"  size="12"  name="Labels"  style="plain"  color="#000000"  background="#00ffffff"  just="left" />
                    <TextTraits font="SansSerif"  size="12"  name="LayoutGates"  style="plain"  color="#000000"  background="#00ffffff"  just="left" />
                    <TextTraits font="SansSerif"  size="10"  name="Numbers"  style="plain"  color="#000000"  background="#00ffffff"  just="left" />
                    <TextTraits font="SansSerif"  size="10"  name="Legend"  style="plain"  color="#000000"  background="#00ffffff"  just="left" />
                    <WindowPosition x="1028"  y="22"  width="632"  height="985"  displayed="1"  panelState="---" />
                    </GraphEnvironment>
                    </Graph>
                    <Gate gating:id="ID2050078795"  gating:parent_id="ID1969760551" >
                    <gating:RectangleGate eventsInside="1"  annoOffsetX="0"  annoOffsetY="0"  tint="#000000"  isTinted="0"  lineWeight="Normal"  userDefined="1"  percentX="0"  percentY="0" >
                    <gating:dimension gating:min="305.6082229390572" >
                    <data-type:fcs-dimension data-type:name="Comp-PE-A" />
                    </gating:dimension>
                    <gating:dimension gating:min="293.84674712333543" >
                    <data-type:fcs-dimension data-type:name="Comp-APC-A" />
                    </gating:dimension>
                    </gating:RectangleGate>
                    </Gate>
                   </Population>
                   <Population name="Q7: F4_80+ , CD206-"  annotation=""  owningGroup="1"  expanded="0"  sortPriority="10"  count="10251" >
                    <Graph smoothing="0"  backColor="#ffffff"  foreColor="#000000"  type="Pseudocolor"  fast="1"  rowCount="114310" >
                    <Axis dimension="x"  name="Comp-PE-A"  label=""  auto="auto" />
                    <Axis dimension="y"  name="Comp-APC-A"  label=""  auto="auto" />
                    <GraphSettings level="5%"  smoothingHighResolution="1"  contourHighResolution="1"  histogramSmoothingCount="0"  graphResolution="256"  showOutliers="0"  drawLargeDots="0"  dotsToDraw="8000"  tint="le.chartfill.tinted.40"  lineWeight="le.lineweight.normal"  lineStyle="le.linestyle.solid" />
                    <GraphEnvironment showGrid="0"  showAxes="tnlTNL"  showGates="1"  showFreqOnPlots="1"  showGateNameOnPlots="1"  showMedians="0"  showUncomped="0"  addEventParam="0"  lastYAxisName="" >
                    <TextTraits font="SansSerif"  size="12"  name="Labels"  style="plain"  color="#000000"  background="#00ffffff"  just="left" />
                    <TextTraits font="SansSerif"  size="12"  name="LayoutGates"  style="plain"  color="#000000"  background="#00ffffff"  just="left" />
                    <TextTraits font="SansSerif"  size="10"  name="Numbers"  style="plain"  color="#000000"  background="#00ffffff"  just="left" />
                    <TextTraits font="SansSerif"  size="10"  name="Legend"  style="plain"  color="#000000"  background="#00ffffff"  just="left" />
                    <WindowPosition x="1028"  y="22"  width="632"  height="985"  displayed="1"  panelState="---" />
                    </GraphEnvironment>
                    </Graph>
                    <Gate gating:id="ID1446675097"  gating:parent_id="ID1969760551" >
                    <gating:RectangleGate eventsInside="1"  annoOffsetX="0"  annoOffsetY="0"  tint="#000000"  isTinted="0"  lineWeight="Normal"  userDefined="1"  percentX="0"  percentY="0" >
                    <gating:dimension gating:min="305.6082229390572" >
                    <data-type:fcs-dimension data-type:name="Comp-PE-A" />
                    </gating:dimension>
                    <gating:dimension gating:max="293.84674712333543" >
                    <data-type:fcs-dimension data-type:name="Comp-APC-A" />
                    </gating:dimension>
                    </gating:RectangleGate>
                    </Gate>
                   </Population>
                   <Population name="Q8: F4_80- , CD206-"  annotation=""  owningGroup="1"  expanded="0"  sortPriority="10"  count="18273" >
                    <Graph smoothing="0"  backColor="#ffffff"  foreColor="#000000"  type="Pseudocolor"  fast="1"  rowCount="114310" >
                    <Axis dimension="x"  name="Comp-PE-A"  label=""  auto="auto" />
                    <Axis dimension="y"  name="Comp-APC-A"  label=""  auto="auto" />
                    <GraphSettings level="5%"  smoothingHighResolution="1"  contourHighResolution="1"  histogramSmoothingCount="0"  graphResolution="256"  showOutliers="0"  drawLargeDots="0"  dotsToDraw="8000"  tint="le.chartfill.tinted.40"  lineWeight="le.lineweight.normal"  lineStyle="le.linestyle.solid" />
                    <GraphEnvironment showGrid="0"  showAxes="tnlTNL"  showGates="1"  showFreqOnPlots="1"  showGateNameOnPlots="1"  showMedians="0"  showUncomped="0"  addEventParam="0"  lastYAxisName="" >
                    <TextTraits font="SansSerif"  size="12"  name="Labels"  style="plain"  color="#000000"  background="#00ffffff"  just="left" />
                    <TextTraits font="SansSerif"  size="12"  name="LayoutGates"  style="plain"  color="#000000"  background="#00ffffff"  just="left" />
                    <TextTraits font="SansSerif"  size="10"  name="Numbers"  style="plain"  color="#000000"  background="#00ffffff"  just="left" />
                    <TextTraits font="SansSerif"  size="10"  name="Legend"  style="plain"  color="#000000"  background="#00ffffff"  just="left" />
                    <WindowPosition x="1028"  y="22"  width="632"  height="985"  displayed="1"  panelState="---" />
                    </GraphEnvironment>
                    </Graph>
                    <Gate gating:id="ID458503945"  gating:parent_id="ID1969760551" >
                    <gating:RectangleGate eventsInside="1"  annoOffsetX="0"  annoOffsetY="0"  tint="#000000"  isTinted="0"  lineWeight="Normal"  userDefined="1"  percentX="0"  percentY="0" >
                    <gating:dimension gating:max="305.6082229390572" >
                    <data-type:fcs-dimension data-type:name="Comp-PE-A" />
                    </gating:dimension>
                    <gating:dimension gating:max="293.84674712333543" >
                    <data-type:fcs-dimension data-type:name="Comp-APC-A" />
                    </gating:dimension>
                    </gating:RectangleGate>
                    </Gate>
                   </Population>
                 </Subpopulations>
               </Population>
             </Subpopulations>
           </Population>
         </Subpopulations>
       </SampleNode>
     </Sample>
     <Sample>
       <DataSet uri="file:/D:/天中医/论文/他人/肖璐师姐/文章1/WJB分析/投稿/Frontiers%20in%20immunology/原始数据及分析/Figure%202/Fig.2%20Other%20files/Flow%20cytometry/1/Specimen_001_blood%20M2-1.fcs"  sampleID="14" />
       <transforms:spilloverMatrix prefix="Comp-"  name="Acquisition-defined"  editable="0"  color="#c0c0c0"  version="FlowJo-10.0.7r2"  status="FINALIZED"  transforms:id="16e68650-0a0a-4831-918a-aa9cc8b1273a"  suffix="" >
         <data-type:parameters>
           <data-type:parameter data-type:name="FITC-A" />
           <data-type:parameter data-type:name="PE-A" />
           <data-type:parameter data-type:name="PerCP-Cy5-5-A" />
           <data-type:parameter data-type:name="APC-A" />
         </data-type:parameters>
         <transforms:spillover data-type:parameter="FITC-A" >
           <transforms:coefficient data-type:parameter="FITC-A"  transforms:value="1" />
           <transforms:coefficient data-type:parameter="PE-A"  transforms:value="0.1560000032" />
           <transforms:coefficient data-type:parameter="PerCP-Cy5-5-A"  transforms:value="0.0120000001" />
           <transforms:coefficient data-type:parameter="APC-A"  transforms:value="0" />
         </transforms:spillover>
         <transforms:spillover data-type:parameter="PE-A" >
           <transforms:coefficient data-type:parameter="FITC-A"  transforms:value="0" />
           <transforms:coefficient data-type:parameter="PE-A"  transforms:value="1" />
           <transforms:coefficient data-type:parameter="PerCP-Cy5-5-A"  transforms:value="0.0960000008" />
           <transforms:coefficient data-type:parameter="APC-A"  transforms:value="0" />
         </transforms:spillover>
         <transforms:spillover data-type:parameter="PerCP-Cy5-5-A" >
           <transforms:coefficient data-type:parameter="FITC-A"  transforms:value="0" />
           <transforms:coefficient data-type:parameter="PE-A"  transforms:value="0" />
           <transforms:coefficient data-type:parameter="PerCP-Cy5-5-A"  transforms:value="1" />
           <transforms:coefficient data-type:parameter="APC-A"  transforms:value="0.0869999975" />
         </transforms:spillover>
         <transforms:spillover data-type:parameter="APC-A" >
           <transforms:coefficient data-type:parameter="FITC-A"  transforms:value="0" />
           <transforms:coefficient data-type:parameter="PE-A"  transforms:value="0" />
           <transforms:coefficient data-type:parameter="PerCP-Cy5-5-A"  transforms:value="0" />
           <transforms:coefficient data-type:parameter="APC-A"  transforms:value="1" />
         </transforms:spillover>
       </transforms:spilloverMatrix>
       <Transformations>
         <transforms:linear transforms:minRange="0"  transforms:maxRange="262144"  gain="1" >
           <data-type:parameter data-type:name="FSC-A" />
         </transforms:linear>
         <transforms:linear transforms:minRange="0"  transforms:maxRange="262144"  gain="1" >
           <data-type:parameter data-type:name="FSC-H" />
         </transforms:linear>
         <transforms:linear transforms:minRange="0"  transforms:maxRange="262144"  gain="1" >
           <data-type:parameter data-type:name="FSC-W" />
         </transforms:linear>
         <transforms:linear transforms:minRange="0"  transforms:maxRange="262144"  gain="1" >
           <data-type:parameter data-type:name="SSC-A" />
         </transforms:linear>
         <transforms:linear transforms:minRange="0"  transforms:maxRange="262144"  gain="1" >
           <data-type:parameter data-type:name="SSC-H" />
         </transforms:linear>
         <transforms:linear transforms:minRange="0"  transforms:maxRange="262144"  gain="1" >
           <data-type:parameter data-type:name="SSC-W" />
         </transforms:linear>
         <transforms:biex transforms:length="256"  transforms:maxRange="262144.0000291775"  transforms:neg="0"  transforms:width="-100"  transforms:pos="4.418539922" >
           <data-type:parameter data-type:name="FITC-A" />
         </transforms:biex>
         <transforms:biex transforms:length="256"  transforms:maxRange="262144.0000291775"  transforms:neg="0"  transforms:width="-100"  transforms:pos="4.418539922" >
           <data-type:parameter data-type:name="PE-A" />
         </transforms:biex>
         <transforms:biex transforms:length="256"  transforms:maxRange="262144.0000291775"  transforms:neg="0"  transforms:width="-100"  transforms:pos="4.418539922" >
           <data-type:parameter data-type:name="PerCP-Cy5-5-A" />
         </transforms:biex>
         <transforms:biex transforms:length="256"  transforms:maxRange="262144.0000291775"  transforms:neg="0"  transforms:width="-100"  transforms:pos="4.418539922" >
           <data-type:parameter data-type:name="APC-A" />
         </transforms:biex>
         <transforms:linear transforms:minRange="0"  transforms:maxRange="128"  gain="1" >
           <data-type:parameter data-type:name="Time" />
         </transforms:linear>
         <transforms:biex transforms:length="256"  transforms:maxRange="262144.0000291775"  transforms:neg="0"  transforms:width="-100"  transforms:pos="4.418539922" >
           <data-type:parameter data-type:name="Comp-FITC-A" />
         </transforms:biex>
         <transforms:biex transforms:length="256"  transforms:maxRange="262144.0000291775"  transforms:neg="0"  transforms:width="-100"  transforms:pos="4.418539922" >
           <data-type:parameter data-type:name="Comp-PE-A" />
         </transforms:biex>
         <transforms:biex transforms:length="256"  transforms:maxRange="262144.0000291775"  transforms:neg="0"  transforms:width="-100"  transforms:pos="4.418539922" >
           <data-type:parameter data-type:name="Comp-PerCP-Cy5-5-A" />
         </transforms:biex>
         <transforms:biex transforms:length="256"  transforms:maxRange="262144.0000291775"  transforms:neg="0"  transforms:width="-100"  transforms:pos="4.418539922" >
           <data-type:parameter data-type:name="Comp-APC-A" />
         </transforms:biex>
         <transforms:linear transforms:minRange="0"  transforms:maxRange="154000"  gain="1" >
           <data-type:parameter data-type:name="Event #" />
         </transforms:linear>
       </Transformations>
       <DerivedParameters>
         <DerivedParameter name="Event #"  type="eventNumber" >
           <Transform>
             <transforms:linear transforms:minRange="0"  transforms:maxRange="154000"  gain="1" >
               <data-type:parameter data-type:name="Event #" />
             </transforms:linear>
           </Transform>
         </DerivedParameter>
       </DerivedParameters>
       <Keywords>
         <Keyword name="CYTOMETER CONFIG CREATE DATE"  value="10_15_2013 11:15:44 AM" />
         <Keyword name="CYTOMETER CONFIG NAME"  value="Copy of 2-laser, 6-color (4-2)" />
         <Keyword name="P11MS"  value="0" />
         <Keyword name="P11BS"  value="0" />
         <Keyword name="$P11G"  value="1.0" />
         <Keyword name="$P11E"  value="0,0" />
         <Keyword name="$P11B"  value="32" />
         <Keyword name="$P11R"  value="128" />
         <Keyword name="$P11N"  value="Time" />
         <Keyword name="P10MS"  value="0" />
         <Keyword name="P10BS"  value="1280" />
         <Keyword name="P10DISPLAY"  value="LOG" />
         <Keyword name="$P10G"  value="1.0" />
         <Keyword name="$P10V"  value="648" />
         <Keyword name="$P10E"  value="0,0" />
         <Keyword name="$P10B"  value="32" />
         <Keyword name="$P10R"  value="262144" />
         <Keyword name="$P10S"  value="CD206" />
         <Keyword name="$P10N"  value="APC-A" />
         <Keyword name="P9MS"  value="0" />
         <Keyword name="P9BS"  value="226" />
         <Keyword name="P9DISPLAY"  value="LOG" />
         <Keyword name="$P9G"  value="1.0" />
         <Keyword name="$P9V"  value="726" />
         <Keyword name="$P9E"  value="0,0" />
         <Keyword name="$P9B"  value="32" />
         <Keyword name="$P9R"  value="262144" />
         <Keyword name="$P9S"  value="CD86" />
         <Keyword name="$P9N"  value="PerCP-Cy5-5-A" />
         <Keyword name="P8MS"  value="0" />
         <Keyword name="P8BS"  value="277" />
         <Keyword name="P8DISPLAY"  value="LOG" />
         <Keyword name="$P8G"  value="1.0" />
         <Keyword name="$P8V"  value="544" />
         <Keyword name="$P8E"  value="0,0" />
         <Keyword name="$P8B"  value="32" />
         <Keyword name="$P8R"  value="262144" />
         <Keyword name="$P8S"  value="F4_80" />
         <Keyword name="$P8N"  value="PE-A" />
         <Keyword name="P7MS"  value="0" />
         <Keyword name="P7BS"  value="163" />
         <Keyword name="P7DISPLAY"  value="LOG" />
         <Keyword name="$P7G"  value="1.0" />
         <Keyword name="$P7V"  value="681" />
         <Keyword name="$P7E"  value="0,0" />
         <Keyword name="$P7B"  value="32" />
         <Keyword name="$P7R"  value="262144" />
         <Keyword name="$P7S"  value="CD11b" />
         <Keyword name="$P7N"  value="FITC-A" />
         <Keyword name="P6MS"  value="0" />
         <Keyword name="P6BS"  value="-1" />
         <Keyword name="$P6G"  value="1.0" />
         <Keyword name="$P6V"  value="565" />
         <Keyword name="$P6E"  value="0,0" />
         <Keyword name="$P6B"  value="32" />
         <Keyword name="$P6R"  value="262144" />
         <Keyword name="$P6N"  value="SSC-W" />
         <Keyword name="P5MS"  value="0" />
         <Keyword name="P5BS"  value="0" />
         <Keyword name="P5DISPLAY"  value="LIN" />
         <Keyword name="$P5G"  value="1.0" />
         <Keyword name="$P5V"  value="565" />
         <Keyword name="$P5E"  value="0,0" />
         <Keyword name="$P5B"  value="32" />
         <Keyword name="$P5R"  value="262144" />
         <Keyword name="$P5N"  value="SSC-H" />
         <Keyword name="P4MS"  value="0" />
         <Keyword name="P4BS"  value="0" />
         <Keyword name="P4DISPLAY"  value="LIN" />
         <Keyword name="$P4G"  value="1.0" />
         <Keyword name="$P4V"  value="565" />
         <Keyword name="$P4E"  value="0,0" />
         <Keyword name="$P4B"  value="32" />
         <Keyword name="$P4R"  value="262144" />
         <Keyword name="$P4N"  value="SSC-A" />
         <Keyword name="P3MS"  value="0" />
         <Keyword name="P3BS"  value="-1" />
         <Keyword name="$P3G"  value="1.0" />
         <Keyword name="$P3V"  value="519" />
         <Keyword name="$P3E"  value="0,0" />
         <Keyword name="$P3B"  value="32" />
         <Keyword name="$P3R"  value="262144" />
         <Keyword name="$P3N"  value="FSC-W" />
         <Keyword name="P2MS"  value="0" />
         <Keyword name="P2BS"  value="0" />
         <Keyword name="P2DISPLAY"  value="LIN" />
         <Keyword name="$P2G"  value="1.0" />
         <Keyword name="$P2V"  value="519" />
         <Keyword name="$P2E"  value="0,0" />
         <Keyword name="$P2B"  value="32" />
         <Keyword name="$P2R"  value="262144" />
         <Keyword name="$P2N"  value="FSC-H" />
         <Keyword name="P1MS"  value="0" />
         <Keyword name="P1BS"  value="0" />
         <Keyword name="P1DISPLAY"  value="LIN" />
         <Keyword name="$P1G"  value="1.0" />
         <Keyword name="$P1V"  value="519" />
         <Keyword name="$P1E"  value="0,0" />
         <Keyword name="$P1B"  value="32" />
         <Keyword name="$P1R"  value="262144" />
         <Keyword name="$P1N"  value="FSC-A" />
         <Keyword name="THRESHOLD"  value="FSC,5000" />
         <Keyword name="APPLY COMPENSATION"  value="TRUE" />
         <Keyword name="SPILL"  value="4,FITC-A,PE-A,PerCP-Cy5-5-A,APC-A,1,0.156,0.012,0,0,1,0.096,0,0,0,1,0.087,0,0,0,1" />
         <Keyword name="$TIMESTEP"  value="0.01" />
         <Keyword name="LASER2ASF"  value="1.45" />
         <Keyword name="LASER2DELAY"  value="28.56" />
         <Keyword name="LASER2NAME"  value="Red" />
         <Keyword name="LASER1ASF"  value="1.52" />
         <Keyword name="LASER1DELAY"  value="0.00" />
         <Keyword name="LASER1NAME"  value="Blue" />
         <Keyword name="$INST"  value=" " />
         <Keyword name="AUTOBS"  value="TRUE" />
         <Keyword name="FSC ASF"  value="0.87" />
         <Keyword name="$OP"  value="Administrator" />
         <Keyword name="EXPORT TIME"  value="03-NOV-2022-10:51:54" />
         <Keyword name="EXPORT USER NAME"  value="Administrator" />
         <Keyword name="WINDOW EXTENSION"  value="7.00" />
         <Keyword name="CYTNUM"  value="V96101063" />
         <Keyword name="$CYT"  value="FACSCantoII" />
         <Keyword name="$ETIM"  value="18:19:00" />
         <Keyword name="$BTIM"  value="18:16:58" />
         <Keyword name="$DATE"  value="22-AUG-2022" />
         <Keyword name="GUID"  value="e796d69d-df56-444e-bc1f-a04a1d784864" />
         <Keyword name="EXPERIMENT NAME"  value="2022-8-22" />
         <Keyword name="$SRC"  value="Specimen_001" />
         <Keyword name="TUBE NAME"  value="blood M2-1" />
         <Keyword name="CREATOR"  value="BD FACSDiva Software Version 6.1.3" />
         <Keyword name="$NEXTDATA"  value="0" />
         <Keyword name="$DATATYPE"  value="F" />
         <Keyword name="$BYTEORD"  value="4,3,2,1" />
         <Keyword name="$MODE"  value="L" />
         <Keyword name="$PAR"  value="11" />
         <Keyword name="$TOT"  value="154000             " />
         <Keyword name="$SYS"  value="Windows XP 5.1" />
         <Keyword name="$FIL"  value="Specimen_001_blood M2-1.fcs" />
         <Keyword name="$ENDDATA"  value="6778189            " />
         <Keyword name="$BEGINDATA"  value="2190" />
         <Keyword name="$ENDSTEXT"  value="0" />
         <Keyword name="$BEGINSTEXT"  value="0" />
         <Keyword name="$ENDANALYSIS"  value="0" />
         <Keyword name="$BEGINANALYSIS"  value="0" />
         <Keyword name="FJ_FCS_VERSION"  value="3" />
         <Keyword name="$P1S"  value="" />
         <Keyword name="$P2S"  value="" />
         <Keyword name="$P3S"  value="" />
         <Keyword name="$P4S"  value="" />
         <Keyword name="$P5S"  value="" />
         <Keyword name="$P6S"  value="" />
         <Keyword name="$P11S"  value="" />
         <Keyword name="$P12N"  value="Comp-FITC-A" />
         <Keyword name="$P12S"  value="CD11b" />
         <Keyword name="$P12R"  value="262144" />
         <Keyword name="$P13N"  value="Comp-PE-A" />
         <Keyword name="$P13S"  value="F4_80" />
         <Keyword name="$P13R"  value="262144" />
         <Keyword name="$P14N"  value="Comp-PerCP-Cy5-5-A" />
         <Keyword name="$P14S"  value="CD86" />
         <Keyword name="$P14R"  value="262144" />
         <Keyword name="$P15N"  value="Comp-APC-A" />
         <Keyword name="$P15S"  value="CD206" />
         <Keyword name="$P15R"  value="262144" />
       </Keywords>
       <SampleNode name="Specimen_001_blood M2-1.fcs"  annotation=""  owningGroup=""  expanded="1"  sortPriority="10"  count="154000"  sampleID="14" >
         <Graph smoothing="0"  backColor="#ffffff"  foreColor="#000000"  type="Pseudocolor"  fast="1"  rowCount="154000" >
           <Axis dimension="x"  name="FSC-A"  label=""  auto="auto" />
           <Axis dimension="y"  name="SSC-A"  label=""  auto="auto" />
           <GraphSettings level="5%"  smoothingHighResolution="1"  contourHighResolution="1"  histogramSmoothingCount="0"  graphResolution="256"  showOutliers="0"  drawLargeDots="0"  dotsToDraw="8000"  tint="le.chartfill.tinted.40"  lineWeight="le.lineweight.normal"  lineStyle="le.linestyle.solid" />
           <GraphEnvironment showGrid="0"  showAxes="tnlTNL"  showGates="1"  showFreqOnPlots="1"  showGateNameOnPlots="1"  showMedians="0"  showUncomped="0"  addEventParam="0"  lastYAxisName="" >
             <TextTraits font="SansSerif"  size="12"  name="Labels"  style="plain"  color="#000000"  background="#00ffffff"  just="left" />
             <TextTraits font="SansSerif"  size="12"  name="LayoutGates"  style="plain"  color="#000000"  background="#00ffffff"  just="left" />
             <TextTraits font="SansSerif"  size="10"  name="Numbers"  style="plain"  color="#000000"  background="#00ffffff"  just="left" />
             <TextTraits font="SansSerif"  size="10"  name="Legend"  style="plain"  color="#000000"  background="#00ffffff"  just="left" />
             <WindowPosition x="0"  y="0"  width="0"  height="0"  displayed="0"  panelState="" />
           </GraphEnvironment>
         </Graph>
         <Subpopulations>
           <Population name="Cells"  annotation=""  owningGroup="1"  expanded="1"  sortPriority="10"  count="117992" >
             <Graph smoothing="0"  backColor="#ffffff"  foreColor="#000000"  type="Pseudocolor"  fast="1"  rowCount="154000" >
               <Axis dimension="x"  name="Comp-FITC-A"  label=""  auto="auto" />
               <Axis dimension="y"  name="Comp-PE-A"  label=""  auto="auto" />
               <GraphSettings level="5%"  smoothingHighResolution="1"  contourHighResolution="1"  histogramSmoothingCount="0"  graphResolution="256"  showOutliers="0"  drawLargeDots="0"  dotsToDraw="8000"  tint="le.chartfill.tinted.40"  lineWeight="le.lineweight.normal"  lineStyle="le.linestyle.solid" />
               <GraphEnvironment showGrid="0"  showAxes="tnlTNL"  showGates="1"  showFreqOnPlots="1"  showGateNameOnPlots="1"  showMedians="0"  showUncomped="0"  addEventParam="0"  lastYAxisName="" >
                 <TextTraits font="SansSerif"  size="12"  name="Labels"  style="plain"  color="#000000"  background="#00ffffff"  just="left" />
                 <TextTraits font="SansSerif"  size="12"  name="LayoutGates"  style="plain"  color="#000000"  background="#00ffffff"  just="left" />
                 <TextTraits font="SansSerif"  size="10"  name="Numbers"  style="plain"  color="#000000"  background="#00ffffff"  just="left" />
                 <TextTraits font="SansSerif"  size="10"  name="Legend"  style="plain"  color="#000000"  background="#00ffffff"  just="left" />
                 <WindowPosition x="1038"  y="80"  width="390"  height="520"  displayed="1"  panelState="---" />
               </GraphEnvironment>
             </Graph>
             <Gate gating:id="ID1741454716" >
               <gating:PolygonGate eventsInside="1"  annoOffsetX="-122"  annoOffsetY="-109"  tint="#000000"  isTinted="0"  lineWeight="Normal"  userDefined="1"  quadId="-1"  gateResolution="256" >
                 <gating:dimension>
                   <data-type:fcs-dimension data-type:name="FSC-A" />
                 </gating:dimension>
                 <gating:dimension>
                   <data-type:fcs-dimension data-type:name="SSC-A" />
                 </gating:dimension>
                 <gating:vertex>
                   <gating:coordinate data-type:value="25547.9322033898" />
                   <gating:coordinate data-type:value="6124.8598130841" />
                 </gating:vertex>
                 <gating:vertex>
                   <gating:coordinate data-type:value="68868.3389830508" />
                   <gating:coordinate data-type:value="3674.9158878505" />
                 </gating:vertex>
                 <gating:vertex>
                   <gating:coordinate data-type:value="237706.8474576271" />
                   <gating:coordinate data-type:value="12249.7196261682" />
                 </gating:vertex>
                 <gating:vertex>
                   <gating:coordinate data-type:value="257700.8813559322" />
                   <gating:coordinate data-type:value="200895.4018691589" />
                 </gating:vertex>
                 <gating:vertex>
                   <gating:coordinate data-type:value="243260.7457627119" />
                   <gating:coordinate data-type:value="248669.308411215" />
                 </gating:vertex>
                 <gating:vertex>
                   <gating:coordinate data-type:value="82197.6949152542" />
                   <gating:coordinate data-type:value="257244.1121495327" />
                 </gating:vertex>
                 <gating:vertex>
                   <gating:coordinate data-type:value="41098.8474576271" />
                   <gating:coordinate data-type:value="96772.785046729" />
                 </gating:vertex>
               </gating:PolygonGate>
             </Gate>
             <Subpopulations>
               <Population name="CD11b+"  annotation=""  owningGroup="1"  expanded="1"  sortPriority="10"  count="58656" >
                 <Graph smoothing="0"  backColor="#ffffff"  foreColor="#000000"  type="Pseudocolor"  fast="1"  rowCount="154000" >
                   <Axis dimension="x"  name="Comp-PE-A"  label=""  auto="auto" />
                   <Axis dimension="y"  name="Comp-PerCP-Cy5-5-A"  label=""  auto="auto" />
                   <GraphSettings level="5%"  smoothingHighResolution="1"  contourHighResolution="1"  histogramSmoothingCount="0"  graphResolution="256"  showOutliers="0"  drawLargeDots="0"  dotsToDraw="8000"  tint="le.chartfill.tinted.40"  lineWeight="le.lineweight.normal"  lineStyle="le.linestyle.solid" />
                   <GraphEnvironment showGrid="0"  showAxes="tnlTNL"  showGates="1"  showFreqOnPlots="1"  showGateNameOnPlots="1"  showMedians="0"  showUncomped="0"  addEventParam="0"  lastYAxisName="" >
                    <TextTraits font="SansSerif"  size="12"  name="Labels"  style="plain"  color="#000000"  background="#00ffffff"  just="left" />
                    <TextTraits font="SansSerif"  size="12"  name="LayoutGates"  style="plain"  color="#000000"  background="#00ffffff"  just="left" />
                    <TextTraits font="SansSerif"  size="10"  name="Numbers"  style="plain"  color="#000000"  background="#00ffffff"  just="left" />
                    <TextTraits font="SansSerif"  size="10"  name="Legend"  style="plain"  color="#000000"  background="#00ffffff"  just="left" />
                    <WindowPosition x="1028"  y="22"  width="390"  height="520"  displayed="1"  panelState="---" />
                   </GraphEnvironment>
                 </Graph>
                 <Gate gating:id="ID1951583221"  gating:parent_id="ID1741454716" >
                   <gating:RectangleGate eventsInside="1"  annoOffsetX="-144"  annoOffsetY="-105"  tint="#000000"  isTinted="0"  lineWeight="Normal"  userDefined="1"  percentX="0"  percentY="0" >
                    <gating:dimension gating:min="313.1990254605061"  gating:max="178209.31920115658" >
                    <data-type:fcs-dimension data-type:name="Comp-FITC-A" />
                    </gating:dimension>
                    <gating:dimension gating:min="7349.8317757009345"  gating:max="256019.1401869159" >
                    <data-type:fcs-dimension data-type:name="SSC-A" />
                    </gating:dimension>
                   </gating:RectangleGate>
                 </Gate>
                 <Subpopulations>
                   <Population name="F4_80, SSC-A 子细胞群"  annotation=""  owningGroup="1"  expanded="1"  sortPriority="10"  count="28261" >
                    <Graph smoothing="0"  backColor="#ffffff"  foreColor="#000000"  type="Pseudocolor"  fast="1"  rowCount="154000" >
                    <Axis dimension="x"  name="Comp-APC-A"  label=""  auto="auto" />
                    <Axis dimension="y"  name="Comp-PerCP-Cy5-5-A"  label=""  auto="auto" />
                    <GraphSettings level="5%"  smoothingHighResolution="1"  contourHighResolution="1"  histogramSmoothingCount="0"  graphResolution="256"  showOutliers="0"  drawLargeDots="0"  dotsToDraw="8000"  tint="le.chartfill.tinted.40"  lineWeight="le.lineweight.normal"  lineStyle="le.linestyle.solid" />
                    <GraphEnvironment showGrid="0"  showAxes="tnlTNL"  showGates="1"  showFreqOnPlots="1"  showGateNameOnPlots="1"  showMedians="0"  showUncomped="0"  addEventParam="0"  lastYAxisName="" >
                    <TextTraits font="SansSerif"  size="12"  name="Labels"  style="plain"  color="#000000"  background="#00ffffff"  just="left" />
                    <TextTraits font="SansSerif"  size="12"  name="LayoutGates"  style="plain"  color="#000000"  background="#00ffffff"  just="left" />
                    <TextTraits font="SansSerif"  size="10"  name="Numbers"  style="plain"  color="#000000"  background="#00ffffff"  just="left" />
                    <TextTraits font="SansSerif"  size="10"  name="Legend"  style="plain"  color="#000000"  background="#00ffffff"  just="left" />
                    <WindowPosition x="1032"  y="393"  width="360"  height="520"  displayed="1"  panelState="---" />
                    </GraphEnvironment>
                    </Graph>
                    <Gate gating:id="ID869039824"  gating:parent_id="ID1951583221" >
                    <gating:RectangleGate eventsInside="1"  annoOffsetX="0"  annoOffsetY="0"  tint="#000000"  isTinted="0"  lineWeight="Normal"  userDefined="1"  percentX="0"  percentY="0" >
                    <gating:dimension gating:min="328.8539919282075"  gating:max="215836.64319989475" >
                    <data-type:fcs-dimension data-type:name="Comp-PE-A" />
                    </gating:dimension>
                    <gating:dimension gating:min="9754.19534883721"  gating:max="258486.17674418606" >
                    <data-type:fcs-dimension data-type:name="SSC-A" />
                    </gating:dimension>
                    </gating:RectangleGate>
                    </Gate>
                   </Population>
                   <Population name="Q1: F4_80- , CD86+"  annotation=""  owningGroup="1"  expanded="1"  sortPriority="10"  count="4653" >
                    <Graph smoothing="0"  backColor="#ffffff"  foreColor="#000000"  type="Pseudocolor"  fast="1"  rowCount="154000" >
                    <Axis dimension="x"  name="Comp-PE-A"  label=""  auto="auto" />
                    <Axis dimension="y"  name="Comp-PerCP-Cy5-5-A"  label=""  auto="auto" />
                    <GraphSettings level="5%"  smoothingHighResolution="1"  contourHighResolution="1"  histogramSmoothingCount="0"  graphResolution="256"  showOutliers="0"  drawLargeDots="0"  dotsToDraw="8000"  tint="le.chartfill.tinted.40"  lineWeight="le.lineweight.normal"  lineStyle="le.linestyle.solid" />
                    <GraphEnvironment showGrid="0"  showAxes="tnlTNL"  showGates="1"  showFreqOnPlots="1"  showGateNameOnPlots="1"  showMedians="0"  showUncomped="0"  addEventParam="0"  lastYAxisName="" >
                    <TextTraits font="SansSerif"  size="12"  name="Labels"  style="plain"  color="#000000"  background="#00ffffff"  just="left" />
                    <TextTraits font="SansSerif"  size="12"  name="LayoutGates"  style="plain"  color="#000000"  background="#00ffffff"  just="left" />
                    <TextTraits font="SansSerif"  size="10"  name="Numbers"  style="plain"  color="#000000"  background="#00ffffff"  just="left" />
                    <TextTraits font="SansSerif"  size="10"  name="Legend"  style="plain"  color="#000000"  background="#00ffffff"  just="left" />
                    <WindowPosition x="1028"  y="22"  width="390"  height="520"  displayed="1"  panelState="---" />
                    </GraphEnvironment>
                    </Graph>
                    <Gate gating:id="ID1604504649"  gating:parent_id="ID1951583221" >
                    <gating:RectangleGate eventsInside="1"  annoOffsetX="0"  annoOffsetY="0"  tint="#000000"  isTinted="0"  lineWeight="Normal"  userDefined="1"  percentX="0"  percentY="0" >
                    <gating:dimension gating:max="292.1508746687103" >
                    <data-type:fcs-dimension data-type:name="Comp-PE-A" />
                    </gating:dimension>
                    <gating:dimension gating:min="321.1118678515461" >
                    <data-type:fcs-dimension data-type:name="Comp-PerCP-Cy5-5-A" />
                    </gating:dimension>
                    </gating:RectangleGate>
                    </Gate>
                   </Population>
                   <Population name="Q2: F4_80+ , CD86+"  annotation=""  owningGroup="1"  expanded="1"  sortPriority="10"  count="8522" >
                    <Graph smoothing="0"  backColor="#ffffff"  foreColor="#000000"  type="Pseudocolor"  fast="1"  rowCount="154000" >
                    <Axis dimension="x"  name="Comp-PE-A"  label=""  auto="auto" />
                    <Axis dimension="y"  name="Comp-PerCP-Cy5-5-A"  label=""  auto="auto" />
                    <GraphSettings level="5%"  smoothingHighResolution="1"  contourHighResolution="1"  histogramSmoothingCount="0"  graphResolution="256"  showOutliers="0"  drawLargeDots="0"  dotsToDraw="8000"  tint="le.chartfill.tinted.40"  lineWeight="le.lineweight.normal"  lineStyle="le.linestyle.solid" />
                    <GraphEnvironment showGrid="0"  showAxes="tnlTNL"  showGates="1"  showFreqOnPlots="1"  showGateNameOnPlots="1"  showMedians="0"  showUncomped="0"  addEventParam="0"  lastYAxisName="" >
                    <TextTraits font="SansSerif"  size="12"  name="Labels"  style="plain"  color="#000000"  background="#00ffffff"  just="left" />
                    <TextTraits font="SansSerif"  size="12"  name="LayoutGates"  style="plain"  color="#000000"  background="#00ffffff"  just="left" />
                    <TextTraits font="SansSerif"  size="10"  name="Numbers"  style="plain"  color="#000000"  background="#00ffffff"  just="left" />
                    <TextTraits font="SansSerif"  size="10"  name="Legend"  style="plain"  color="#000000"  background="#00ffffff"  just="left" />
                    <WindowPosition x="1028"  y="22"  width="390"  height="520"  displayed="1"  panelState="---" />
                    </GraphEnvironment>
                    </Graph>
                    <Gate gating:id="ID957480364"  gating:parent_id="ID1951583221" >
                    <gating:RectangleGate eventsInside="1"  annoOffsetX="0"  annoOffsetY="0"  tint="#000000"  isTinted="0"  lineWeight="Normal"  userDefined="1"  percentX="0"  percentY="0" >
                    <gating:dimension gating:min="292.1508746687103" >
                    <data-type:fcs-dimension data-type:name="Comp-PE-A" />
                    </gating:dimension>
                    <gating:dimension gating:min="321.1118678515461" >
                    <data-type:fcs-dimension data-type:name="Comp-PerCP-Cy5-5-A" />
                    </gating:dimension>
                    </gating:RectangleGate>
                    </Gate>
                   </Population>
                   <Population name="Q3: F4_80+ , CD86-"  annotation=""  owningGroup="1"  expanded="1"  sortPriority="10"  count="22028" >
                    <Graph smoothing="0"  backColor="#ffffff"  foreColor="#000000"  type="Pseudocolor"  fast="1"  rowCount="154000" >
                    <Axis dimension="x"  name="Comp-PE-A"  label=""  auto="auto" />
                    <Axis dimension="y"  name="Comp-PerCP-Cy5-5-A"  label=""  auto="auto" />
                    <GraphSettings level="5%"  smoothingHighResolution="1"  contourHighResolution="1"  histogramSmoothingCount="0"  graphResolution="256"  showOutliers="0"  drawLargeDots="0"  dotsToDraw="8000"  tint="le.chartfill.tinted.40"  lineWeight="le.lineweight.normal"  lineStyle="le.linestyle.solid" />
                    <GraphEnvironment showGrid="0"  showAxes="tnlTNL"  showGates="1"  showFreqOnPlots="1"  showGateNameOnPlots="1"  showMedians="0"  showUncomped="0"  addEventParam="0"  lastYAxisName="" >
                    <TextTraits font="SansSerif"  size="12"  name="Labels"  style="plain"  color="#000000"  background="#00ffffff"  just="left" />
                    <TextTraits font="SansSerif"  size="12"  name="LayoutGates"  style="plain"  color="#000000"  background="#00ffffff"  just="left" />
                    <TextTraits font="SansSerif"  size="10"  name="Numbers"  style="plain"  color="#000000"  background="#00ffffff"  just="left" />
                    <TextTraits font="SansSerif"  size="10"  name="Legend"  style="plain"  color="#000000"  background="#00ffffff"  just="left" />
                    <WindowPosition x="1028"  y="22"  width="390"  height="520"  displayed="1"  panelState="---" />
                    </GraphEnvironment>
                    </Graph>
                    <Gate gating:id="ID1277510777"  gating:parent_id="ID1951583221" >
                    <gating:RectangleGate eventsInside="1"  annoOffsetX="0"  annoOffsetY="0"  tint="#000000"  isTinted="0"  lineWeight="Normal"  userDefined="1"  percentX="0"  percentY="0" >
                    <gating:dimension gating:min="292.1508746687103" >
                    <data-type:fcs-dimension data-type:name="Comp-PE-A" />
                    </gating:dimension>
                    <gating:dimension gating:max="321.1118678515461" >
                    <data-type:fcs-dimension data-type:name="Comp-PerCP-Cy5-5-A" />
                    </gating:dimension>
                    </gating:RectangleGate>
                    </Gate>
                   </Population>
                   <Population name="Q4: F4_80- , CD86-"  annotation=""  owningGroup="1"  expanded="1"  sortPriority="10"  count="23453" >
                    <Graph smoothing="0"  backColor="#ffffff"  foreColor="#000000"  type="Pseudocolor"  fast="1"  rowCount="154000" >
                    <Axis dimension="x"  name="Comp-PE-A"  label=""  auto="auto" />
                    <Axis dimension="y"  name="Comp-PerCP-Cy5-5-A"  label=""  auto="auto" />
                    <GraphSettings level="5%"  smoothingHighResolution="1"  contourHighResolution="1"  histogramSmoothingCount="0"  graphResolution="256"  showOutliers="0"  drawLargeDots="0"  dotsToDraw="8000"  tint="le.chartfill.tinted.40"  lineWeight="le.lineweight.normal"  lineStyle="le.linestyle.solid" />
                    <GraphEnvironment showGrid="0"  showAxes="tnlTNL"  showGates="1"  showFreqOnPlots="1"  showGateNameOnPlots="1"  showMedians="0"  showUncomped="0"  addEventParam="0"  lastYAxisName="" >
                    <TextTraits font="SansSerif"  size="12"  name="Labels"  style="plain"  color="#000000"  background="#00ffffff"  just="left" />
                    <TextTraits font="SansSerif"  size="12"  name="LayoutGates"  style="plain"  color="#000000"  background="#00ffffff"  just="left" />
                    <TextTraits font="SansSerif"  size="10"  name="Numbers"  style="plain"  color="#000000"  background="#00ffffff"  just="left" />
                    <TextTraits font="SansSerif"  size="10"  name="Legend"  style="plain"  color="#000000"  background="#00ffffff"  just="left" />
                    <WindowPosition x="1028"  y="22"  width="390"  height="520"  displayed="1"  panelState="---" />
                    </GraphEnvironment>
                    </Graph>
                    <Gate gating:id="ID582126333"  gating:parent_id="ID1951583221" >
                    <gating:RectangleGate eventsInside="1"  annoOffsetX="0"  annoOffsetY="0"  tint="#000000"  isTinted="0"  lineWeight="Normal"  userDefined="1"  percentX="0"  percentY="0" >
                    <gating:dimension gating:max="292.1508746687103" >
                    <data-type:fcs-dimension data-type:name="Comp-PE-A" />
                    </gating:dimension>
                    <gating:dimension gating:max="321.1118678515461" >
                    <data-type:fcs-dimension data-type:name="Comp-PerCP-Cy5-5-A" />
                    </gating:dimension>
                    </gating:RectangleGate>
                    </Gate>
                   </Population>
                   <Population name="Q5: F4_80- , CD206+"  annotation=""  owningGroup="1"  expanded="1"  sortPriority="10"  count="3319" >
                    <Graph smoothing="0"  backColor="#ffffff"  foreColor="#000000"  type="Pseudocolor"  fast="1"  rowCount="154000" >
                    <Axis dimension="x"  name="Comp-PE-A"  label=""  auto="auto" />
                    <Axis dimension="y"  name="Comp-APC-A"  label=""  auto="auto" />
                    <GraphSettings level="5%"  smoothingHighResolution="1"  contourHighResolution="1"  histogramSmoothingCount="0"  graphResolution="256"  showOutliers="0"  drawLargeDots="0"  dotsToDraw="8000"  tint="le.chartfill.tinted.40"  lineWeight="le.lineweight.normal"  lineStyle="le.linestyle.solid" />
                    <GraphEnvironment showGrid="0"  showAxes="tnlTNL"  showGates="1"  showFreqOnPlots="1"  showGateNameOnPlots="1"  showMedians="0"  showUncomped="0"  addEventParam="0"  lastYAxisName="" >
                    <TextTraits font="SansSerif"  size="12"  name="Labels"  style="plain"  color="#000000"  background="#00ffffff"  just="left" />
                    <TextTraits font="SansSerif"  size="12"  name="LayoutGates"  style="plain"  color="#000000"  background="#00ffffff"  just="left" />
                    <TextTraits font="SansSerif"  size="10"  name="Numbers"  style="plain"  color="#000000"  background="#00ffffff"  just="left" />
                    <TextTraits font="SansSerif"  size="10"  name="Legend"  style="plain"  color="#000000"  background="#00ffffff"  just="left" />
                    <WindowPosition x="1028"  y="22"  width="632"  height="985"  displayed="1"  panelState="---" />
                    </GraphEnvironment>
                    </Graph>
                    <Gate gating:id="ID904478179"  gating:parent_id="ID1951583221" >
                    <gating:RectangleGate eventsInside="1"  annoOffsetX="0"  annoOffsetY="0"  tint="#000000"  isTinted="0"  lineWeight="Normal"  userDefined="1"  percentX="0"  percentY="0" >
                    <gating:dimension gating:max="305.6082229390572" >
                    <data-type:fcs-dimension data-type:name="Comp-PE-A" />
                    </gating:dimension>
                    <gating:dimension gating:min="293.84674712333543" >
                    <data-type:fcs-dimension data-type:name="Comp-APC-A" />
                    </gating:dimension>
                    </gating:RectangleGate>
                    </Gate>
                   </Population>
                   <Population name="Q6: F4_80+ , CD206+"  annotation=""  owningGroup="1"  expanded="1"  sortPriority="10"  count="6361" >
                    <Graph smoothing="0"  backColor="#ffffff"  foreColor="#000000"  type="Pseudocolor"  fast="1"  rowCount="154000" >
                    <Axis dimension="x"  name="Comp-PE-A"  label=""  auto="auto" />
                    <Axis dimension="y"  name="Comp-APC-A"  label=""  auto="auto" />
                    <GraphSettings level="5%"  smoothingHighResolution="1"  contourHighResolution="1"  histogramSmoothingCount="0"  graphResolution="256"  showOutliers="0"  drawLargeDots="0"  dotsToDraw="8000"  tint="le.chartfill.tinted.40"  lineWeight="le.lineweight.normal"  lineStyle="le.linestyle.solid" />
                    <GraphEnvironment showGrid="0"  showAxes="tnlTNL"  showGates="1"  showFreqOnPlots="1"  showGateNameOnPlots="1"  showMedians="0"  showUncomped="0"  addEventParam="0"  lastYAxisName="" >
                    <TextTraits font="SansSerif"  size="12"  name="Labels"  style="plain"  color="#000000"  background="#00ffffff"  just="left" />
                    <TextTraits font="SansSerif"  size="12"  name="LayoutGates"  style="plain"  color="#000000"  background="#00ffffff"  just="left" />
                    <TextTraits font="SansSerif"  size="10"  name="Numbers"  style="plain"  color="#000000"  background="#00ffffff"  just="left" />
                    <TextTraits font="SansSerif"  size="10"  name="Legend"  style="plain"  color="#000000"  background="#00ffffff"  just="left" />
                    <WindowPosition x="1028"  y="22"  width="632"  height="985"  displayed="1"  panelState="---" />
                    </GraphEnvironment>
                    </Graph>
                    <Gate gating:id="ID1675500987"  gating:parent_id="ID1951583221" >
                    <gating:RectangleGate eventsInside="1"  annoOffsetX="0"  annoOffsetY="0"  tint="#000000"  isTinted="0"  lineWeight="Normal"  userDefined="1"  percentX="0"  percentY="0" >
                    <gating:dimension gating:min="305.6082229390572" >
                    <data-type:fcs-dimension data-type:name="Comp-PE-A" />
                    </gating:dimension>
                    <gating:dimension gating:min="293.84674712333543" >
                    <data-type:fcs-dimension data-type:name="Comp-APC-A" />
                    </gating:dimension>
                    </gating:RectangleGate>
                    </Gate>
                   </Population>
                   <Population name="Q7: F4_80+ , CD206-"  annotation=""  owningGroup="1"  expanded="1"  sortPriority="10"  count="23315" >
                    <Graph smoothing="0"  backColor="#ffffff"  foreColor="#000000"  type="Pseudocolor"  fast="1"  rowCount="154000" >
                    <Axis dimension="x"  name="Comp-PE-A"  label=""  auto="auto" />
                    <Axis dimension="y"  name="Comp-APC-A"  label=""  auto="auto" />
                    <GraphSettings level="5%"  smoothingHighResolution="1"  contourHighResolution="1"  histogramSmoothingCount="0"  graphResolution="256"  showOutliers="0"  drawLargeDots="0"  dotsToDraw="8000"  tint="le.chartfill.tinted.40"  lineWeight="le.lineweight.normal"  lineStyle="le.linestyle.solid" />
                    <GraphEnvironment showGrid="0"  showAxes="tnlTNL"  showGates="1"  showFreqOnPlots="1"  showGateNameOnPlots="1"  showMedians="0"  showUncomped="0"  addEventParam="0"  lastYAxisName="" >
                    <TextTraits font="SansSerif"  size="12"  name="Labels"  style="plain"  color="#000000"  background="#00ffffff"  just="left" />
                    <TextTraits font="SansSerif"  size="12"  name="LayoutGates"  style="plain"  color="#000000"  background="#00ffffff"  just="left" />
                    <TextTraits font="SansSerif"  size="10"  name="Numbers"  style="plain"  color="#000000"  background="#00ffffff"  just="left" />
                    <TextTraits font="SansSerif"  size="10"  name="Legend"  style="plain"  color="#000000"  background="#00ffffff"  just="left" />
                    <WindowPosition x="1028"  y="22"  width="632"  height="985"  displayed="1"  panelState="---" />
                    </GraphEnvironment>
                    </Graph>
                    <Gate gating:id="ID192025398"  gating:parent_id="ID1951583221" >
                    <gating:RectangleGate eventsInside="1"  annoOffsetX="0"  annoOffsetY="0"  tint="#000000"  isTinted="0"  lineWeight="Normal"  userDefined="1"  percentX="0"  percentY="0" >
                    <gating:dimension gating:min="305.6082229390572" >
                    <data-type:fcs-dimension data-type:name="Comp-PE-A" />
                    </gating:dimension>
                    <gating:dimension gating:max="293.84674712333543" >
                    <data-type:fcs-dimension data-type:name="Comp-APC-A" />
                    </gating:dimension>
                    </gating:RectangleGate>
                    </Gate>
                   </Population>
                   <Population name="Q8: F4_80- , CD206-"  annotation=""  owningGroup="1"  expanded="1"  sortPriority="10"  count="25661" >
                    <Graph smoothing="0"  backColor="#ffffff"  foreColor="#000000"  type="Pseudocolor"  fast="1"  rowCount="154000" >
                    <Axis dimension="x"  name="Comp-PE-A"  label=""  auto="auto" />
                    <Axis dimension="y"  name="Comp-APC-A"  label=""  auto="auto" />
                    <GraphSettings level="5%"  smoothingHighResolution="1"  contourHighResolution="1"  histogramSmoothingCount="0"  graphResolution="256"  showOutliers="0"  drawLargeDots="0"  dotsToDraw="8000"  tint="le.chartfill.tinted.40"  lineWeight="le.lineweight.normal"  lineStyle="le.linestyle.solid" />
                    <GraphEnvironment showGrid="0"  showAxes="tnlTNL"  showGates="1"  showFreqOnPlots="1"  showGateNameOnPlots="1"  showMedians="0"  showUncomped="0"  addEventParam="0"  lastYAxisName="" >
                    <TextTraits font="SansSerif"  size="12"  name="Labels"  style="plain"  color="#000000"  background="#00ffffff"  just="left" />
                    <TextTraits font="SansSerif"  size="12"  name="LayoutGates"  style="plain"  color="#000000"  background="#00ffffff"  just="left" />
                    <TextTraits font="SansSerif"  size="10"  name="Numbers"  style="plain"  color="#000000"  background="#00ffffff"  just="left" />
                    <TextTraits font="SansSerif"  size="10"  name="Legend"  style="plain"  color="#000000"  background="#00ffffff"  just="left" />
                    <WindowPosition x="1028"  y="22"  width="632"  height="985"  displayed="1"  panelState="---" />
                    </GraphEnvironment>
                    </Graph>
                    <Gate gating:id="ID1850426392"  gating:parent_id="ID1951583221" >
                    <gating:RectangleGate eventsInside="1"  annoOffsetX="0"  annoOffsetY="0"  tint="#000000"  isTinted="0"  lineWeight="Normal"  userDefined="1"  percentX="0"  percentY="0" >
                    <gating:dimension gating:max="305.6082229390572" >
                    <data-type:fcs-dimension data-type:name="Comp-PE-A" />
                    </gating:dimension>
                    <gating:dimension gating:max="293.84674712333543" >
                    <data-type:fcs-dimension data-type:name="Comp-APC-A" />
                    </gating:dimension>
                    </gating:RectangleGate>
                    </Gate>
                   </Population>
                 </Subpopulations>
               </Population>
             </Subpopulations>
           </Population>
         </Subpopulations>
       </SampleNode>
     </Sample>
     <Sample>
       <DataSet uri="file:/D:/天中医/论文/他人/肖璐师姐/文章1/WJB分析/投稿/Frontiers%20in%20immunology/原始数据及分析/Figure%202/Fig.2%20Other%20files/Flow%20cytometry/1/Specimen_001_CD206.fcs"  sampleID="19" />
       <Transformations>
         <transforms:linear transforms:minRange="0"  transforms:maxRange="262144"  gain="1" >
           <data-type:parameter data-type:name="FSC-A" />
         </transforms:linear>
         <transforms:linear transforms:minRange="0"  transforms:maxRange="262144"  gain="1" >
           <data-type:parameter data-type:name="FSC-H" />
         </transforms:linear>
         <transforms:linear transforms:minRange="0"  transforms:maxRange="262144"  gain="1" >
           <data-type:parameter data-type:name="FSC-W" />
         </transforms:linear>
         <transforms:linear transforms:minRange="0"  transforms:maxRange="262144"  gain="1" >
           <data-type:parameter data-type:name="SSC-A" />
         </transforms:linear>
         <transforms:linear transforms:minRange="0"  transforms:maxRange="262144"  gain="1" >
           <data-type:parameter data-type:name="SSC-H" />
         </transforms:linear>
         <transforms:linear transforms:minRange="0"  transforms:maxRange="262144"  gain="1" >
           <data-type:parameter data-type:name="SSC-W" />
         </transforms:linear>
         <transforms:biex transforms:length="256"  transforms:maxRange="262144.0000291775"  transforms:neg="0"  transforms:width="-100"  transforms:pos="4.418539922" >
           <data-type:parameter data-type:name="FITC-A" />
         </transforms:biex>
         <transforms:biex transforms:length="256"  transforms:maxRange="262144.0000291775"  transforms:neg="0"  transforms:width="-100"  transforms:pos="4.418539922" >
           <data-type:parameter data-type:name="PE-A" />
         </transforms:biex>
         <transforms:biex transforms:length="256"  transforms:maxRange="262144.0000291775"  transforms:neg="0"  transforms:width="-100"  transforms:pos="4.418539922" >
           <data-type:parameter data-type:name="PerCP-Cy5-5-A" />
         </transforms:biex>
         <transforms:biex transforms:length="256"  transforms:maxRange="262144.0000291775"  transforms:neg="0"  transforms:width="-100"  transforms:pos="4.418539922" >
           <data-type:parameter data-type:name="APC-A" />
         </transforms:biex>
         <transforms:linear transforms:minRange="0"  transforms:maxRange="8"  gain="1" >
           <data-type:parameter data-type:name="Time" />
         </transforms:linear>
         <transforms:linear transforms:minRange="0"  transforms:maxRange="7455"  gain="1" >
           <data-type:parameter data-type:name="Event #" />
         </transforms:linear>
       </Transformations>
       <DerivedParameters>
         <DerivedParameter name="Event #"  type="eventNumber" >
           <Transform>
             <transforms:linear transforms:minRange="0"  transforms:maxRange="7455"  gain="1" >
               <data-type:parameter data-type:name="Event #" />
             </transforms:linear>
           </Transform>
         </DerivedParameter>
       </DerivedParameters>
       <Keywords>
         <Keyword name="CYTOMETER CONFIG CREATE DATE"  value="10_15_2013 11:15:44 AM" />
         <Keyword name="CYTOMETER CONFIG NAME"  value="Copy of 2-laser, 6-color (4-2)" />
         <Keyword name="P11MS"  value="0" />
         <Keyword name="P11BS"  value="0" />
         <Keyword name="$P11G"  value="1.0" />
         <Keyword name="$P11E"  value="0,0" />
         <Keyword name="$P11B"  value="32" />
         <Keyword name="$P11R"  value="8" />
         <Keyword name="$P11N"  value="Time" />
         <Keyword name="P10MS"  value="0" />
         <Keyword name="P10BS"  value="385" />
         <Keyword name="P10DISPLAY"  value="LOG" />
         <Keyword name="$P10G"  value="1.0" />
         <Keyword name="$P10V"  value="648" />
         <Keyword name="$P10E"  value="0,0" />
         <Keyword name="$P10B"  value="32" />
         <Keyword name="$P10R"  value="262144" />
         <Keyword name="$P10S"  value="CD206" />
         <Keyword name="$P10N"  value="APC-A" />
         <Keyword name="P9MS"  value="0" />
         <Keyword name="P9BS"  value="196" />
         <Keyword name="P9DISPLAY"  value="LOG" />
         <Keyword name="$P9G"  value="1.0" />
         <Keyword name="$P9V"  value="726" />
         <Keyword name="$P9E"  value="0,0" />
         <Keyword name="$P9B"  value="32" />
         <Keyword name="$P9R"  value="262144" />
         <Keyword name="$P9S"  value="CD86" />
         <Keyword name="$P9N"  value="PerCP-Cy5-5-A" />
         <Keyword name="P8MS"  value="0" />
         <Keyword name="P8BS"  value="184" />
         <Keyword name="P8DISPLAY"  value="LOG" />
         <Keyword name="$P8G"  value="1.0" />
         <Keyword name="$P8V"  value="544" />
         <Keyword name="$P8E"  value="0,0" />
         <Keyword name="$P8B"  value="32" />
         <Keyword name="$P8R"  value="262144" />
         <Keyword name="$P8S"  value="F4_80" />
         <Keyword name="$P8N"  value="PE-A" />
         <Keyword name="P7MS"  value="0" />
         <Keyword name="P7BS"  value="142" />
         <Keyword name="P7DISPLAY"  value="LOG" />
         <Keyword name="$P7G"  value="1.0" />
         <Keyword name="$P7V"  value="681" />
         <Keyword name="$P7E"  value="0,0" />
         <Keyword name="$P7B"  value="32" />
         <Keyword name="$P7R"  value="262144" />
         <Keyword name="$P7S"  value="CD11b" />
         <Keyword name="$P7N"  value="FITC-A" />
         <Keyword name="P6MS"  value="0" />
         <Keyword name="P6BS"  value="-1" />
         <Keyword name="$P6G"  value="1.0" />
         <Keyword name="$P6V"  value="565" />
         <Keyword name="$P6E"  value="0,0" />
         <Keyword name="$P6B"  value="32" />
         <Keyword name="$P6R"  value="262144" />
         <Keyword name="$P6N"  value="SSC-W" />
         <Keyword name="P5MS"  value="0" />
         <Keyword name="P5BS"  value="0" />
         <Keyword name="P5DISPLAY"  value="LIN" />
         <Keyword name="$P5G"  value="1.0" />
         <Keyword name="$P5V"  value="565" />
         <Keyword name="$P5E"  value="0,0" />
         <Keyword name="$P5B"  value="32" />
         <Keyword name="$P5R"  value="262144" />
         <Keyword name="$P5N"  value="SSC-H" />
         <Keyword name="P4MS"  value="0" />
         <Keyword name="P4BS"  value="0" />
         <Keyword name="P4DISPLAY"  value="LIN" />
         <Keyword name="$P4G"  value="1.0" />
         <Keyword name="$P4V"  value="565" />
         <Keyword name="$P4E"  value="0,0" />
         <Keyword name="$P4B"  value="32" />
         <Keyword name="$P4R"  value="262144" />
         <Keyword name="$P4N"  value="SSC-A" />
         <Keyword name="P3MS"  value="0" />
         <Keyword name="P3BS"  value="-1" />
         <Keyword name="$P3G"  value="1.0" />
         <Keyword name="$P3V"  value="555" />
         <Keyword name="$P3E"  value="0,0" />
         <Keyword name="$P3B"  value="32" />
         <Keyword name="$P3R"  value="262144" />
         <Keyword name="$P3N"  value="FSC-W" />
         <Keyword name="P2MS"  value="0" />
         <Keyword name="P2BS"  value="0" />
         <Keyword name="P2DISPLAY"  value="LIN" />
         <Keyword name="$P2G"  value="1.0" />
         <Keyword name="$P2V"  value="555" />
         <Keyword name="$P2E"  value="0,0" />
         <Keyword name="$P2B"  value="32" />
         <Keyword name="$P2R"  value="262144" />
         <Keyword name="$P2N"  value="FSC-H" />
         <Keyword name="P1MS"  value="0" />
         <Keyword name="P1BS"  value="0" />
         <Keyword name="P1DISPLAY"  value="LIN" />
         <Keyword name="$P1G"  value="1.0" />
         <Keyword name="$P1V"  value="555" />
         <Keyword name="$P1E"  value="0,0" />
         <Keyword name="$P1B"  value="32" />
         <Keyword name="$P1R"  value="262144" />
         <Keyword name="$P1N"  value="FSC-A" />
         <Keyword name="THRESHOLD"  value="FSC,5000" />
         <Keyword name="APPLY COMPENSATION"  value="TRUE" />
         <Keyword name="SPILL"  value="4,FITC-A,PE-A,PerCP-Cy5-5-A,APC-A,1,0,0,0,0,1,0,0,0,0,1,0,0,0,0,1" />
         <Keyword name="$TIMESTEP"  value="0.01" />
         <Keyword name="LASER2ASF"  value="1.45" />
         <Keyword name="LASER2DELAY"  value="28.56" />
         <Keyword name="LASER2NAME"  value="Red" />
         <Keyword name="LASER1ASF"  value="1.52" />
         <Keyword name="LASER1DELAY"  value="0.00" />
         <Keyword name="LASER1NAME"  value="Blue" />
         <Keyword name="$INST"  value=" " />
         <Keyword name="AUTOBS"  value="TRUE" />
         <Keyword name="FSC ASF"  value="0.87" />
         <Keyword name="$OP"  value="Administrator" />
         <Keyword name="EXPORT TIME"  value="03-NOV-2022-10:51:51" />
         <Keyword name="EXPORT USER NAME"  value="Administrator" />
         <Keyword name="WINDOW EXTENSION"  value="7.00" />
         <Keyword name="CYTNUM"  value="V96101063" />
         <Keyword name="$CYT"  value="FACSCantoII" />
         <Keyword name="$ETIM"  value="17:46:17" />
         <Keyword name="$BTIM"  value="17:46:06" />
         <Keyword name="$DATE"  value="22-AUG-2022" />
         <Keyword name="GUID"  value="2ca1bffa-5c71-476a-87fd-fcad936b85cb" />
         <Keyword name="EXPERIMENT NAME"  value="2022-8-22" />
         <Keyword name="$SRC"  value="Specimen_001" />
         <Keyword name="TUBE NAME"  value="CD206" />
         <Keyword name="CREATOR"  value="BD FACSDiva Software Version 6.1.3" />
         <Keyword name="$NEXTDATA"  value="0" />
         <Keyword name="$DATATYPE"  value="F" />
         <Keyword name="$BYTEORD"  value="4,3,2,1" />
         <Keyword name="$MODE"  value="L" />
         <Keyword name="$PAR"  value="11" />
         <Keyword name="$TOT"  value="7455               " />
         <Keyword name="$SYS"  value="Windows XP 5.1" />
         <Keyword name="$FIL"  value="Specimen_001_CD206.fcs" />
         <Keyword name="$ENDDATA"  value="330182             " />
         <Keyword name="$BEGINDATA"  value="2163" />
         <Keyword name="$ENDSTEXT"  value="0" />
         <Keyword name="$BEGINSTEXT"  value="0" />
         <Keyword name="$ENDANALYSIS"  value="0" />
         <Keyword name="$BEGINANALYSIS"  value="0" />
         <Keyword name="FJ_FCS_VERSION"  value="3" />
         <Keyword name="$P1S"  value="" />
         <Keyword name="$P2S"  value="" />
         <Keyword name="$P3S"  value="" />
         <Keyword name="$P4S"  value="" />
         <Keyword name="$P5S"  value="" />
         <Keyword name="$P6S"  value="" />
         <Keyword name="$P11S"  value="" />
       </Keywords>
       <SampleNode name="Specimen_001_CD206.fcs"  annotation=""  owningGroup=""  expanded="0"  sortPriority="10"  count="7455"  sampleID="19" >
         <Graph smoothing="0"  backColor="#ffffff"  foreColor="#000000"  type="Pseudocolor"  fast="1"  rowCount="7455" >
           <Axis dimension="x"  name="FSC-A"  label=""  auto="auto" />
           <Axis dimension="y"  name="SSC-A"  label=""  auto="auto" />
           <GraphSettings level="5%"  smoothingHighResolution="1"  contourHighResolution="1"  histogramSmoothingCount="0"  graphResolution="256"  showOutliers="0"  drawLargeDots="0"  dotsToDraw="8000"  tint="le.chartfill.tinted.40"  lineWeight="le.lineweight.normal"  lineStyle="le.linestyle.solid" />
           <GraphEnvironment showGrid="0"  showAxes="tnlTNL"  showGates="1"  showFreqOnPlots="1"  showGateNameOnPlots="1"  showMedians="0"  showUncomped="0"  addEventParam="0"  lastYAxisName="" >
             <TextTraits font="SansSerif"  size="12"  name="Labels"  style="plain"  color="#000000"  background="#00ffffff"  just="left" />
             <TextTraits font="SansSerif"  size="12"  name="LayoutGates"  style="plain"  color="#000000"  background="#00ffffff"  just="left" />
             <TextTraits font="SansSerif"  size="10"  name="Numbers"  style="plain"  color="#000000"  background="#00ffffff"  just="left" />
             <TextTraits font="SansSerif"  size="10"  name="Legend"  style="plain"  color="#000000"  background="#00ffffff"  just="left" />
             <WindowPosition x="0"  y="0"  width="0"  height="0"  displayed="0"  panelState="" />
           </GraphEnvironment>
         </Graph>
         <Subpopulations>
           <Population name="Cells"  annotation=""  owningGroup="1"  expanded="0"  sortPriority="10"  count="5313" >
             <Graph smoothing="0"  backColor="#ffffff"  foreColor="#000000"  type="Pseudocolor"  fast="1"  rowCount="7455" >
               <Axis dimension="x"  name="APC-A"  label=""  auto="auto" />
               <Axis dimension="y"  name="SSC-A"  label=""  auto="auto" />
               <GraphSettings level="5%"  smoothingHighResolution="1"  contourHighResolution="1"  histogramSmoothingCount="0"  graphResolution="256"  showOutliers="0"  drawLargeDots="0"  dotsToDraw="8000"  tint="le.chartfill.tinted.40"  lineWeight="le.lineweight.normal"  lineStyle="le.linestyle.solid" />
               <GraphEnvironment showGrid="0"  showAxes="tnlTNL"  showGates="1"  showFreqOnPlots="1"  showGateNameOnPlots="1"  showMedians="0"  showUncomped="0"  addEventParam="0"  lastYAxisName="" >
                 <TextTraits font="SansSerif"  size="12"  name="Labels"  style="plain"  color="#000000"  background="#00ffffff"  just="left" />
                 <TextTraits font="SansSerif"  size="12"  name="LayoutGates"  style="plain"  color="#000000"  background="#00ffffff"  just="left" />
                 <TextTraits font="SansSerif"  size="10"  name="Numbers"  style="plain"  color="#000000"  background="#00ffffff"  just="left" />
                 <TextTraits font="SansSerif"  size="10"  name="Legend"  style="plain"  color="#000000"  background="#00ffffff"  just="left" />
                 <WindowPosition x="1038"  y="80"  width="390"  height="520"  displayed="0"  panelState="---" />
               </GraphEnvironment>
             </Graph>
             <Gate gating:id="ID1542386762" >
               <gating:PolygonGate eventsInside="1"  annoOffsetX="-122"  annoOffsetY="-109"  tint="#000000"  isTinted="0"  lineWeight="Normal"  userDefined="1"  quadId="-1"  gateResolution="256" >
                 <gating:dimension>
                   <data-type:fcs-dimension data-type:name="FSC-A" />
                 </gating:dimension>
                 <gating:dimension>
                   <data-type:fcs-dimension data-type:name="SSC-A" />
                 </gating:dimension>
                 <gating:vertex>
                   <gating:coordinate data-type:value="25547.9322033898" />
                   <gating:coordinate data-type:value="6124.8598130841" />
                 </gating:vertex>
                 <gating:vertex>
                   <gating:coordinate data-type:value="68868.3389830508" />
                   <gating:coordinate data-type:value="3674.9158878505" />
                 </gating:vertex>
                 <gating:vertex>
                   <gating:coordinate data-type:value="237706.8474576271" />
                   <gating:coordinate data-type:value="12249.7196261682" />
                 </gating:vertex>
                 <gating:vertex>
                   <gating:coordinate data-type:value="257700.8813559322" />
                   <gating:coordinate data-type:value="200895.4018691589" />
                 </gating:vertex>
                 <gating:vertex>
                   <gating:coordinate data-type:value="243260.7457627119" />
                   <gating:coordinate data-type:value="248669.308411215" />
                 </gating:vertex>
                 <gating:vertex>
                   <gating:coordinate data-type:value="82197.6949152542" />
                   <gating:coordinate data-type:value="257244.1121495327" />
                 </gating:vertex>
                 <gating:vertex>
                   <gating:coordinate data-type:value="41098.8474576271" />
                   <gating:coordinate data-type:value="96772.785046729" />
                 </gating:vertex>
               </gating:PolygonGate>
             </Gate>
           </Population>
         </Subpopulations>
       </SampleNode>
     </Sample>
     <Sample>
       <DataSet uri="file:/D:/天中医/论文/他人/肖璐师姐/文章1/WJB分析/投稿/Frontiers%20in%20immunology/原始数据及分析/Figure%202/Fig.2%20Other%20files/Flow%20cytometry/1/Specimen_001_blood%20EA2-1.fcs"  sampleID="8" />
       <transforms:spilloverMatrix prefix="Comp-"  name="Acquisition-defined"  editable="0"  color="#c0c0c0"  version="FlowJo-10.0.7r2"  status="FINALIZED"  transforms:id="16e68650-0a0a-4831-918a-aa9cc8b1273a"  suffix="" >
         <data-type:parameters>
           <data-type:parameter data-type:name="FITC-A" />
           <data-type:parameter data-type:name="PE-A" />
           <data-type:parameter data-type:name="PerCP-Cy5-5-A" />
           <data-type:parameter data-type:name="APC-A" />
         </data-type:parameters>
         <transforms:spillover data-type:parameter="FITC-A" >
           <transforms:coefficient data-type:parameter="FITC-A"  transforms:value="1" />
           <transforms:coefficient data-type:parameter="PE-A"  transforms:value="0.1560000032" />
           <transforms:coefficient data-type:parameter="PerCP-Cy5-5-A"  transforms:value="0.0120000001" />
           <transforms:coefficient data-type:parameter="APC-A"  transforms:value="0" />
         </transforms:spillover>
         <transforms:spillover data-type:parameter="PE-A" >
           <transforms:coefficient data-type:parameter="FITC-A"  transforms:value="0" />
           <transforms:coefficient data-type:parameter="PE-A"  transforms:value="1" />
           <transforms:coefficient data-type:parameter="PerCP-Cy5-5-A"  transforms:value="0.0960000008" />
           <transforms:coefficient data-type:parameter="APC-A"  transforms:value="0" />
         </transforms:spillover>
         <transforms:spillover data-type:parameter="PerCP-Cy5-5-A" >
           <transforms:coefficient data-type:parameter="FITC-A"  transforms:value="0" />
           <transforms:coefficient data-type:parameter="PE-A"  transforms:value="0" />
           <transforms:coefficient data-type:parameter="PerCP-Cy5-5-A"  transforms:value="1" />
           <transforms:coefficient data-type:parameter="APC-A"  transforms:value="0.0869999975" />
         </transforms:spillover>
         <transforms:spillover data-type:parameter="APC-A" >
           <transforms:coefficient data-type:parameter="FITC-A"  transforms:value="0" />
           <transforms:coefficient data-type:parameter="PE-A"  transforms:value="0" />
           <transforms:coefficient data-type:parameter="PerCP-Cy5-5-A"  transforms:value="0" />
           <transforms:coefficient data-type:parameter="APC-A"  transforms:value="1" />
         </transforms:spillover>
       </transforms:spilloverMatrix>
       <Transformations>
         <transforms:linear transforms:minRange="0"  transforms:maxRange="262144"  gain="1" >
           <data-type:parameter data-type:name="FSC-A" />
         </transforms:linear>
         <transforms:linear transforms:minRange="0"  transforms:maxRange="262144"  gain="1" >
           <data-type:parameter data-type:name="FSC-H" />
         </transforms:linear>
         <transforms:linear transforms:minRange="0"  transforms:maxRange="262144"  gain="1" >
           <data-type:parameter data-type:name="FSC-W" />
         </transforms:linear>
         <transforms:linear transforms:minRange="0"  transforms:maxRange="262144"  gain="1" >
           <data-type:parameter data-type:name="SSC-A" />
         </transforms:linear>
         <transforms:linear transforms:minRange="0"  transforms:maxRange="262144"  gain="1" >
           <data-type:parameter data-type:name="SSC-H" />
         </transforms:linear>
         <transforms:linear transforms:minRange="0"  transforms:maxRange="262144"  gain="1" >
           <data-type:parameter data-type:name="SSC-W" />
         </transforms:linear>
         <transforms:biex transforms:length="256"  transforms:maxRange="262144.0000291775"  transforms:neg="0"  transforms:width="-100"  transforms:pos="4.418539922" >
           <data-type:parameter data-type:name="FITC-A" />
         </transforms:biex>
         <transforms:biex transforms:length="256"  transforms:maxRange="262144.0000291775"  transforms:neg="0"  transforms:width="-100"  transforms:pos="4.418539922" >
           <data-type:parameter data-type:name="PE-A" />
         </transforms:biex>
         <transforms:biex transforms:length="256"  transforms:maxRange="262144.0000291775"  transforms:neg="0"  transforms:width="-100"  transforms:pos="4.418539922" >
           <data-type:parameter data-type:name="PerCP-Cy5-5-A" />
         </transforms:biex>
         <transforms:biex transforms:length="256"  transforms:maxRange="262144.0000291775"  transforms:neg="0"  transforms:width="-100"  transforms:pos="4.418539922" >
           <data-type:parameter data-type:name="APC-A" />
         </transforms:biex>
         <transforms:linear transforms:minRange="0"  transforms:maxRange="128"  gain="1" >
           <data-type:parameter data-type:name="Time" />
         </transforms:linear>
         <transforms:biex transforms:length="256"  transforms:maxRange="262144.0000291775"  transforms:neg="0"  transforms:width="-100"  transforms:pos="4.418539922" >
           <data-type:parameter data-type:name="Comp-FITC-A" />
         </transforms:biex>
         <transforms:biex transforms:length="256"  transforms:maxRange="262144.0000291775"  transforms:neg="0"  transforms:width="-100"  transforms:pos="4.418539922" >
           <data-type:parameter data-type:name="Comp-PE-A" />
         </transforms:biex>
         <transforms:biex transforms:length="256"  transforms:maxRange="262144.0000291775"  transforms:neg="0"  transforms:width="-100"  transforms:pos="4.418539922" >
           <data-type:parameter data-type:name="Comp-PerCP-Cy5-5-A" />
         </transforms:biex>
         <transforms:biex transforms:length="256"  transforms:maxRange="262144.0000291775"  transforms:neg="0"  transforms:width="-100"  transforms:pos="4.418539922" >
           <data-type:parameter data-type:name="Comp-APC-A" />
         </transforms:biex>
         <transforms:linear transforms:minRange="0"  transforms:maxRange="190143"  gain="1" >
           <data-type:parameter data-type:name="Event #" />
         </transforms:linear>
       </Transformations>
       <DerivedParameters>
         <DerivedParameter name="Event #"  type="eventNumber" >
           <Transform>
             <transforms:linear transforms:minRange="0"  transforms:maxRange="190143"  gain="1" >
               <data-type:parameter data-type:name="Event #" />
             </transforms:linear>
           </Transform>
         </DerivedParameter>
       </DerivedParameters>
       <Keywords>
         <Keyword name="CYTOMETER CONFIG CREATE DATE"  value="10_15_2013 11:15:44 AM" />
         <Keyword name="CYTOMETER CONFIG NAME"  value="Copy of 2-laser, 6-color (4-2)" />
         <Keyword name="P11MS"  value="0" />
         <Keyword name="P11BS"  value="0" />
         <Keyword name="$P11G"  value="1.0" />
         <Keyword name="$P11E"  value="0,0" />
         <Keyword name="$P11B"  value="32" />
         <Keyword name="$P11R"  value="256" />
         <Keyword name="$P11N"  value="Time" />
         <Keyword name="P10MS"  value="0" />
         <Keyword name="P10BS"  value="945" />
         <Keyword name="P10DISPLAY"  value="LOG" />
         <Keyword name="$P10G"  value="1.0" />
         <Keyword name="$P10V"  value="648" />
         <Keyword name="$P10E"  value="0,0" />
         <Keyword name="$P10B"  value="32" />
         <Keyword name="$P10R"  value="262144" />
         <Keyword name="$P10S"  value="CD206" />
         <Keyword name="$P10N"  value="APC-A" />
         <Keyword name="P9MS"  value="0" />
         <Keyword name="P9BS"  value="196" />
         <Keyword name="P9DISPLAY"  value="LOG" />
         <Keyword name="$P9G"  value="1.0" />
         <Keyword name="$P9V"  value="726" />
         <Keyword name="$P9E"  value="0,0" />
         <Keyword name="$P9B"  value="32" />
         <Keyword name="$P9R"  value="262144" />
         <Keyword name="$P9S"  value="CD86" />
         <Keyword name="$P9N"  value="PerCP-Cy5-5-A" />
         <Keyword name="P8MS"  value="0" />
         <Keyword name="P8BS"  value="227" />
         <Keyword name="P8DISPLAY"  value="LOG" />
         <Keyword name="$P8G"  value="1.0" />
         <Keyword name="$P8V"  value="544" />
         <Keyword name="$P8E"  value="0,0" />
         <Keyword name="$P8B"  value="32" />
         <Keyword name="$P8R"  value="262144" />
         <Keyword name="$P8S"  value="F4_80" />
         <Keyword name="$P8N"  value="PE-A" />
         <Keyword name="P7MS"  value="0" />
         <Keyword name="P7BS"  value="161" />
         <Keyword name="P7DISPLAY"  value="LOG" />
         <Keyword name="$P7G"  value="1.0" />
         <Keyword name="$P7V"  value="681" />
         <Keyword name="$P7E"  value="0,0" />
         <Keyword name="$P7B"  value="32" />
         <Keyword name="$P7R"  value="262144" />
         <Keyword name="$P7S"  value="CD11b" />
         <Keyword name="$P7N"  value="FITC-A" />
         <Keyword name="P6MS"  value="0" />
         <Keyword name="P6BS"  value="-1" />
         <Keyword name="$P6G"  value="1.0" />
         <Keyword name="$P6V"  value="565" />
         <Keyword name="$P6E"  value="0,0" />
         <Keyword name="$P6B"  value="32" />
         <Keyword name="$P6R"  value="262144" />
         <Keyword name="$P6N"  value="SSC-W" />
         <Keyword name="P5MS"  value="0" />
         <Keyword name="P5BS"  value="0" />
         <Keyword name="P5DISPLAY"  value="LIN" />
         <Keyword name="$P5G"  value="1.0" />
         <Keyword name="$P5V"  value="565" />
         <Keyword name="$P5E"  value="0,0" />
         <Keyword name="$P5B"  value="32" />
         <Keyword name="$P5R"  value="262144" />
         <Keyword name="$P5N"  value="SSC-H" />
         <Keyword name="P4MS"  value="0" />
         <Keyword name="P4BS"  value="0" />
         <Keyword name="P4DISPLAY"  value="LIN" />
         <Keyword name="$P4G"  value="1.0" />
         <Keyword name="$P4V"  value="565" />
         <Keyword name="$P4E"  value="0,0" />
         <Keyword name="$P4B"  value="32" />
         <Keyword name="$P4R"  value="262144" />
         <Keyword name="$P4N"  value="SSC-A" />
         <Keyword name="P3MS"  value="0" />
         <Keyword name="P3BS"  value="-1" />
         <Keyword name="$P3G"  value="1.0" />
         <Keyword name="$P3V"  value="555" />
         <Keyword name="$P3E"  value="0,0" />
         <Keyword name="$P3B"  value="32" />
         <Keyword name="$P3R"  value="262144" />
         <Keyword name="$P3N"  value="FSC-W" />
         <Keyword name="P2MS"  value="0" />
         <Keyword name="P2BS"  value="0" />
         <Keyword name="P2DISPLAY"  value="LIN" />
         <Keyword name="$P2G"  value="1.0" />
         <Keyword name="$P2V"  value="555" />
         <Keyword name="$P2E"  value="0,0" />
         <Keyword name="$P2B"  value="32" />
         <Keyword name="$P2R"  value="262144" />
         <Keyword name="$P2N"  value="FSC-H" />
         <Keyword name="P1MS"  value="0" />
         <Keyword name="P1BS"  value="0" />
         <Keyword name="P1DISPLAY"  value="LIN" />
         <Keyword name="$P1G"  value="1.0" />
         <Keyword name="$P1V"  value="555" />
         <Keyword name="$P1E"  value="0,0" />
         <Keyword name="$P1B"  value="32" />
         <Keyword name="$P1R"  value="262144" />
         <Keyword name="$P1N"  value="FSC-A" />
         <Keyword name="THRESHOLD"  value="FSC,5000" />
         <Keyword name="APPLY COMPENSATION"  value="TRUE" />
         <Keyword name="SPILL"  value="4,FITC-A,PE-A,PerCP-Cy5-5-A,APC-A,1,0.156,0.012,0,0,1,0.096,0,0,0,1,0.087,0,0,0,1" />
         <Keyword name="$TIMESTEP"  value="0.01" />
         <Keyword name="LASER2ASF"  value="1.45" />
         <Keyword name="LASER2DELAY"  value="28.56" />
         <Keyword name="LASER2NAME"  value="Red" />
         <Keyword name="LASER1ASF"  value="1.52" />
         <Keyword name="LASER1DELAY"  value="0.00" />
         <Keyword name="LASER1NAME"  value="Blue" />
         <Keyword name="$INST"  value=" " />
         <Keyword name="AUTOBS"  value="TRUE" />
         <Keyword name="FSC ASF"  value="0.87" />
         <Keyword name="$OP"  value="Administrator" />
         <Keyword name="EXPORT TIME"  value="03-NOV-2022-10:51:51" />
         <Keyword name="EXPORT USER NAME"  value="Administrator" />
         <Keyword name="WINDOW EXTENSION"  value="7.00" />
         <Keyword name="CYTNUM"  value="V96101063" />
         <Keyword name="$CYT"  value="FACSCantoII" />
         <Keyword name="$ETIM"  value="17:58:24" />
         <Keyword name="$BTIM"  value="17:55:08" />
         <Keyword name="$DATE"  value="22-AUG-2022" />
         <Keyword name="GUID"  value="db50a0b2-b0b2-41d3-b587-b3f2a5a5cd28" />
         <Keyword name="EXPERIMENT NAME"  value="2022-8-22" />
         <Keyword name="$SRC"  value="Specimen_001" />
         <Keyword name="TUBE NAME"  value="blood EA2-1" />
         <Keyword name="CREATOR"  value="BD FACSDiva Software Version 6.1.3" />
         <Keyword name="$NEXTDATA"  value="0" />
         <Keyword name="$DATATYPE"  value="F" />
         <Keyword name="$BYTEORD"  value="4,3,2,1" />
         <Keyword name="$MODE"  value="L" />
         <Keyword name="$PAR"  value="11" />
         <Keyword name="$TOT"  value="190143             " />
         <Keyword name="$SYS"  value="Windows XP 5.1" />
         <Keyword name="$FIL"  value="Specimen_001_blood EA2-1.fcs" />
         <Keyword name="$ENDDATA"  value="8368482            " />
         <Keyword name="$BEGINDATA"  value="2191" />
         <Keyword name="$ENDSTEXT"  value="0" />
         <Keyword name="$BEGINSTEXT"  value="0" />
         <Keyword name="$ENDANALYSIS"  value="0" />
         <Keyword name="$BEGINANALYSIS"  value="0" />
         <Keyword name="FJ_FCS_VERSION"  value="3" />
         <Keyword name="$P1S"  value="" />
         <Keyword name="$P2S"  value="" />
         <Keyword name="$P3S"  value="" />
         <Keyword name="$P4S"  value="" />
         <Keyword name="$P5S"  value="" />
         <Keyword name="$P6S"  value="" />
         <Keyword name="$P11S"  value="" />
         <Keyword name="$P12N"  value="Comp-FITC-A" />
         <Keyword name="$P12S"  value="CD11b" />
         <Keyword name="$P12R"  value="262144" />
         <Keyword name="$P13N"  value="Comp-PE-A" />
         <Keyword name="$P13S"  value="F4_80" />
         <Keyword name="$P13R"  value="262144" />
         <Keyword name="$P14N"  value="Comp-PerCP-Cy5-5-A" />
         <Keyword name="$P14S"  value="CD86" />
         <Keyword name="$P14R"  value="262144" />
         <Keyword name="$P15N"  value="Comp-APC-A" />
         <Keyword name="$P15S"  value="CD206" />
         <Keyword name="$P15R"  value="262144" />
       </Keywords>
       <SampleNode name="Specimen_001_blood EA2-1.fcs"  annotation=""  owningGroup=""  expanded="1"  sortPriority="10"  count="190143"  sampleID="8" >
         <Graph smoothing="0"  backColor="#ffffff"  foreColor="#000000"  type="Pseudocolor"  fast="1"  rowCount="190143" >
           <Axis dimension="x"  name="FSC-A"  label=""  auto="auto" />
           <Axis dimension="y"  name="SSC-A"  label=""  auto="auto" />
           <GraphSettings level="5%"  smoothingHighResolution="1"  contourHighResolution="1"  histogramSmoothingCount="0"  graphResolution="256"  showOutliers="0"  drawLargeDots="0"  dotsToDraw="8000"  tint="le.chartfill.tinted.40"  lineWeight="le.lineweight.normal"  lineStyle="le.linestyle.solid" />
           <GraphEnvironment showGrid="0"  showAxes="tnlTNL"  showGates="1"  showFreqOnPlots="1"  showGateNameOnPlots="1"  showMedians="0"  showUncomped="0"  addEventParam="0"  lastYAxisName="" >
             <TextTraits font="SansSerif"  size="12"  name="Labels"  style="plain"  color="#000000"  background="#00ffffff"  just="left" />
             <TextTraits font="SansSerif"  size="12"  name="LayoutGates"  style="plain"  color="#000000"  background="#00ffffff"  just="left" />
             <TextTraits font="SansSerif"  size="10"  name="Numbers"  style="plain"  color="#000000"  background="#00ffffff"  just="left" />
             <TextTraits font="SansSerif"  size="10"  name="Legend"  style="plain"  color="#000000"  background="#00ffffff"  just="left" />
             <WindowPosition x="0"  y="0"  width="0"  height="0"  displayed="0"  panelState="" />
           </GraphEnvironment>
         </Graph>
         <Subpopulations>
           <Population name="Cells"  annotation=""  owningGroup="1"  expanded="1"  sortPriority="10"  count="133981" >
             <Graph smoothing="0"  backColor="#ffffff"  foreColor="#000000"  type="Pseudocolor"  fast="1"  rowCount="190143" >
               <Axis dimension="x"  name="Comp-FITC-A"  label=""  auto="auto" />
               <Axis dimension="y"  name="Comp-PE-A"  label=""  auto="auto" />
               <GraphSettings level="5%"  smoothingHighResolution="1"  contourHighResolution="1"  histogramSmoothingCount="0"  graphResolution="256"  showOutliers="0"  drawLargeDots="0"  dotsToDraw="8000"  tint="le.chartfill.tinted.40"  lineWeight="le.lineweight.normal"  lineStyle="le.linestyle.solid" />
               <GraphEnvironment showGrid="0"  showAxes="tnlTNL"  showGates="1"  showFreqOnPlots="1"  showGateNameOnPlots="1"  showMedians="0"  showUncomped="0"  addEventParam="0"  lastYAxisName="" >
                 <TextTraits font="SansSerif"  size="12"  name="Labels"  style="plain"  color="#000000"  background="#00ffffff"  just="left" />
                 <TextTraits font="SansSerif"  size="12"  name="LayoutGates"  style="plain"  color="#000000"  background="#00ffffff"  just="left" />
                 <TextTraits font="SansSerif"  size="10"  name="Numbers"  style="plain"  color="#000000"  background="#00ffffff"  just="left" />
                 <TextTraits font="SansSerif"  size="10"  name="Legend"  style="plain"  color="#000000"  background="#00ffffff"  just="left" />
                 <WindowPosition x="1038"  y="80"  width="390"  height="520"  displayed="1"  panelState="---" />
               </GraphEnvironment>
             </Graph>
             <Gate gating:id="ID1703580093" >
               <gating:PolygonGate eventsInside="1"  annoOffsetX="-122"  annoOffsetY="-109"  tint="#000000"  isTinted="0"  lineWeight="Normal"  userDefined="1"  quadId="-1"  gateResolution="256" >
                 <gating:dimension>
                   <data-type:fcs-dimension data-type:name="FSC-A" />
                 </gating:dimension>
                 <gating:dimension>
                   <data-type:fcs-dimension data-type:name="SSC-A" />
                 </gating:dimension>
                 <gating:vertex>
                   <gating:coordinate data-type:value="25547.9322033898" />
                   <gating:coordinate data-type:value="6124.8598130841" />
                 </gating:vertex>
                 <gating:vertex>
                   <gating:coordinate data-type:value="68868.3389830508" />
                   <gating:coordinate data-type:value="3674.9158878505" />
                 </gating:vertex>
                 <gating:vertex>
                   <gating:coordinate data-type:value="237706.8474576271" />
                   <gating:coordinate data-type:value="12249.7196261682" />
                 </gating:vertex>
                 <gating:vertex>
                   <gating:coordinate data-type:value="257700.8813559322" />
                   <gating:coordinate data-type:value="200895.4018691589" />
                 </gating:vertex>
                 <gating:vertex>
                   <gating:coordinate data-type:value="243260.7457627119" />
                   <gating:coordinate data-type:value="248669.308411215" />
                 </gating:vertex>
                 <gating:vertex>
                   <gating:coordinate data-type:value="82197.6949152542" />
                   <gating:coordinate data-type:value="257244.1121495327" />
                 </gating:vertex>
                 <gating:vertex>
                   <gating:coordinate data-type:value="41098.8474576271" />
                   <gating:coordinate data-type:value="96772.785046729" />
                 </gating:vertex>
               </gating:PolygonGate>
             </Gate>
             <Subpopulations>
               <Population name="CD11b+"  annotation=""  owningGroup="1"  expanded="1"  sortPriority="10"  count="47140" >
                 <Graph smoothing="0"  backColor="#ffffff"  foreColor="#000000"  type="Pseudocolor"  fast="1"  rowCount="190143" >
                   <Axis dimension="x"  name="Comp-PE-A"  label=""  auto="auto" />
                   <Axis dimension="y"  name="Comp-PerCP-Cy5-5-A"  label=""  auto="auto" />
                   <GraphSettings level="5%"  smoothingHighResolution="1"  contourHighResolution="1"  histogramSmoothingCount="0"  graphResolution="256"  showOutliers="0"  drawLargeDots="0"  dotsToDraw="8000"  tint="le.chartfill.tinted.40"  lineWeight="le.lineweight.normal"  lineStyle="le.linestyle.solid" />
                   <GraphEnvironment showGrid="0"  showAxes="tnlTNL"  showGates="1"  showFreqOnPlots="1"  showGateNameOnPlots="1"  showMedians="0"  showUncomped="0"  addEventParam="0"  lastYAxisName="" >
                    <TextTraits font="SansSerif"  size="12"  name="Labels"  style="plain"  color="#000000"  background="#00ffffff"  just="left" />
                    <TextTraits font="SansSerif"  size="12"  name="LayoutGates"  style="plain"  color="#000000"  background="#00ffffff"  just="left" />
                    <TextTraits font="SansSerif"  size="10"  name="Numbers"  style="plain"  color="#000000"  background="#00ffffff"  just="left" />
                    <TextTraits font="SansSerif"  size="10"  name="Legend"  style="plain"  color="#000000"  background="#00ffffff"  just="left" />
                    <WindowPosition x="1028"  y="22"  width="390"  height="520"  displayed="1"  panelState="---" />
                   </GraphEnvironment>
                 </Graph>
                 <Gate gating:id="ID1324981348"  gating:parent_id="ID1703580093" >
                   <gating:RectangleGate eventsInside="1"  annoOffsetX="-144"  annoOffsetY="-105"  tint="#000000"  isTinted="0"  lineWeight="Normal"  userDefined="1"  percentX="0"  percentY="0" >
                    <gating:dimension gating:min="313.1990254605061"  gating:max="178209.31920115658" >
                    <data-type:fcs-dimension data-type:name="Comp-FITC-A" />
                    </gating:dimension>
                    <gating:dimension gating:min="7349.8317757009345"  gating:max="256019.1401869159" >
                    <data-type:fcs-dimension data-type:name="SSC-A" />
                    </gating:dimension>
                   </gating:RectangleGate>
                 </Gate>
                 <Subpopulations>
                   <Population name="F4_80, SSC-A 子细胞群"  annotation=""  owningGroup="1"  expanded="1"  sortPriority="10"  count="15211" >
                    <Graph smoothing="0"  backColor="#ffffff"  foreColor="#000000"  type="Pseudocolor"  fast="1"  rowCount="190143" >
                    <Axis dimension="x"  name="Comp-APC-A"  label=""  auto="auto" />
                    <Axis dimension="y"  name="Comp-PerCP-Cy5-5-A"  label=""  auto="auto" />
                    <GraphSettings level="5%"  smoothingHighResolution="1"  contourHighResolution="1"  histogramSmoothingCount="0"  graphResolution="256"  showOutliers="0"  drawLargeDots="0"  dotsToDraw="8000"  tint="le.chartfill.tinted.40"  lineWeight="le.lineweight.normal"  lineStyle="le.linestyle.solid" />
                    <GraphEnvironment showGrid="0"  showAxes="tnlTNL"  showGates="1"  showFreqOnPlots="1"  showGateNameOnPlots="1"  showMedians="0"  showUncomped="0"  addEventParam="0"  lastYAxisName="" >
                    <TextTraits font="SansSerif"  size="12"  name="Labels"  style="plain"  color="#000000"  background="#00ffffff"  just="left" />
                    <TextTraits font="SansSerif"  size="12"  name="LayoutGates"  style="plain"  color="#000000"  background="#00ffffff"  just="left" />
                    <TextTraits font="SansSerif"  size="10"  name="Numbers"  style="plain"  color="#000000"  background="#00ffffff"  just="left" />
                    <TextTraits font="SansSerif"  size="10"  name="Legend"  style="plain"  color="#000000"  background="#00ffffff"  just="left" />
                    <WindowPosition x="1032"  y="393"  width="360"  height="520"  displayed="1"  panelState="---" />
                    </GraphEnvironment>
                    </Graph>
                    <Gate gating:id="ID2009266646"  gating:parent_id="ID1324981348" >
                    <gating:RectangleGate eventsInside="1"  annoOffsetX="0"  annoOffsetY="0"  tint="#000000"  isTinted="0"  lineWeight="Normal"  userDefined="1"  percentX="0"  percentY="0" >
                    <gating:dimension gating:min="328.8539919282075"  gating:max="215836.64319989475" >
                    <data-type:fcs-dimension data-type:name="Comp-PE-A" />
                    </gating:dimension>
                    <gating:dimension gating:min="9754.19534883721"  gating:max="258486.17674418606" >
                    <data-type:fcs-dimension data-type:name="SSC-A" />
                    </gating:dimension>
                    </gating:RectangleGate>
                    </Gate>
                   </Population>
                   <Population name="Q1: F4_80- , CD86+"  annotation=""  owningGroup="1"  expanded="1"  sortPriority="10"  count="1455" >
                    <Graph smoothing="0"  backColor="#ffffff"  foreColor="#000000"  type="Pseudocolor"  fast="1"  rowCount="190143" >
                    <Axis dimension="x"  name="Comp-PE-A"  label=""  auto="auto" />
                    <Axis dimension="y"  name="Comp-PerCP-Cy5-5-A"  label=""  auto="auto" />
                    <GraphSettings level="5%"  smoothingHighResolution="1"  contourHighResolution="1"  histogramSmoothingCount="0"  graphResolution="256"  showOutliers="0"  drawLargeDots="0"  dotsToDraw="8000"  tint="le.chartfill.tinted.40"  lineWeight="le.lineweight.normal"  lineStyle="le.linestyle.solid" />
                    <GraphEnvironment showGrid="0"  showAxes="tnlTNL"  showGates="1"  showFreqOnPlots="1"  showGateNameOnPlots="1"  showMedians="0"  showUncomped="0"  addEventParam="0"  lastYAxisName="" >
                    <TextTraits font="SansSerif"  size="12"  name="Labels"  style="plain"  color="#000000"  background="#00ffffff"  just="left" />
                    <TextTraits font="SansSerif"  size="12"  name="LayoutGates"  style="plain"  color="#000000"  background="#00ffffff"  just="left" />
                    <TextTraits font="SansSerif"  size="10"  name="Numbers"  style="plain"  color="#000000"  background="#00ffffff"  just="left" />
                    <TextTraits font="SansSerif"  size="10"  name="Legend"  style="plain"  color="#000000"  background="#00ffffff"  just="left" />
                    <WindowPosition x="1028"  y="22"  width="390"  height="520"  displayed="1"  panelState="---" />
                    </GraphEnvironment>
                    </Graph>
                    <Gate gating:id="ID1557826490"  gating:parent_id="ID1324981348" >
                    <gating:RectangleGate eventsInside="1"  annoOffsetX="0"  annoOffsetY="0"  tint="#000000"  isTinted="0"  lineWeight="Normal"  userDefined="1"  percentX="0"  percentY="0" >
                    <gating:dimension gating:max="292.1508746687103" >
                    <data-type:fcs-dimension data-type:name="Comp-PE-A" />
                    </gating:dimension>
                    <gating:dimension gating:min="321.1118678515461" >
                    <data-type:fcs-dimension data-type:name="Comp-PerCP-Cy5-5-A" />
                    </gating:dimension>
                    </gating:RectangleGate>
                    </Gate>
                   </Population>
                   <Population name="Q2: F4_80+ , CD86+"  annotation=""  owningGroup="1"  expanded="1"  sortPriority="10"  count="3060" >
                    <Graph smoothing="0"  backColor="#ffffff"  foreColor="#000000"  type="Pseudocolor"  fast="1"  rowCount="190143" >
                    <Axis dimension="x"  name="Comp-PE-A"  label=""  auto="auto" />
                    <Axis dimension="y"  name="Comp-PerCP-Cy5-5-A"  label=""  auto="auto" />
                    <GraphSettings level="5%"  smoothingHighResolution="1"  contourHighResolution="1"  histogramSmoothingCount="0"  graphResolution="256"  showOutliers="0"  drawLargeDots="0"  dotsToDraw="8000"  tint="le.chartfill.tinted.40"  lineWeight="le.lineweight.normal"  lineStyle="le.linestyle.solid" />
                    <GraphEnvironment showGrid="0"  showAxes="tnlTNL"  showGates="1"  showFreqOnPlots="1"  showGateNameOnPlots="1"  showMedians="0"  showUncomped="0"  addEventParam="0"  lastYAxisName="" >
                    <TextTraits font="SansSerif"  size="12"  name="Labels"  style="plain"  color="#000000"  background="#00ffffff"  just="left" />
                    <TextTraits font="SansSerif"  size="12"  name="LayoutGates"  style="plain"  color="#000000"  background="#00ffffff"  just="left" />
                    <TextTraits font="SansSerif"  size="10"  name="Numbers"  style="plain"  color="#000000"  background="#00ffffff"  just="left" />
                    <TextTraits font="SansSerif"  size="10"  name="Legend"  style="plain"  color="#000000"  background="#00ffffff"  just="left" />
                    <WindowPosition x="1028"  y="22"  width="390"  height="520"  displayed="1"  panelState="---" />
                    </GraphEnvironment>
                    </Graph>
                    <Gate gating:id="ID269193206"  gating:parent_id="ID1324981348" >
                    <gating:RectangleGate eventsInside="1"  annoOffsetX="0"  annoOffsetY="0"  tint="#000000"  isTinted="0"  lineWeight="Normal"  userDefined="1"  percentX="0"  percentY="0" >
                    <gating:dimension gating:min="292.1508746687103" >
                    <data-type:fcs-dimension data-type:name="Comp-PE-A" />
                    </gating:dimension>
                    <gating:dimension gating:min="321.1118678515461" >
                    <data-type:fcs-dimension data-type:name="Comp-PerCP-Cy5-5-A" />
                    </gating:dimension>
                    </gating:RectangleGate>
                    </Gate>
                   </Population>
                   <Population name="Q3: F4_80+ , CD86-"  annotation=""  owningGroup="1"  expanded="1"  sortPriority="10"  count="13543" >
                    <Graph smoothing="0"  backColor="#ffffff"  foreColor="#000000"  type="Pseudocolor"  fast="1"  rowCount="190143" >
                    <Axis dimension="x"  name="Comp-PE-A"  label=""  auto="auto" />
                    <Axis dimension="y"  name="Comp-PerCP-Cy5-5-A"  label=""  auto="auto" />
                    <GraphSettings level="5%"  smoothingHighResolution="1"  contourHighResolution="1"  histogramSmoothingCount="0"  graphResolution="256"  showOutliers="0"  drawLargeDots="0"  dotsToDraw="8000"  tint="le.chartfill.tinted.40"  lineWeight="le.lineweight.normal"  lineStyle="le.linestyle.solid" />
                    <GraphEnvironment showGrid="0"  showAxes="tnlTNL"  showGates="1"  showFreqOnPlots="1"  showGateNameOnPlots="1"  showMedians="0"  showUncomped="0"  addEventParam="0"  lastYAxisName="" >
                    <TextTraits font="SansSerif"  size="12"  name="Labels"  style="plain"  color="#000000"  background="#00ffffff"  just="left" />
                    <TextTraits font="SansSerif"  size="12"  name="LayoutGates"  style="plain"  color="#000000"  background="#00ffffff"  just="left" />
                    <TextTraits font="SansSerif"  size="10"  name="Numbers"  style="plain"  color="#000000"  background="#00ffffff"  just="left" />
                    <TextTraits font="SansSerif"  size="10"  name="Legend"  style="plain"  color="#000000"  background="#00ffffff"  just="left" />
                    <WindowPosition x="1028"  y="22"  width="390"  height="520"  displayed="1"  panelState="---" />
                    </GraphEnvironment>
                    </Graph>
                    <Gate gating:id="ID1729652660"  gating:parent_id="ID1324981348" >
                    <gating:RectangleGate eventsInside="1"  annoOffsetX="0"  annoOffsetY="0"  tint="#000000"  isTinted="0"  lineWeight="Normal"  userDefined="1"  percentX="0"  percentY="0" >
                    <gating:dimension gating:min="292.1508746687103" >
                    <data-type:fcs-dimension data-type:name="Comp-PE-A" />
                    </gating:dimension>
                    <gating:dimension gating:max="321.1118678515461" >
                    <data-type:fcs-dimension data-type:name="Comp-PerCP-Cy5-5-A" />
                    </gating:dimension>
                    </gating:RectangleGate>
                    </Gate>
                   </Population>
                   <Population name="Q4: F4_80- , CD86-"  annotation=""  owningGroup="1"  expanded="1"  sortPriority="10"  count="29082" >
                    <Graph smoothing="0"  backColor="#ffffff"  foreColor="#000000"  type="Pseudocolor"  fast="1"  rowCount="190143" >
                    <Axis dimension="x"  name="Comp-PE-A"  label=""  auto="auto" />
                    <Axis dimension="y"  name="Comp-PerCP-Cy5-5-A"  label=""  auto="auto" />
                    <GraphSettings level="5%"  smoothingHighResolution="1"  contourHighResolution="1"  histogramSmoothingCount="0"  graphResolution="256"  showOutliers="0"  drawLargeDots="0"  dotsToDraw="8000"  tint="le.chartfill.tinted.40"  lineWeight="le.lineweight.normal"  lineStyle="le.linestyle.solid" />
                    <GraphEnvironment showGrid="0"  showAxes="tnlTNL"  showGates="1"  showFreqOnPlots="1"  showGateNameOnPlots="1"  showMedians="0"  showUncomped="0"  addEventParam="0"  lastYAxisName="" >
                    <TextTraits font="SansSerif"  size="12"  name="Labels"  style="plain"  color="#000000"  background="#00ffffff"  just="left" />
                    <TextTraits font="SansSerif"  size="12"  name="LayoutGates"  style="plain"  color="#000000"  background="#00ffffff"  just="left" />
                    <TextTraits font="SansSerif"  size="10"  name="Numbers"  style="plain"  color="#000000"  background="#00ffffff"  just="left" />
                    <TextTraits font="SansSerif"  size="10"  name="Legend"  style="plain"  color="#000000"  background="#00ffffff"  just="left" />
                    <WindowPosition x="1028"  y="22"  width="390"  height="520"  displayed="1"  panelState="---" />
                    </GraphEnvironment>
                    </Graph>
                    <Gate gating:id="ID1933610828"  gating:parent_id="ID1324981348" >
                    <gating:RectangleGate eventsInside="1"  annoOffsetX="0"  annoOffsetY="0"  tint="#000000"  isTinted="0"  lineWeight="Normal"  userDefined="1"  percentX="0"  percentY="0" >
                    <gating:dimension gating:max="292.1508746687103" >
                    <data-type:fcs-dimension data-type:name="Comp-PE-A" />
                    </gating:dimension>
                    <gating:dimension gating:max="321.1118678515461" >
                    <data-type:fcs-dimension data-type:name="Comp-PerCP-Cy5-5-A" />
                    </gating:dimension>
                    </gating:RectangleGate>
                    </Gate>
                   </Population>
                   <Population name="Q5: F4_80- , CD206+"  annotation=""  owningGroup="1"  expanded="1"  sortPriority="10"  count="4133" >
                    <Graph smoothing="0"  backColor="#ffffff"  foreColor="#000000"  type="Pseudocolor"  fast="1"  rowCount="190143" >
                    <Axis dimension="x"  name="Comp-PE-A"  label=""  auto="auto" />
                    <Axis dimension="y"  name="Comp-APC-A"  label=""  auto="auto" />
                    <GraphSettings level="5%"  smoothingHighResolution="1"  contourHighResolution="1"  histogramSmoothingCount="0"  graphResolution="256"  showOutliers="0"  drawLargeDots="0"  dotsToDraw="8000"  tint="le.chartfill.tinted.40"  lineWeight="le.lineweight.normal"  lineStyle="le.linestyle.solid" />
                    <GraphEnvironment showGrid="0"  showAxes="tnlTNL"  showGates="1"  showFreqOnPlots="1"  showGateNameOnPlots="1"  showMedians="0"  showUncomped="0"  addEventParam="0"  lastYAxisName="" >
                    <TextTraits font="SansSerif"  size="12"  name="Labels"  style="plain"  color="#000000"  background="#00ffffff"  just="left" />
                    <TextTraits font="SansSerif"  size="12"  name="LayoutGates"  style="plain"  color="#000000"  background="#00ffffff"  just="left" />
                    <TextTraits font="SansSerif"  size="10"  name="Numbers"  style="plain"  color="#000000"  background="#00ffffff"  just="left" />
                    <TextTraits font="SansSerif"  size="10"  name="Legend"  style="plain"  color="#000000"  background="#00ffffff"  just="left" />
                    <WindowPosition x="1028"  y="22"  width="632"  height="985"  displayed="1"  panelState="---" />
                    </GraphEnvironment>
                    </Graph>
                    <Gate gating:id="ID403627083"  gating:parent_id="ID1324981348" >
                    <gating:RectangleGate eventsInside="1"  annoOffsetX="0"  annoOffsetY="0"  tint="#000000"  isTinted="0"  lineWeight="Normal"  userDefined="1"  percentX="0"  percentY="0" >
                    <gating:dimension gating:max="305.6082229390572" >
                    <data-type:fcs-dimension data-type:name="Comp-PE-A" />
                    </gating:dimension>
                    <gating:dimension gating:min="293.84674712333543" >
                    <data-type:fcs-dimension data-type:name="Comp-APC-A" />
                    </gating:dimension>
                    </gating:RectangleGate>
                    </Gate>
                   </Population>
                   <Population name="Q6: F4_80+ , CD206+"  annotation=""  owningGroup="1"  expanded="1"  sortPriority="10"  count="3574" >
                    <Graph smoothing="0"  backColor="#ffffff"  foreColor="#000000"  type="Pseudocolor"  fast="1"  rowCount="190143" >
                    <Axis dimension="x"  name="Comp-PE-A"  label=""  auto="auto" />
                    <Axis dimension="y"  name="Comp-APC-A"  label=""  auto="auto" />
                    <GraphSettings level="5%"  smoothingHighResolution="1"  contourHighResolution="1"  histogramSmoothingCount="0"  graphResolution="256"  showOutliers="0"  drawLargeDots="0"  dotsToDraw="8000"  tint="le.chartfill.tinted.40"  lineWeight="le.lineweight.normal"  lineStyle="le.linestyle.solid" />
                    <GraphEnvironment showGrid="0"  showAxes="tnlTNL"  showGates="1"  showFreqOnPlots="1"  showGateNameOnPlots="1"  showMedians="0"  showUncomped="0"  addEventParam="0"  lastYAxisName="" >
                    <TextTraits font="SansSerif"  size="12"  name="Labels"  style="plain"  color="#000000"  background="#00ffffff"  just="left" />
                    <TextTraits font="SansSerif"  size="12"  name="LayoutGates"  style="plain"  color="#000000"  background="#00ffffff"  just="left" />
                    <TextTraits font="SansSerif"  size="10"  name="Numbers"  style="plain"  color="#000000"  background="#00ffffff"  just="left" />
                    <TextTraits font="SansSerif"  size="10"  name="Legend"  style="plain"  color="#000000"  background="#00ffffff"  just="left" />
                    <WindowPosition x="1028"  y="22"  width="632"  height="985"  displayed="1"  panelState="---" />
                    </GraphEnvironment>
                    </Graph>
                    <Gate gating:id="ID2007026755"  gating:parent_id="ID1324981348" >
                    <gating:RectangleGate eventsInside="1"  annoOffsetX="0"  annoOffsetY="0"  tint="#000000"  isTinted="0"  lineWeight="Normal"  userDefined="1"  percentX="0"  percentY="0" >
                    <gating:dimension gating:min="305.6082229390572" >
                    <data-type:fcs-dimension data-type:name="Comp-PE-A" />
                    </gating:dimension>
                    <gating:dimension gating:min="293.84674712333543" >
                    <data-type:fcs-dimension data-type:name="Comp-APC-A" />
                    </gating:dimension>
                    </gating:RectangleGate>
                    </Gate>
                   </Population>
                   <Population name="Q7: F4_80+ , CD206-"  annotation=""  owningGroup="1"  expanded="1"  sortPriority="10"  count="12514" >
                    <Graph smoothing="0"  backColor="#ffffff"  foreColor="#000000"  type="Pseudocolor"  fast="1"  rowCount="190143" >
                    <Axis dimension="x"  name="Comp-PE-A"  label=""  auto="auto" />
                    <Axis dimension="y"  name="Comp-APC-A"  label=""  auto="auto" />
                    <GraphSettings level="5%"  smoothingHighResolution="1"  contourHighResolution="1"  histogramSmoothingCount="0"  graphResolution="256"  showOutliers="0"  drawLargeDots="0"  dotsToDraw="8000"  tint="le.chartfill.tinted.40"  lineWeight="le.lineweight.normal"  lineStyle="le.linestyle.solid" />
                    <GraphEnvironment showGrid="0"  showAxes="tnlTNL"  showGates="1"  showFreqOnPlots="1"  showGateNameOnPlots="1"  showMedians="0"  showUncomped="0"  addEventParam="0"  lastYAxisName="" >
                    <TextTraits font="SansSerif"  size="12"  name="Labels"  style="plain"  color="#000000"  background="#00ffffff"  just="left" />
                    <TextTraits font="SansSerif"  size="12"  name="LayoutGates"  style="plain"  color="#000000"  background="#00ffffff"  just="left" />
                    <TextTraits font="SansSerif"  size="10"  name="Numbers"  style="plain"  color="#000000"  background="#00ffffff"  just="left" />
                    <TextTraits font="SansSerif"  size="10"  name="Legend"  style="plain"  color="#000000"  background="#00ffffff"  just="left" />
                    <WindowPosition x="1028"  y="22"  width="632"  height="985"  displayed="1"  panelState="---" />
                    </GraphEnvironment>
                    </Graph>
                    <Gate gating:id="ID1573027856"  gating:parent_id="ID1324981348" >
                    <gating:RectangleGate eventsInside="1"  annoOffsetX="0"  annoOffsetY="0"  tint="#000000"  isTinted="0"  lineWeight="Normal"  userDefined="1"  percentX="0"  percentY="0" >
                    <gating:dimension gating:min="305.6082229390572" >
                    <data-type:fcs-dimension data-type:name="Comp-PE-A" />
                    </gating:dimension>
                    <gating:dimension gating:max="293.84674712333543" >
                    <data-type:fcs-dimension data-type:name="Comp-APC-A" />
                    </gating:dimension>
                    </gating:RectangleGate>
                    </Gate>
                   </Population>
                   <Population name="Q8: F4_80- , CD206-"  annotation=""  owningGroup="1"  expanded="1"  sortPriority="10"  count="26919" >
                    <Graph smoothing="0"  backColor="#ffffff"  foreColor="#000000"  type="Pseudocolor"  fast="1"  rowCount="190143" >
                    <Axis dimension="x"  name="Comp-PE-A"  label=""  auto="auto" />
                    <Axis dimension="y"  name="Comp-APC-A"  label=""  auto="auto" />
                    <GraphSettings level="5%"  smoothingHighResolution="1"  contourHighResolution="1"  histogramSmoothingCount="0"  graphResolution="256"  showOutliers="0"  drawLargeDots="0"  dotsToDraw="8000"  tint="le.chartfill.tinted.40"  lineWeight="le.lineweight.normal"  lineStyle="le.linestyle.solid" />
                    <GraphEnvironment showGrid="0"  showAxes="tnlTNL"  showGates="1"  showFreqOnPlots="1"  showGateNameOnPlots="1"  showMedians="0"  showUncomped="0"  addEventParam="0"  lastYAxisName="" >
                    <TextTraits font="SansSerif"  size="12"  name="Labels"  style="plain"  color="#000000"  background="#00ffffff"  just="left" />
                    <TextTraits font="SansSerif"  size="12"  name="LayoutGates"  style="plain"  color="#000000"  background="#00ffffff"  just="left" />
                    <TextTraits font="SansSerif"  size="10"  name="Numbers"  style="plain"  color="#000000"  background="#00ffffff"  just="left" />
                    <TextTraits font="SansSerif"  size="10"  name="Legend"  style="plain"  color="#000000"  background="#00ffffff"  just="left" />
                    <WindowPosition x="1028"  y="22"  width="632"  height="985"  displayed="1"  panelState="---" />
                    </GraphEnvironment>
                    </Graph>
                    <Gate gating:id="ID207997575"  gating:parent_id="ID1324981348" >
                    <gating:RectangleGate eventsInside="1"  annoOffsetX="0"  annoOffsetY="0"  tint="#000000"  isTinted="0"  lineWeight="Normal"  userDefined="1"  percentX="0"  percentY="0" >
                    <gating:dimension gating:max="305.6082229390572" >
                    <data-type:fcs-dimension data-type:name="Comp-PE-A" />
                    </gating:dimension>
                    <gating:dimension gating:max="293.84674712333543" >
                    <data-type:fcs-dimension data-type:name="Comp-APC-A" />
                    </gating:dimension>
                    </gating:RectangleGate>
                    </Gate>
                   </Population>
                 </Subpopulations>
               </Population>
             </Subpopulations>
           </Population>
         </Subpopulations>
       </SampleNode>
     </Sample>
     <Sample>
       <DataSet uri="file:/D:/天中医/论文/他人/肖璐师姐/文章1/WJB分析/投稿/Frontiers%20in%20immunology/原始数据及分析/Figure%202/Fig.2%20Other%20files/Flow%20cytometry/1/Specimen_001_blood%20EA3-2.fcs"  sampleID="11" />
       <transforms:spilloverMatrix prefix="Comp-"  name="Acquisition-defined"  editable="0"  color="#c0c0c0"  version="FlowJo-10.0.7r2"  status="FINALIZED"  transforms:id="16e68650-0a0a-4831-918a-aa9cc8b1273a"  suffix="" >
         <data-type:parameters>
           <data-type:parameter data-type:name="FITC-A" />
           <data-type:parameter data-type:name="PE-A" />
           <data-type:parameter data-type:name="PerCP-Cy5-5-A" />
           <data-type:parameter data-type:name="APC-A" />
         </data-type:parameters>
         <transforms:spillover data-type:parameter="FITC-A" >
           <transforms:coefficient data-type:parameter="FITC-A"  transforms:value="1" />
           <transforms:coefficient data-type:parameter="PE-A"  transforms:value="0.1560000032" />
           <transforms:coefficient data-type:parameter="PerCP-Cy5-5-A"  transforms:value="0.0120000001" />
           <transforms:coefficient data-type:parameter="APC-A"  transforms:value="0" />
         </transforms:spillover>
         <transforms:spillover data-type:parameter="PE-A" >
           <transforms:coefficient data-type:parameter="FITC-A"  transforms:value="0" />
           <transforms:coefficient data-type:parameter="PE-A"  transforms:value="1" />
           <transforms:coefficient data-type:parameter="PerCP-Cy5-5-A"  transforms:value="0.0960000008" />
           <transforms:coefficient data-type:parameter="APC-A"  transforms:value="0" />
         </transforms:spillover>
         <transforms:spillover data-type:parameter="PerCP-Cy5-5-A" >
           <transforms:coefficient data-type:parameter="FITC-A"  transforms:value="0" />
           <transforms:coefficient data-type:parameter="PE-A"  transforms:value="0" />
           <transforms:coefficient data-type:parameter="PerCP-Cy5-5-A"  transforms:value="1" />
           <transforms:coefficient data-type:parameter="APC-A"  transforms:value="0.0869999975" />
         </transforms:spillover>
         <transforms:spillover data-type:parameter="APC-A" >
           <transforms:coefficient data-type:parameter="FITC-A"  transforms:value="0" />
           <transforms:coefficient data-type:parameter="PE-A"  transforms:value="0" />
           <transforms:coefficient data-type:parameter="PerCP-Cy5-5-A"  transforms:value="0" />
           <transforms:coefficient data-type:parameter="APC-A"  transforms:value="1" />
         </transforms:spillover>
       </transforms:spilloverMatrix>
       <Transformations>
         <transforms:linear transforms:minRange="0"  transforms:maxRange="262144"  gain="1" >
           <data-type:parameter data-type:name="FSC-A" />
         </transforms:linear>
         <transforms:linear transforms:minRange="0"  transforms:maxRange="262144"  gain="1" >
           <data-type:parameter data-type:name="FSC-H" />
         </transforms:linear>
         <transforms:linear transforms:minRange="0"  transforms:maxRange="262144"  gain="1" >
           <data-type:parameter data-type:name="FSC-W" />
         </transforms:linear>
         <transforms:linear transforms:minRange="0"  transforms:maxRange="262144"  gain="1" >
           <data-type:parameter data-type:name="SSC-A" />
         </transforms:linear>
         <transforms:linear transforms:minRange="0"  transforms:maxRange="262144"  gain="1" >
           <data-type:parameter data-type:name="SSC-H" />
         </transforms:linear>
         <transforms:linear transforms:minRange="0"  transforms:maxRange="262144"  gain="1" >
           <data-type:parameter data-type:name="SSC-W" />
         </transforms:linear>
         <transforms:biex transforms:length="256"  transforms:maxRange="262144.0000291775"  transforms:neg="0"  transforms:width="-100"  transforms:pos="4.418539922" >
           <data-type:parameter data-type:name="FITC-A" />
         </transforms:biex>
         <transforms:biex transforms:length="256"  transforms:maxRange="262144.0000291775"  transforms:neg="0"  transforms:width="-100"  transforms:pos="4.418539922" >
           <data-type:parameter data-type:name="PE-A" />
         </transforms:biex>
         <transforms:biex transforms:length="256"  transforms:maxRange="262144.0000291775"  transforms:neg="0"  transforms:width="-100"  transforms:pos="4.418539922" >
           <data-type:parameter data-type:name="PerCP-Cy5-5-A" />
         </transforms:biex>
         <transforms:biex transforms:length="256"  transforms:maxRange="262144.0000291775"  transforms:neg="0"  transforms:width="-100"  transforms:pos="4.418539922" >
           <data-type:parameter data-type:name="APC-A" />
         </transforms:biex>
         <transforms:linear transforms:minRange="0"  transforms:maxRange="128"  gain="1" >
           <data-type:parameter data-type:name="Time" />
         </transforms:linear>
         <transforms:biex transforms:length="256"  transforms:maxRange="262144.0000291775"  transforms:neg="0"  transforms:width="-100"  transforms:pos="4.418539922" >
           <data-type:parameter data-type:name="Comp-FITC-A" />
         </transforms:biex>
         <transforms:biex transforms:length="256"  transforms:maxRange="262144.0000291775"  transforms:neg="0"  transforms:width="-100"  transforms:pos="4.418539922" >
           <data-type:parameter data-type:name="Comp-PE-A" />
         </transforms:biex>
         <transforms:biex transforms:length="256"  transforms:maxRange="262144.0000291775"  transforms:neg="0"  transforms:width="-100"  transforms:pos="4.418539922" >
           <data-type:parameter data-type:name="Comp-PerCP-Cy5-5-A" />
         </transforms:biex>
         <transforms:biex transforms:length="256"  transforms:maxRange="262144.0000291775"  transforms:neg="0"  transforms:width="-100"  transforms:pos="4.418539922" >
           <data-type:parameter data-type:name="Comp-APC-A" />
         </transforms:biex>
         <transforms:linear transforms:minRange="0"  transforms:maxRange="315315"  gain="1" >
           <data-type:parameter data-type:name="Event #" />
         </transforms:linear>
       </Transformations>
       <DerivedParameters>
         <DerivedParameter name="Event #"  type="eventNumber" >
           <Transform>
             <transforms:linear transforms:minRange="0"  transforms:maxRange="315315"  gain="1" >
               <data-type:parameter data-type:name="Event #" />
             </transforms:linear>
           </Transform>
         </DerivedParameter>
       </DerivedParameters>
       <Keywords>
         <Keyword name="CYTOMETER CONFIG CREATE DATE"  value="10_15_2013 11:15:44 AM" />
         <Keyword name="CYTOMETER CONFIG NAME"  value="Copy of 2-laser, 6-color (4-2)" />
         <Keyword name="P11MS"  value="0" />
         <Keyword name="P11BS"  value="0" />
         <Keyword name="$P11G"  value="1.0" />
         <Keyword name="$P11E"  value="0,0" />
         <Keyword name="$P11B"  value="32" />
         <Keyword name="$P11R"  value="256" />
         <Keyword name="$P11N"  value="Time" />
         <Keyword name="P10MS"  value="0" />
         <Keyword name="P10BS"  value="1442" />
         <Keyword name="P10DISPLAY"  value="LOG" />
         <Keyword name="$P10G"  value="1.0" />
         <Keyword name="$P10V"  value="648" />
         <Keyword name="$P10E"  value="0,0" />
         <Keyword name="$P10B"  value="32" />
         <Keyword name="$P10R"  value="262144" />
         <Keyword name="$P10S"  value="CD206" />
         <Keyword name="$P10N"  value="APC-A" />
         <Keyword name="P9MS"  value="0" />
         <Keyword name="P9BS"  value="240" />
         <Keyword name="P9DISPLAY"  value="LOG" />
         <Keyword name="$P9G"  value="1.0" />
         <Keyword name="$P9V"  value="726" />
         <Keyword name="$P9E"  value="0,0" />
         <Keyword name="$P9B"  value="32" />
         <Keyword name="$P9R"  value="262144" />
         <Keyword name="$P9S"  value="CD86" />
         <Keyword name="$P9N"  value="PerCP-Cy5-5-A" />
         <Keyword name="P8MS"  value="0" />
         <Keyword name="P8BS"  value="271" />
         <Keyword name="P8DISPLAY"  value="LOG" />
         <Keyword name="$P8G"  value="1.0" />
         <Keyword name="$P8V"  value="544" />
         <Keyword name="$P8E"  value="0,0" />
         <Keyword name="$P8B"  value="32" />
         <Keyword name="$P8R"  value="262144" />
         <Keyword name="$P8S"  value="F4_80" />
         <Keyword name="$P8N"  value="PE-A" />
         <Keyword name="P7MS"  value="0" />
         <Keyword name="P7BS"  value="191" />
         <Keyword name="P7DISPLAY"  value="LOG" />
         <Keyword name="$P7G"  value="1.0" />
         <Keyword name="$P7V"  value="681" />
         <Keyword name="$P7E"  value="0,0" />
         <Keyword name="$P7B"  value="32" />
         <Keyword name="$P7R"  value="262144" />
         <Keyword name="$P7S"  value="CD11b" />
         <Keyword name="$P7N"  value="FITC-A" />
         <Keyword name="P6MS"  value="0" />
         <Keyword name="P6BS"  value="-1" />
         <Keyword name="$P6G"  value="1.0" />
         <Keyword name="$P6V"  value="565" />
         <Keyword name="$P6E"  value="0,0" />
         <Keyword name="$P6B"  value="32" />
         <Keyword name="$P6R"  value="262144" />
         <Keyword name="$P6N"  value="SSC-W" />
         <Keyword name="P5MS"  value="0" />
         <Keyword name="P5BS"  value="0" />
         <Keyword name="P5DISPLAY"  value="LIN" />
         <Keyword name="$P5G"  value="1.0" />
         <Keyword name="$P5V"  value="565" />
         <Keyword name="$P5E"  value="0,0" />
         <Keyword name="$P5B"  value="32" />
         <Keyword name="$P5R"  value="262144" />
         <Keyword name="$P5N"  value="SSC-H" />
         <Keyword name="P4MS"  value="0" />
         <Keyword name="P4BS"  value="0" />
         <Keyword name="P4DISPLAY"  value="LIN" />
         <Keyword name="$P4G"  value="1.0" />
         <Keyword name="$P4V"  value="565" />
         <Keyword name="$P4E"  value="0,0" />
         <Keyword name="$P4B"  value="32" />
         <Keyword name="$P4R"  value="262144" />
         <Keyword name="$P4N"  value="SSC-A" />
         <Keyword name="P3MS"  value="0" />
         <Keyword name="P3BS"  value="-1" />
         <Keyword name="$P3G"  value="1.0" />
         <Keyword name="$P3V"  value="530" />
         <Keyword name="$P3E"  value="0,0" />
         <Keyword name="$P3B"  value="32" />
         <Keyword name="$P3R"  value="262144" />
         <Keyword name="$P3N"  value="FSC-W" />
         <Keyword name="P2MS"  value="0" />
         <Keyword name="P2BS"  value="0" />
         <Keyword name="P2DISPLAY"  value="LIN" />
         <Keyword name="$P2G"  value="1.0" />
         <Keyword name="$P2V"  value="530" />
         <Keyword name="$P2E"  value="0,0" />
         <Keyword name="$P2B"  value="32" />
         <Keyword name="$P2R"  value="262144" />
         <Keyword name="$P2N"  value="FSC-H" />
         <Keyword name="P1MS"  value="0" />
         <Keyword name="P1BS"  value="0" />
         <Keyword name="P1DISPLAY"  value="LIN" />
         <Keyword name="$P1G"  value="1.0" />
         <Keyword name="$P1V"  value="530" />
         <Keyword name="$P1E"  value="0,0" />
         <Keyword name="$P1B"  value="32" />
         <Keyword name="$P1R"  value="262144" />
         <Keyword name="$P1N"  value="FSC-A" />
         <Keyword name="THRESHOLD"  value="FSC,5000" />
         <Keyword name="APPLY COMPENSATION"  value="TRUE" />
         <Keyword name="SPILL"  value="4,FITC-A,PE-A,PerCP-Cy5-5-A,APC-A,1,0.156,0.012,0,0,1,0.096,0,0,0,1,0.087,0,0,0,1" />
         <Keyword name="$TIMESTEP"  value="0.01" />
         <Keyword name="LASER2ASF"  value="1.45" />
         <Keyword name="LASER2DELAY"  value="28.56" />
         <Keyword name="LASER2NAME"  value="Red" />
         <Keyword name="LASER1ASF"  value="1.52" />
         <Keyword name="LASER1DELAY"  value="0.00" />
         <Keyword name="LASER1NAME"  value="Blue" />
         <Keyword name="$INST"  value=" " />
         <Keyword name="AUTOBS"  value="TRUE" />
         <Keyword name="FSC ASF"  value="0.87" />
         <Keyword name="$OP"  value="Administrator" />
         <Keyword name="EXPORT TIME"  value="03-NOV-2022-10:51:53" />
         <Keyword name="EXPORT USER NAME"  value="Administrator" />
         <Keyword name="WINDOW EXTENSION"  value="7.00" />
         <Keyword name="CYTNUM"  value="V96101063" />
         <Keyword name="$CYT"  value="FACSCantoII" />
         <Keyword name="$ETIM"  value="18:16:20" />
         <Keyword name="$BTIM"  value="18:13:20" />
         <Keyword name="$DATE"  value="22-AUG-2022" />
         <Keyword name="GUID"  value="5a542ac8-ecec-4d62-b6f2-adc797661b14" />
         <Keyword name="EXPERIMENT NAME"  value="2022-8-22" />
         <Keyword name="$SRC"  value="Specimen_001" />
         <Keyword name="TUBE NAME"  value="blood EA3-2" />
         <Keyword name="CREATOR"  value="BD FACSDiva Software Version 6.1.3" />
         <Keyword name="$NEXTDATA"  value="0" />
         <Keyword name="$DATATYPE"  value="F" />
         <Keyword name="$BYTEORD"  value="4,3,2,1" />
         <Keyword name="$MODE"  value="L" />
         <Keyword name="$PAR"  value="11" />
         <Keyword name="$TOT"  value="315315             " />
         <Keyword name="$SYS"  value="Windows XP 5.1" />
         <Keyword name="$FIL"  value="Specimen_001_blood EA3-2.fcs" />
         <Keyword name="$ENDDATA"  value="13876051           " />
         <Keyword name="$BEGINDATA"  value="2192" />
         <Keyword name="$ENDSTEXT"  value="0" />
         <Keyword name="$BEGINSTEXT"  value="0" />
         <Keyword name="$ENDANALYSIS"  value="0" />
         <Keyword name="$BEGINANALYSIS"  value="0" />
         <Keyword name="FJ_FCS_VERSION"  value="3" />
         <Keyword name="$P1S"  value="" />
         <Keyword name="$P2S"  value="" />
         <Keyword name="$P3S"  value="" />
         <Keyword name="$P4S"  value="" />
         <Keyword name="$P5S"  value="" />
         <Keyword name="$P6S"  value="" />
         <Keyword name="$P11S"  value="" />
         <Keyword name="$P12N"  value="Comp-FITC-A" />
         <Keyword name="$P12S"  value="CD11b" />
         <Keyword name="$P12R"  value="262144" />
         <Keyword name="$P13N"  value="Comp-PE-A" />
         <Keyword name="$P13S"  value="F4_80" />
         <Keyword name="$P13R"  value="262144" />
         <Keyword name="$P14N"  value="Comp-PerCP-Cy5-5-A" />
         <Keyword name="$P14S"  value="CD86" />
         <Keyword name="$P14R"  value="262144" />
         <Keyword name="$P15N"  value="Comp-APC-A" />
         <Keyword name="$P15S"  value="CD206" />
         <Keyword name="$P15R"  value="262144" />
       </Keywords>
       <SampleNode name="Specimen_001_blood EA3-2.fcs"  annotation=""  owningGroup=""  expanded="0"  sortPriority="10"  count="315315"  sampleID="11" >
         <Graph smoothing="0"  backColor="#ffffff"  foreColor="#000000"  type="Pseudocolor"  fast="1"  rowCount="315315" >
           <Axis dimension="x"  name="FSC-A"  label=""  auto="auto" />
           <Axis dimension="y"  name="SSC-A"  label=""  auto="auto" />
           <GraphSettings level="5%"  smoothingHighResolution="1"  contourHighResolution="1"  histogramSmoothingCount="0"  graphResolution="256"  showOutliers="0"  drawLargeDots="0"  dotsToDraw="8000"  tint="le.chartfill.tinted.40"  lineWeight="le.lineweight.normal"  lineStyle="le.linestyle.solid" />
           <GraphEnvironment showGrid="0"  showAxes="tnlTNL"  showGates="1"  showFreqOnPlots="1"  showGateNameOnPlots="1"  showMedians="0"  showUncomped="0"  addEventParam="0"  lastYAxisName="" >
             <TextTraits font="SansSerif"  size="12"  name="Labels"  style="plain"  color="#000000"  background="#00ffffff"  just="left" />
             <TextTraits font="SansSerif"  size="12"  name="LayoutGates"  style="plain"  color="#000000"  background="#00ffffff"  just="left" />
             <TextTraits font="SansSerif"  size="10"  name="Numbers"  style="plain"  color="#000000"  background="#00ffffff"  just="left" />
             <TextTraits font="SansSerif"  size="10"  name="Legend"  style="plain"  color="#000000"  background="#00ffffff"  just="left" />
             <WindowPosition x="0"  y="0"  width="0"  height="0"  displayed="0"  panelState="" />
           </GraphEnvironment>
         </Graph>
         <Subpopulations>
           <Population name="Cells"  annotation=""  owningGroup="1"  expanded="0"  sortPriority="10"  count="157327" >
             <Graph smoothing="0"  backColor="#ffffff"  foreColor="#000000"  type="Pseudocolor"  fast="1"  rowCount="315315" >
               <Axis dimension="x"  name="Comp-FITC-A"  label=""  auto="auto" />
               <Axis dimension="y"  name="Comp-PE-A"  label=""  auto="auto" />
               <GraphSettings level="5%"  smoothingHighResolution="1"  contourHighResolution="1"  histogramSmoothingCount="0"  graphResolution="256"  showOutliers="0"  drawLargeDots="0"  dotsToDraw="8000"  tint="le.chartfill.tinted.40"  lineWeight="le.lineweight.normal"  lineStyle="le.linestyle.solid" />
               <GraphEnvironment showGrid="0"  showAxes="tnlTNL"  showGates="1"  showFreqOnPlots="1"  showGateNameOnPlots="1"  showMedians="0"  showUncomped="0"  addEventParam="0"  lastYAxisName="" >
                 <TextTraits font="SansSerif"  size="12"  name="Labels"  style="plain"  color="#000000"  background="#00ffffff"  just="left" />
                 <TextTraits font="SansSerif"  size="12"  name="LayoutGates"  style="plain"  color="#000000"  background="#00ffffff"  just="left" />
                 <TextTraits font="SansSerif"  size="10"  name="Numbers"  style="plain"  color="#000000"  background="#00ffffff"  just="left" />
                 <TextTraits font="SansSerif"  size="10"  name="Legend"  style="plain"  color="#000000"  background="#00ffffff"  just="left" />
                 <WindowPosition x="1038"  y="80"  width="390"  height="520"  displayed="1"  panelState="---" />
               </GraphEnvironment>
             </Graph>
             <Gate gating:id="ID1894846133" >
               <gating:PolygonGate eventsInside="1"  annoOffsetX="-122"  annoOffsetY="-109"  tint="#000000"  isTinted="0"  lineWeight="Normal"  userDefined="1"  quadId="-1"  gateResolution="256" >
                 <gating:dimension>
                   <data-type:fcs-dimension data-type:name="FSC-A" />
                 </gating:dimension>
                 <gating:dimension>
                   <data-type:fcs-dimension data-type:name="SSC-A" />
                 </gating:dimension>
                 <gating:vertex>
                   <gating:coordinate data-type:value="25547.9322033898" />
                   <gating:coordinate data-type:value="6124.8598130841" />
                 </gating:vertex>
                 <gating:vertex>
                   <gating:coordinate data-type:value="68868.3389830508" />
                   <gating:coordinate data-type:value="3674.9158878505" />
                 </gating:vertex>
                 <gating:vertex>
                   <gating:coordinate data-type:value="237706.8474576271" />
                   <gating:coordinate data-type:value="12249.7196261682" />
                 </gating:vertex>
                 <gating:vertex>
                   <gating:coordinate data-type:value="257700.8813559322" />
                   <gating:coordinate data-type:value="200895.4018691589" />
                 </gating:vertex>
                 <gating:vertex>
                   <gating:coordinate data-type:value="243260.7457627119" />
                   <gating:coordinate data-type:value="248669.308411215" />
                 </gating:vertex>
                 <gating:vertex>
                   <gating:coordinate data-type:value="82197.6949152542" />
                   <gating:coordinate data-type:value="257244.1121495327" />
                 </gating:vertex>
                 <gating:vertex>
                   <gating:coordinate data-type:value="41098.8474576271" />
                   <gating:coordinate data-type:value="96772.785046729" />
                 </gating:vertex>
               </gating:PolygonGate>
             </Gate>
             <Subpopulations>
               <Population name="CD11b+"  annotation=""  owningGroup="1"  expanded="0"  sortPriority="10"  count="33617" >
                 <Graph smoothing="0"  backColor="#ffffff"  foreColor="#000000"  type="Pseudocolor"  fast="1"  rowCount="315315" >
                   <Axis dimension="x"  name="Comp-PE-A"  label=""  auto="auto" />
                   <Axis dimension="y"  name="Comp-PerCP-Cy5-5-A"  label=""  auto="auto" />
                   <GraphSettings level="5%"  smoothingHighResolution="1"  contourHighResolution="1"  histogramSmoothingCount="0"  graphResolution="256"  showOutliers="0"  drawLargeDots="0"  dotsToDraw="8000"  tint="le.chartfill.tinted.40"  lineWeight="le.lineweight.normal"  lineStyle="le.linestyle.solid" />
                   <GraphEnvironment showGrid="0"  showAxes="tnlTNL"  showGates="1"  showFreqOnPlots="1"  showGateNameOnPlots="1"  showMedians="0"  showUncomped="0"  addEventParam="0"  lastYAxisName="" >
                    <TextTraits font="SansSerif"  size="12"  name="Labels"  style="plain"  color="#000000"  background="#00ffffff"  just="left" />
                    <TextTraits font="SansSerif"  size="12"  name="LayoutGates"  style="plain"  color="#000000"  background="#00ffffff"  just="left" />
                    <TextTraits font="SansSerif"  size="10"  name="Numbers"  style="plain"  color="#000000"  background="#00ffffff"  just="left" />
                    <TextTraits font="SansSerif"  size="10"  name="Legend"  style="plain"  color="#000000"  background="#00ffffff"  just="left" />
                    <WindowPosition x="1028"  y="22"  width="390"  height="520"  displayed="1"  panelState="---" />
                   </GraphEnvironment>
                 </Graph>
                 <Gate gating:id="ID1521763408"  gating:parent_id="ID1894846133" >
                   <gating:RectangleGate eventsInside="1"  annoOffsetX="-144"  annoOffsetY="-105"  tint="#000000"  isTinted="0"  lineWeight="Normal"  userDefined="1"  percentX="0"  percentY="0" >
                    <gating:dimension gating:min="313.1990254605061"  gating:max="178209.31920115658" >
                    <data-type:fcs-dimension data-type:name="Comp-FITC-A" />
                    </gating:dimension>
                    <gating:dimension gating:min="7349.8317757009345"  gating:max="256019.1401869159" >
                    <data-type:fcs-dimension data-type:name="SSC-A" />
                    </gating:dimension>
                   </gating:RectangleGate>
                 </Gate>
                 <Subpopulations>
                   <Population name="F4_80, SSC-A 子细胞群"  annotation=""  owningGroup="1"  expanded="0"  sortPriority="10"  count="14081" >
                    <Graph smoothing="0"  backColor="#ffffff"  foreColor="#000000"  type="Pseudocolor"  fast="1"  rowCount="315315" >
                    <Axis dimension="x"  name="Comp-APC-A"  label=""  auto="auto" />
                    <Axis dimension="y"  name="Comp-PerCP-Cy5-5-A"  label=""  auto="auto" />
                    <GraphSettings level="5%"  smoothingHighResolution="1"  contourHighResolution="1"  histogramSmoothingCount="0"  graphResolution="256"  showOutliers="0"  drawLargeDots="0"  dotsToDraw="8000"  tint="le.chartfill.tinted.40"  lineWeight="le.lineweight.normal"  lineStyle="le.linestyle.solid" />
                    <GraphEnvironment showGrid="0"  showAxes="tnlTNL"  showGates="1"  showFreqOnPlots="1"  showGateNameOnPlots="1"  showMedians="0"  showUncomped="0"  addEventParam="0"  lastYAxisName="" >
                    <TextTraits font="SansSerif"  size="12"  name="Labels"  style="plain"  color="#000000"  background="#00ffffff"  just="left" />
                    <TextTraits font="SansSerif"  size="12"  name="LayoutGates"  style="plain"  color="#000000"  background="#00ffffff"  just="left" />
                    <TextTraits font="SansSerif"  size="10"  name="Numbers"  style="plain"  color="#000000"  background="#00ffffff"  just="left" />
                    <TextTraits font="SansSerif"  size="10"  name="Legend"  style="plain"  color="#000000"  background="#00ffffff"  just="left" />
                    <WindowPosition x="1032"  y="393"  width="360"  height="520"  displayed="1"  panelState="---" />
                    </GraphEnvironment>
                    </Graph>
                    <Gate gating:id="ID325772018"  gating:parent_id="ID1521763408" >
                    <gating:RectangleGate eventsInside="1"  annoOffsetX="0"  annoOffsetY="0"  tint="#000000"  isTinted="0"  lineWeight="Normal"  userDefined="1"  percentX="0"  percentY="0" >
                    <gating:dimension gating:min="328.8539919282075"  gating:max="215836.64319989475" >
                    <data-type:fcs-dimension data-type:name="Comp-PE-A" />
                    </gating:dimension>
                    <gating:dimension gating:min="9754.19534883721"  gating:max="258486.17674418606" >
                    <data-type:fcs-dimension data-type:name="SSC-A" />
                    </gating:dimension>
                    </gating:RectangleGate>
                    </Gate>
                   </Population>
                   <Population name="Q1: F4_80- , CD86+"  annotation=""  owningGroup="1"  expanded="0"  sortPriority="10"  count="2211" >
                    <Graph smoothing="0"  backColor="#ffffff"  foreColor="#000000"  type="Pseudocolor"  fast="1"  rowCount="315315" >
                    <Axis dimension="x"  name="Comp-PE-A"  label=""  auto="auto" />
                    <Axis dimension="y"  name="Comp-PerCP-Cy5-5-A"  label=""  auto="auto" />
                    <GraphSettings level="5%"  smoothingHighResolution="1"  contourHighResolution="1"  histogramSmoothingCount="0"  graphResolution="256"  showOutliers="0"  drawLargeDots="0"  dotsToDraw="8000"  tint="le.chartfill.tinted.40"  lineWeight="le.lineweight.normal"  lineStyle="le.linestyle.solid" />
                    <GraphEnvironment showGrid="0"  showAxes="tnlTNL"  showGates="1"  showFreqOnPlots="1"  showGateNameOnPlots="1"  showMedians="0"  showUncomped="0"  addEventParam="0"  lastYAxisName="" >
                    <TextTraits font="SansSerif"  size="12"  name="Labels"  style="plain"  color="#000000"  background="#00ffffff"  just="left" />
                    <TextTraits font="SansSerif"  size="12"  name="LayoutGates"  style="plain"  color="#000000"  background="#00ffffff"  just="left" />
                    <TextTraits font="SansSerif"  size="10"  name="Numbers"  style="plain"  color="#000000"  background="#00ffffff"  just="left" />
                    <TextTraits font="SansSerif"  size="10"  name="Legend"  style="plain"  color="#000000"  background="#00ffffff"  just="left" />
                    <WindowPosition x="1028"  y="22"  width="390"  height="520"  displayed="1"  panelState="---" />
                    </GraphEnvironment>
                    </Graph>
                    <Gate gating:id="ID1875842377"  gating:parent_id="ID1521763408" >
                    <gating:RectangleGate eventsInside="1"  annoOffsetX="0"  annoOffsetY="0"  tint="#000000"  isTinted="0"  lineWeight="Normal"  userDefined="1"  percentX="0"  percentY="0" >
                    <gating:dimension gating:max="292.1508746687103" >
                    <data-type:fcs-dimension data-type:name="Comp-PE-A" />
                    </gating:dimension>
                    <gating:dimension gating:min="321.1118678515461" >
                    <data-type:fcs-dimension data-type:name="Comp-PerCP-Cy5-5-A" />
                    </gating:dimension>
                    </gating:RectangleGate>
                    </Gate>
                   </Population>
                   <Population name="Q2: F4_80+ , CD86+"  annotation=""  owningGroup="1"  expanded="0"  sortPriority="10"  count="3643" >
                    <Graph smoothing="0"  backColor="#ffffff"  foreColor="#000000"  type="Pseudocolor"  fast="1"  rowCount="315315" >
                    <Axis dimension="x"  name="Comp-PE-A"  label=""  auto="auto" />
                    <Axis dimension="y"  name="Comp-PerCP-Cy5-5-A"  label=""  auto="auto" />
                    <GraphSettings level="5%"  smoothingHighResolution="1"  contourHighResolution="1"  histogramSmoothingCount="0"  graphResolution="256"  showOutliers="0"  drawLargeDots="0"  dotsToDraw="8000"  tint="le.chartfill.tinted.40"  lineWeight="le.lineweight.normal"  lineStyle="le.linestyle.solid" />
                    <GraphEnvironment showGrid="0"  showAxes="tnlTNL"  showGates="1"  showFreqOnPlots="1"  showGateNameOnPlots="1"  showMedians="0"  showUncomped="0"  addEventParam="0"  lastYAxisName="" >
                    <TextTraits font="SansSerif"  size="12"  name="Labels"  style="plain"  color="#000000"  background="#00ffffff"  just="left" />
                    <TextTraits font="SansSerif"  size="12"  name="LayoutGates"  style="plain"  color="#000000"  background="#00ffffff"  just="left" />
                    <TextTraits font="SansSerif"  size="10"  name="Numbers"  style="plain"  color="#000000"  background="#00ffffff"  just="left" />
                    <TextTraits font="SansSerif"  size="10"  name="Legend"  style="plain"  color="#000000"  background="#00ffffff"  just="left" />
                    <WindowPosition x="1028"  y="22"  width="390"  height="520"  displayed="1"  panelState="---" />
                    </GraphEnvironment>
                    </Graph>
                    <Gate gating:id="ID377526294"  gating:parent_id="ID1521763408" >
                    <gating:RectangleGate eventsInside="1"  annoOffsetX="0"  annoOffsetY="0"  tint="#000000"  isTinted="0"  lineWeight="Normal"  userDefined="1"  percentX="0"  percentY="0" >
                    <gating:dimension gating:min="292.1508746687103" >
                    <data-type:fcs-dimension data-type:name="Comp-PE-A" />
                    </gating:dimension>
                    <gating:dimension gating:min="321.1118678515461" >
                    <data-type:fcs-dimension data-type:name="Comp-PerCP-Cy5-5-A" />
                    </gating:dimension>
                    </gating:RectangleGate>
                    </Gate>
                   </Population>
                   <Population name="Q3: F4_80+ , CD86-"  annotation=""  owningGroup="1"  expanded="0"  sortPriority="10"  count="11792" >
                    <Graph smoothing="0"  backColor="#ffffff"  foreColor="#000000"  type="Pseudocolor"  fast="1"  rowCount="315315" >
                    <Axis dimension="x"  name="Comp-PE-A"  label=""  auto="auto" />
                    <Axis dimension="y"  name="Comp-PerCP-Cy5-5-A"  label=""  auto="auto" />
                    <GraphSettings level="5%"  smoothingHighResolution="1"  contourHighResolution="1"  histogramSmoothingCount="0"  graphResolution="256"  showOutliers="0"  drawLargeDots="0"  dotsToDraw="8000"  tint="le.chartfill.tinted.40"  lineWeight="le.lineweight.normal"  lineStyle="le.linestyle.solid" />
                    <GraphEnvironment showGrid="0"  showAxes="tnlTNL"  showGates="1"  showFreqOnPlots="1"  showGateNameOnPlots="1"  showMedians="0"  showUncomped="0"  addEventParam="0"  lastYAxisName="" >
                    <TextTraits font="SansSerif"  size="12"  name="Labels"  style="plain"  color="#000000"  background="#00ffffff"  just="left" />
                    <TextTraits font="SansSerif"  size="12"  name="LayoutGates"  style="plain"  color="#000000"  background="#00ffffff"  just="left" />
                    <TextTraits font="SansSerif"  size="10"  name="Numbers"  style="plain"  color="#000000"  background="#00ffffff"  just="left" />
                    <TextTraits font="SansSerif"  size="10"  name="Legend"  style="plain"  color="#000000"  background="#00ffffff"  just="left" />
                    <WindowPosition x="1028"  y="22"  width="390"  height="520"  displayed="1"  panelState="---" />
                    </GraphEnvironment>
                    </Graph>
                    <Gate gating:id="ID1417730020"  gating:parent_id="ID1521763408" >
                    <gating:RectangleGate eventsInside="1"  annoOffsetX="0"  annoOffsetY="0"  tint="#000000"  isTinted="0"  lineWeight="Normal"  userDefined="1"  percentX="0"  percentY="0" >
                    <gating:dimension gating:min="292.1508746687103" >
                    <data-type:fcs-dimension data-type:name="Comp-PE-A" />
                    </gating:dimension>
                    <gating:dimension gating:max="321.1118678515461" >
                    <data-type:fcs-dimension data-type:name="Comp-PerCP-Cy5-5-A" />
                    </gating:dimension>
                    </gating:RectangleGate>
                    </Gate>
                   </Population>
                   <Population name="Q4: F4_80- , CD86-"  annotation=""  owningGroup="1"  expanded="0"  sortPriority="10"  count="15971" >
                    <Graph smoothing="0"  backColor="#ffffff"  foreColor="#000000"  type="Pseudocolor"  fast="1"  rowCount="315315" >
                    <Axis dimension="x"  name="Comp-PE-A"  label=""  auto="auto" />
                    <Axis dimension="y"  name="Comp-PerCP-Cy5-5-A"  label=""  auto="auto" />
                    <GraphSettings level="5%"  smoothingHighResolution="1"  contourHighResolution="1"  histogramSmoothingCount="0"  graphResolution="256"  showOutliers="0"  drawLargeDots="0"  dotsToDraw="8000"  tint="le.chartfill.tinted.40"  lineWeight="le.lineweight.normal"  lineStyle="le.linestyle.solid" />
                    <GraphEnvironment showGrid="0"  showAxes="tnlTNL"  showGates="1"  showFreqOnPlots="1"  showGateNameOnPlots="1"  showMedians="0"  showUncomped="0"  addEventParam="0"  lastYAxisName="" >
                    <TextTraits font="SansSerif"  size="12"  name="Labels"  style="plain"  color="#000000"  background="#00ffffff"  just="left" />
                    <TextTraits font="SansSerif"  size="12"  name="LayoutGates"  style="plain"  color="#000000"  background="#00ffffff"  just="left" />
                    <TextTraits font="SansSerif"  size="10"  name="Numbers"  style="plain"  color="#000000"  background="#00ffffff"  just="left" />
                    <TextTraits font="SansSerif"  size="10"  name="Legend"  style="plain"  color="#000000"  background="#00ffffff"  just="left" />
                    <WindowPosition x="1028"  y="22"  width="390"  height="520"  displayed="1"  panelState="---" />
                    </GraphEnvironment>
                    </Graph>
                    <Gate gating:id="ID1457382675"  gating:parent_id="ID1521763408" >
                    <gating:RectangleGate eventsInside="1"  annoOffsetX="0"  annoOffsetY="0"  tint="#000000"  isTinted="0"  lineWeight="Normal"  userDefined="1"  percentX="0"  percentY="0" >
                    <gating:dimension gating:max="292.1508746687103" >
                    <data-type:fcs-dimension data-type:name="Comp-PE-A" />
                    </gating:dimension>
                    <gating:dimension gating:max="321.1118678515461" >
                    <data-type:fcs-dimension data-type:name="Comp-PerCP-Cy5-5-A" />
                    </gating:dimension>
                    </gating:RectangleGate>
                    </Gate>
                   </Population>
                   <Population name="Q5: F4_80- , CD206+"  annotation=""  owningGroup="1"  expanded="0"  sortPriority="10"  count="3379" >
                    <Graph smoothing="0"  backColor="#ffffff"  foreColor="#000000"  type="Pseudocolor"  fast="1"  rowCount="315315" >
                    <Axis dimension="x"  name="Comp-PE-A"  label=""  auto="auto" />
                    <Axis dimension="y"  name="Comp-APC-A"  label=""  auto="auto" />
                    <GraphSettings level="5%"  smoothingHighResolution="1"  contourHighResolution="1"  histogramSmoothingCount="0"  graphResolution="256"  showOutliers="0"  drawLargeDots="0"  dotsToDraw="8000"  tint="le.chartfill.tinted.40"  lineWeight="le.lineweight.normal"  lineStyle="le.linestyle.solid" />
                    <GraphEnvironment showGrid="0"  showAxes="tnlTNL"  showGates="1"  showFreqOnPlots="1"  showGateNameOnPlots="1"  showMedians="0"  showUncomped="0"  addEventParam="0"  lastYAxisName="" >
                    <TextTraits font="SansSerif"  size="12"  name="Labels"  style="plain"  color="#000000"  background="#00ffffff"  just="left" />
                    <TextTraits font="SansSerif"  size="12"  name="LayoutGates"  style="plain"  color="#000000"  background="#00ffffff"  just="left" />
                    <TextTraits font="SansSerif"  size="10"  name="Numbers"  style="plain"  color="#000000"  background="#00ffffff"  just="left" />
                    <TextTraits font="SansSerif"  size="10"  name="Legend"  style="plain"  color="#000000"  background="#00ffffff"  just="left" />
                    <WindowPosition x="1028"  y="22"  width="632"  height="985"  displayed="1"  panelState="---" />
                    </GraphEnvironment>
                    </Graph>
                    <Gate gating:id="ID2036420756"  gating:parent_id="ID1521763408" >
                    <gating:RectangleGate eventsInside="1"  annoOffsetX="0"  annoOffsetY="0"  tint="#000000"  isTinted="0"  lineWeight="Normal"  userDefined="1"  percentX="0"  percentY="0" >
                    <gating:dimension gating:max="305.6082229390572" >
                    <data-type:fcs-dimension data-type:name="Comp-PE-A" />
                    </gating:dimension>
                    <gating:dimension gating:min="293.84674712333543" >
                    <data-type:fcs-dimension data-type:name="Comp-APC-A" />
                    </gating:dimension>
                    </gating:RectangleGate>
                    </Gate>
                   </Population>
                   <Population name="Q6: F4_80+ , CD206+"  annotation=""  owningGroup="1"  expanded="0"  sortPriority="10"  count="4657" >
                    <Graph smoothing="0"  backColor="#ffffff"  foreColor="#000000"  type="Pseudocolor"  fast="1"  rowCount="315315" >
                    <Axis dimension="x"  name="Comp-PE-A"  label=""  auto="auto" />
                    <Axis dimension="y"  name="Comp-APC-A"  label=""  auto="auto" />
                    <GraphSettings level="5%"  smoothingHighResolution="1"  contourHighResolution="1"  histogramSmoothingCount="0"  graphResolution="256"  showOutliers="0"  drawLargeDots="0"  dotsToDraw="8000"  tint="le.chartfill.tinted.40"  lineWeight="le.lineweight.normal"  lineStyle="le.linestyle.solid" />
                    <GraphEnvironment showGrid="0"  showAxes="tnlTNL"  showGates="1"  showFreqOnPlots="1"  showGateNameOnPlots="1"  showMedians="0"  showUncomped="0"  addEventParam="0"  lastYAxisName="" >
                    <TextTraits font="SansSerif"  size="12"  name="Labels"  style="plain"  color="#000000"  background="#00ffffff"  just="left" />
                    <TextTraits font="SansSerif"  size="12"  name="LayoutGates"  style="plain"  color="#000000"  background="#00ffffff"  just="left" />
                    <TextTraits font="SansSerif"  size="10"  name="Numbers"  style="plain"  color="#000000"  background="#00ffffff"  just="left" />
                    <TextTraits font="SansSerif"  size="10"  name="Legend"  style="plain"  color="#000000"  background="#00ffffff"  just="left" />
                    <WindowPosition x="1028"  y="22"  width="632"  height="985"  displayed="1"  panelState="---" />
                    </GraphEnvironment>
                    </Graph>
                    <Gate gating:id="ID1676763853"  gating:parent_id="ID1521763408" >
                    <gating:RectangleGate eventsInside="1"  annoOffsetX="0"  annoOffsetY="0"  tint="#000000"  isTinted="0"  lineWeight="Normal"  userDefined="1"  percentX="0"  percentY="0" >
                    <gating:dimension gating:min="305.6082229390572" >
                    <data-type:fcs-dimension data-type:name="Comp-PE-A" />
                    </gating:dimension>
                    <gating:dimension gating:min="293.84674712333543" >
                    <data-type:fcs-dimension data-type:name="Comp-APC-A" />
                    </gating:dimension>
                    </gating:RectangleGate>
                    </Gate>
                   </Population>
                   <Population name="Q7: F4_80+ , CD206-"  annotation=""  owningGroup="1"  expanded="0"  sortPriority="10"  count="10275" >
                    <Graph smoothing="0"  backColor="#ffffff"  foreColor="#000000"  type="Pseudocolor"  fast="1"  rowCount="315315" >
                    <Axis dimension="x"  name="Comp-PE-A"  label=""  auto="auto" />
                    <Axis dimension="y"  name="Comp-APC-A"  label=""  auto="auto" />
                    <GraphSettings level="5%"  smoothingHighResolution="1"  contourHighResolution="1"  histogramSmoothingCount="0"  graphResolution="256"  showOutliers="0"  drawLargeDots="0"  dotsToDraw="8000"  tint="le.chartfill.tinted.40"  lineWeight="le.lineweight.normal"  lineStyle="le.linestyle.solid" />
                    <GraphEnvironment showGrid="0"  showAxes="tnlTNL"  showGates="1"  showFreqOnPlots="1"  showGateNameOnPlots="1"  showMedians="0"  showUncomped="0"  addEventParam="0"  lastYAxisName="" >
                    <TextTraits font="SansSerif"  size="12"  name="Labels"  style="plain"  color="#000000"  background="#00ffffff"  just="left" />
                    <TextTraits font="SansSerif"  size="12"  name="LayoutGates"  style="plain"  color="#000000"  background="#00ffffff"  just="left" />
                    <TextTraits font="SansSerif"  size="10"  name="Numbers"  style="plain"  color="#000000"  background="#00ffffff"  just="left" />
                    <TextTraits font="SansSerif"  size="10"  name="Legend"  style="plain"  color="#000000"  background="#00ffffff"  just="left" />
                    <WindowPosition x="1028"  y="22"  width="632"  height="985"  displayed="1"  panelState="---" />
                    </GraphEnvironment>
                    </Graph>
                    <Gate gating:id="ID2089661437"  gating:parent_id="ID1521763408" >
                    <gating:RectangleGate eventsInside="1"  annoOffsetX="0"  annoOffsetY="0"  tint="#000000"  isTinted="0"  lineWeight="Normal"  userDefined="1"  percentX="0"  percentY="0" >
                    <gating:dimension gating:min="305.6082229390572" >
                    <data-type:fcs-dimension data-type:name="Comp-PE-A" />
                    </gating:dimension>
                    <gating:dimension gating:max="293.84674712333543" >
                    <data-type:fcs-dimension data-type:name="Comp-APC-A" />
                    </gating:dimension>
                    </gating:RectangleGate>
                    </Gate>
                   </Population>
                   <Population name="Q8: F4_80- , CD206-"  annotation=""  owningGroup="1"  expanded="0"  sortPriority="10"  count="15306" >
                    <Graph smoothing="0"  backColor="#ffffff"  foreColor="#000000"  type="Pseudocolor"  fast="1"  rowCount="315315" >
                    <Axis dimension="x"  name="Comp-PE-A"  label=""  auto="auto" />
                    <Axis dimension="y"  name="Comp-APC-A"  label=""  auto="auto" />
                    <GraphSettings level="5%"  smoothingHighResolution="1"  contourHighResolution="1"  histogramSmoothingCount="0"  graphResolution="256"  showOutliers="0"  drawLargeDots="0"  dotsToDraw="8000"  tint="le.chartfill.tinted.40"  lineWeight="le.lineweight.normal"  lineStyle="le.linestyle.solid" />
                    <GraphEnvironment showGrid="0"  showAxes="tnlTNL"  showGates="1"  showFreqOnPlots="1"  showGateNameOnPlots="1"  showMedians="0"  showUncomped="0"  addEventParam="0"  lastYAxisName="" >
                    <TextTraits font="SansSerif"  size="12"  name="Labels"  style="plain"  color="#000000"  background="#00ffffff"  just="left" />
                    <TextTraits font="SansSerif"  size="12"  name="LayoutGates"  style="plain"  color="#000000"  background="#00ffffff"  just="left" />
                    <TextTraits font="SansSerif"  size="10"  name="Numbers"  style="plain"  color="#000000"  background="#00ffffff"  just="left" />
                    <TextTraits font="SansSerif"  size="10"  name="Legend"  style="plain"  color="#000000"  background="#00ffffff"  just="left" />
                    <WindowPosition x="1028"  y="22"  width="632"  height="985"  displayed="1"  panelState="---" />
                    </GraphEnvironment>
                    </Graph>
                    <Gate gating:id="ID992208621"  gating:parent_id="ID1521763408" >
                    <gating:RectangleGate eventsInside="1"  annoOffsetX="0"  annoOffsetY="0"  tint="#000000"  isTinted="0"  lineWeight="Normal"  userDefined="1"  percentX="0"  percentY="0" >
                    <gating:dimension gating:max="305.6082229390572" >
                    <data-type:fcs-dimension data-type:name="Comp-PE-A" />
                    </gating:dimension>
                    <gating:dimension gating:max="293.84674712333543" >
                    <data-type:fcs-dimension data-type:name="Comp-APC-A" />
                    </gating:dimension>
                    </gating:RectangleGate>
                    </Gate>
                   </Population>
                 </Subpopulations>
               </Population>
             </Subpopulations>
           </Population>
         </Subpopulations>
       </SampleNode>
     </Sample>
     <Sample>
       <DataSet uri="file:/D:/天中医/论文/他人/肖璐师姐/文章1/第二次/3流式/原始数据/Specimen_001_blood%20DEA1-1.fcs"  sampleID="48" />
       <transforms:spilloverMatrix prefix="Comp-"  name="Acquisition-defined"  editable="0"  color="#c0c0c0"  version="FlowJo-10.0.7r2"  status="FINALIZED"  transforms:id="16e68650-0a0a-4831-918a-aa9cc8b1273a"  suffix="" >
         <data-type:parameters>
           <data-type:parameter data-type:name="FITC-A" />
           <data-type:parameter data-type:name="PE-A" />
           <data-type:parameter data-type:name="PerCP-Cy5-5-A" />
           <data-type:parameter data-type:name="APC-A" />
         </data-type:parameters>
         <transforms:spillover data-type:parameter="FITC-A" >
           <transforms:coefficient data-type:parameter="FITC-A"  transforms:value="1" />
           <transforms:coefficient data-type:parameter="PE-A"  transforms:value="0.1560000032" />
           <transforms:coefficient data-type:parameter="PerCP-Cy5-5-A"  transforms:value="0.0120000001" />
           <transforms:coefficient data-type:parameter="APC-A"  transforms:value="0" />
         </transforms:spillover>
         <transforms:spillover data-type:parameter="PE-A" >
           <transforms:coefficient data-type:parameter="FITC-A"  transforms:value="0" />
           <transforms:coefficient data-type:parameter="PE-A"  transforms:value="1" />
           <transforms:coefficient data-type:parameter="PerCP-Cy5-5-A"  transforms:value="0.0960000008" />
           <transforms:coefficient data-type:parameter="APC-A"  transforms:value="0" />
         </transforms:spillover>
         <transforms:spillover data-type:parameter="PerCP-Cy5-5-A" >
           <transforms:coefficient data-type:parameter="FITC-A"  transforms:value="0" />
           <transforms:coefficient data-type:parameter="PE-A"  transforms:value="0" />
           <transforms:coefficient data-type:parameter="PerCP-Cy5-5-A"  transforms:value="1" />
           <transforms:coefficient data-type:parameter="APC-A"  transforms:value="0.0869999975" />
         </transforms:spillover>
         <transforms:spillover data-type:parameter="APC-A" >
           <transforms:coefficient data-type:parameter="FITC-A"  transforms:value="0" />
           <transforms:coefficient data-type:parameter="PE-A"  transforms:value="0" />
           <transforms:coefficient data-type:parameter="PerCP-Cy5-5-A"  transforms:value="0" />
           <transforms:coefficient data-type:parameter="APC-A"  transforms:value="1" />
         </transforms:spillover>
       </transforms:spilloverMatrix>
       <Transformations>
         <transforms:linear transforms:minRange="0"  transforms:maxRange="262144"  gain="1" >
           <data-type:parameter data-type:name="FSC-A" />
         </transforms:linear>
         <transforms:linear transforms:minRange="0"  transforms:maxRange="262144"  gain="1" >
           <data-type:parameter data-type:name="FSC-H" />
         </transforms:linear>
         <transforms:linear transforms:minRange="0"  transforms:maxRange="262144"  gain="1" >
           <data-type:parameter data-type:name="FSC-W" />
         </transforms:linear>
         <transforms:linear transforms:minRange="0"  transforms:maxRange="262144"  gain="1" >
           <data-type:parameter data-type:name="SSC-A" />
         </transforms:linear>
         <transforms:linear transforms:minRange="0"  transforms:maxRange="262144"  gain="1" >
           <data-type:parameter data-type:name="SSC-H" />
         </transforms:linear>
         <transforms:linear transforms:minRange="0"  transforms:maxRange="262144"  gain="1" >
           <data-type:parameter data-type:name="SSC-W" />
         </transforms:linear>
         <transforms:biex transforms:length="256"  transforms:maxRange="262144.0000291775"  transforms:neg="0"  transforms:width="-100"  transforms:pos="4.418539922" >
           <data-type:parameter data-type:name="FITC-A" />
         </transforms:biex>
         <transforms:biex transforms:length="256"  transforms:maxRange="262144.0000291775"  transforms:neg="0"  transforms:width="-100"  transforms:pos="4.418539922" >
           <data-type:parameter data-type:name="PE-A" />
         </transforms:biex>
         <transforms:biex transforms:length="256"  transforms:maxRange="262144.0000291775"  transforms:neg="0"  transforms:width="-100"  transforms:pos="4.418539922" >
           <data-type:parameter data-type:name="PerCP-Cy5-5-A" />
         </transforms:biex>
         <transforms:biex transforms:length="256"  transforms:maxRange="262144.0000291775"  transforms:neg="0"  transforms:width="-100"  transforms:pos="4.418539922" >
           <data-type:parameter data-type:name="APC-A" />
         </transforms:biex>
         <transforms:linear transforms:minRange="0"  transforms:maxRange="128"  gain="1" >
           <data-type:parameter data-type:name="Time" />
         </transforms:linear>
         <transforms:biex transforms:length="256"  transforms:maxRange="262144.0000291775"  transforms:neg="0"  transforms:width="-100"  transforms:pos="4.418539922" >
           <data-type:parameter data-type:name="Comp-FITC-A" />
         </transforms:biex>
         <transforms:biex transforms:length="256"  transforms:maxRange="262144.0000291775"  transforms:neg="0"  transforms:width="-100"  transforms:pos="4.418539922" >
           <data-type:parameter data-type:name="Comp-PE-A" />
         </transforms:biex>
         <transforms:biex transforms:length="256"  transforms:maxRange="262144.0000291775"  transforms:neg="0"  transforms:width="-100"  transforms:pos="4.418539922" >
           <data-type:parameter data-type:name="Comp-PerCP-Cy5-5-A" />
         </transforms:biex>
         <transforms:biex transforms:length="256"  transforms:maxRange="262144.0000291775"  transforms:neg="0"  transforms:width="-100"  transforms:pos="4.418539922" >
           <data-type:parameter data-type:name="Comp-APC-A" />
         </transforms:biex>
         <transforms:linear transforms:minRange="0"  transforms:maxRange="-1"  gain="1" >
           <data-type:parameter data-type:name="Event #" />
         </transforms:linear>
       </Transformations>
       <DerivedParameters>
         <DerivedParameter name="Event #"  type="eventNumber" >
           <Transform>
             <transforms:linear transforms:minRange="0"  transforms:maxRange="-1"  gain="1" >
               <data-type:parameter data-type:name="Event #" />
             </transforms:linear>
           </Transform>
         </DerivedParameter>
       </DerivedParameters>
       <Keywords>
         <Keyword name="CYTOMETER CONFIG CREATE DATE"  value="10_15_2013 11:15:44 AM" />
         <Keyword name="CYTOMETER CONFIG NAME"  value="Copy of 2-laser, 6-color (4-2)" />
         <Keyword name="P11MS"  value="0" />
         <Keyword name="P11BS"  value="0" />
         <Keyword name="$P11G"  value="1.0" />
         <Keyword name="$P11E"  value="0,0" />
         <Keyword name="$P11B"  value="32" />
         <Keyword name="$P11R"  value="128" />
         <Keyword name="$P11N"  value="Time" />
         <Keyword name="P10MS"  value="0" />
         <Keyword name="P10BS"  value="1161" />
         <Keyword name="P10DISPLAY"  value="LOG" />
         <Keyword name="$P10G"  value="1.0" />
         <Keyword name="$P10V"  value="648" />
         <Keyword name="$P10E"  value="0,0" />
         <Keyword name="$P10B"  value="32" />
         <Keyword name="$P10R"  value="262144" />
         <Keyword name="$P10S"  value="CD206" />
         <Keyword name="$P10N"  value="APC-A" />
         <Keyword name="P9MS"  value="0" />
         <Keyword name="P9BS"  value="222" />
         <Keyword name="P9DISPLAY"  value="LOG" />
         <Keyword name="$P9G"  value="1.0" />
         <Keyword name="$P9V"  value="726" />
         <Keyword name="$P9E"  value="0,0" />
         <Keyword name="$P9B"  value="32" />
         <Keyword name="$P9R"  value="262144" />
         <Keyword name="$P9S"  value="CD86" />
         <Keyword name="$P9N"  value="PerCP-Cy5-5-A" />
         <Keyword name="P8MS"  value="0" />
         <Keyword name="P8BS"  value="273" />
         <Keyword name="P8DISPLAY"  value="LOG" />
         <Keyword name="$P8G"  value="1.0" />
         <Keyword name="$P8V"  value="544" />
         <Keyword name="$P8E"  value="0,0" />
         <Keyword name="$P8B"  value="32" />
         <Keyword name="$P8R"  value="262144" />
         <Keyword name="$P8S"  value="F4_80" />
         <Keyword name="$P8N"  value="PE-A" />
         <Keyword name="P7MS"  value="0" />
         <Keyword name="P7BS"  value="155" />
         <Keyword name="P7DISPLAY"  value="LOG" />
         <Keyword name="$P7G"  value="1.0" />
         <Keyword name="$P7V"  value="681" />
         <Keyword name="$P7E"  value="0,0" />
         <Keyword name="$P7B"  value="32" />
         <Keyword name="$P7R"  value="262144" />
         <Keyword name="$P7S"  value="CD11b" />
         <Keyword name="$P7N"  value="FITC-A" />
         <Keyword name="P6MS"  value="0" />
         <Keyword name="P6BS"  value="-1" />
         <Keyword name="$P6G"  value="1.0" />
         <Keyword name="$P6V"  value="565" />
         <Keyword name="$P6E"  value="0,0" />
         <Keyword name="$P6B"  value="32" />
         <Keyword name="$P6R"  value="262144" />
         <Keyword name="$P6N"  value="SSC-W" />
         <Keyword name="P5MS"  value="0" />
         <Keyword name="P5BS"  value="0" />
         <Keyword name="P5DISPLAY"  value="LIN" />
         <Keyword name="$P5G"  value="1.0" />
         <Keyword name="$P5V"  value="565" />
         <Keyword name="$P5E"  value="0,0" />
         <Keyword name="$P5B"  value="32" />
         <Keyword name="$P5R"  value="262144" />
         <Keyword name="$P5N"  value="SSC-H" />
         <Keyword name="P4MS"  value="0" />
         <Keyword name="P4BS"  value="0" />
         <Keyword name="P4DISPLAY"  value="LIN" />
         <Keyword name="$P4G"  value="1.0" />
         <Keyword name="$P4V"  value="565" />
         <Keyword name="$P4E"  value="0,0" />
         <Keyword name="$P4B"  value="32" />
         <Keyword name="$P4R"  value="262144" />
         <Keyword name="$P4N"  value="SSC-A" />
         <Keyword name="P3MS"  value="0" />
         <Keyword name="P3BS"  value="-1" />
         <Keyword name="$P3G"  value="1.0" />
         <Keyword name="$P3V"  value="530" />
         <Keyword name="$P3E"  value="0,0" />
         <Keyword name="$P3B"  value="32" />
         <Keyword name="$P3R"  value="262144" />
         <Keyword name="$P3N"  value="FSC-W" />
         <Keyword name="P2MS"  value="0" />
         <Keyword name="P2BS"  value="0" />
         <Keyword name="P2DISPLAY"  value="LIN" />
         <Keyword name="$P2G"  value="1.0" />
         <Keyword name="$P2V"  value="530" />
         <Keyword name="$P2E"  value="0,0" />
         <Keyword name="$P2B"  value="32" />
         <Keyword name="$P2R"  value="262144" />
         <Keyword name="$P2N"  value="FSC-H" />
         <Keyword name="P1MS"  value="0" />
         <Keyword name="P1BS"  value="0" />
         <Keyword name="P1DISPLAY"  value="LIN" />
         <Keyword name="$P1G"  value="1.0" />
         <Keyword name="$P1V"  value="530" />
         <Keyword name="$P1E"  value="0,0" />
         <Keyword name="$P1B"  value="32" />
         <Keyword name="$P1R"  value="262144" />
         <Keyword name="$P1N"  value="FSC-A" />
         <Keyword name="THRESHOLD"  value="FSC,5000" />
         <Keyword name="APPLY COMPENSATION"  value="TRUE" />
         <Keyword name="SPILL"  value="4,FITC-A,PE-A,PerCP-Cy5-5-A,APC-A,1,0.156,0.012,0,0,1,0.096,0,0,0,1,0.087,0,0,0,1" />
         <Keyword name="$TIMESTEP"  value="0.01" />
         <Keyword name="LASER2ASF"  value="1.45" />
         <Keyword name="LASER2DELAY"  value="28.56" />
         <Keyword name="LASER2NAME"  value="Red" />
         <Keyword name="LASER1ASF"  value="1.52" />
         <Keyword name="LASER1DELAY"  value="0.00" />
         <Keyword name="LASER1NAME"  value="Blue" />
         <Keyword name="$INST"  value=" " />
         <Keyword name="AUTOBS"  value="TRUE" />
         <Keyword name="FSC ASF"  value="0.87" />
         <Keyword name="$OP"  value="Administrator" />
         <Keyword name="EXPORT TIME"  value="03-NOV-2022-10:51:52" />
         <Keyword name="EXPORT USER NAME"  value="Administrator" />
         <Keyword name="WINDOW EXTENSION"  value="7.00" />
         <Keyword name="CYTNUM"  value="V96101063" />
         <Keyword name="$CYT"  value="FACSCantoII" />
         <Keyword name="$ETIM"  value="18:07:11" />
         <Keyword name="$BTIM"  value="18:05:49" />
         <Keyword name="$DATE"  value="22-AUG-2022" />
         <Keyword name="GUID"  value="12e55913-840b-4b22-8c4b-c48af9b38cc6" />
         <Keyword name="EXPERIMENT NAME"  value="2022-8-22" />
         <Keyword name="$SRC"  value="Specimen_001" />
         <Keyword name="TUBE NAME"  value="blood DEA1-1" />
         <Keyword name="CREATOR"  value="BD FACSDiva Software Version 6.1.3" />
         <Keyword name="$NEXTDATA"  value="0" />
         <Keyword name="$DATATYPE"  value="F" />
         <Keyword name="$BYTEORD"  value="4,3,2,1" />
         <Keyword name="$MODE"  value="L" />
         <Keyword name="$PAR"  value="11" />
         <Keyword name="$TOT"  value="110390             " />
         <Keyword name="$SYS"  value="Windows XP 5.1" />
         <Keyword name="$FIL"  value="Specimen_001_blood DEA1-1.fcs" />
         <Keyword name="$ENDDATA"  value="4859353            " />
         <Keyword name="$BEGINDATA"  value="2194" />
         <Keyword name="$ENDSTEXT"  value="0" />
         <Keyword name="$BEGINSTEXT"  value="0" />
         <Keyword name="$ENDANALYSIS"  value="0" />
         <Keyword name="$BEGINANALYSIS"  value="0" />
         <Keyword name="FJ_FCS_VERSION"  value="3" />
         <Keyword name="$P1S"  value="" />
         <Keyword name="$P2S"  value="" />
         <Keyword name="$P3S"  value="" />
         <Keyword name="$P4S"  value="" />
         <Keyword name="$P5S"  value="" />
         <Keyword name="$P6S"  value="" />
         <Keyword name="$P11S"  value="" />
         <Keyword name="$P12N"  value="Comp-FITC-A" />
         <Keyword name="$P12S"  value="CD11b" />
         <Keyword name="$P12R"  value="262144" />
         <Keyword name="$P13N"  value="Comp-PE-A" />
         <Keyword name="$P13S"  value="F4_80" />
         <Keyword name="$P13R"  value="262144" />
         <Keyword name="$P14N"  value="Comp-PerCP-Cy5-5-A" />
         <Keyword name="$P14S"  value="CD86" />
         <Keyword name="$P14R"  value="262144" />
         <Keyword name="$P15N"  value="Comp-APC-A" />
         <Keyword name="$P15S"  value="CD206" />
         <Keyword name="$P15R"  value="262144" />
       </Keywords>
       <SampleNode name="Specimen_001_blood DEA1-1.fcs"  annotation=""  owningGroup=""  expanded="0"  sortPriority="10"  count="110390"  sampleID="48" >
         <Graph smoothing="0"  backColor="#ffffff"  foreColor="#000000"  type="Pseudocolor"  fast="1"  rowCount="110390" >
           <Axis dimension="x"  name="FSC-A"  label=""  auto="auto" />
           <Axis dimension="y"  name="SSC-A"  label=""  auto="auto" />
           <GraphSettings level="5%"  smoothingHighResolution="1"  contourHighResolution="1"  histogramSmoothingCount="0"  graphResolution="256"  showOutliers="0"  drawLargeDots="0"  dotsToDraw="8000"  tint="le.chartfill.tinted.40"  lineWeight="le.lineweight.normal"  lineStyle="le.linestyle.solid" />
           <GraphEnvironment showGrid="0"  showAxes="tnlTNL"  showGates="1"  showFreqOnPlots="1"  showGateNameOnPlots="1"  showMedians="0"  showUncomped="0"  addEventParam="0"  lastYAxisName="" >
             <TextTraits font="SansSerif"  size="12"  name="Labels"  style="plain"  color="#000000"  background="#00ffffff"  just="left" />
             <TextTraits font="SansSerif"  size="12"  name="LayoutGates"  style="plain"  color="#000000"  background="#00ffffff"  just="left" />
             <TextTraits font="SansSerif"  size="10"  name="Numbers"  style="plain"  color="#000000"  background="#00ffffff"  just="left" />
             <TextTraits font="SansSerif"  size="10"  name="Legend"  style="plain"  color="#000000"  background="#00ffffff"  just="left" />
           </GraphEnvironment>
         </Graph>
         <Subpopulations>
           <Population name="Cells"  annotation=""  owningGroup="1"  expanded="0"  sortPriority="10"  count="80404" >
             <Graph smoothing="0"  backColor="#ffffff"  foreColor="#000000"  type="Pseudocolor"  fast="1"  rowCount="110390" >
               <Axis dimension="x"  name="Comp-FITC-A"  label=""  auto="auto" />
               <Axis dimension="y"  name="Comp-PE-A"  label=""  auto="auto" />
               <GraphSettings level="5%"  smoothingHighResolution="1"  contourHighResolution="1"  histogramSmoothingCount="0"  graphResolution="256"  showOutliers="0"  drawLargeDots="0"  dotsToDraw="8000"  tint="le.chartfill.tinted.40"  lineWeight="le.lineweight.normal"  lineStyle="le.linestyle.solid" />
               <GraphEnvironment showGrid="0"  showAxes="tnlTNL"  showGates="1"  showFreqOnPlots="1"  showGateNameOnPlots="1"  showMedians="0"  showUncomped="0"  addEventParam="0"  lastYAxisName="" >
                 <TextTraits font="SansSerif"  size="12"  name="Labels"  style="plain"  color="#000000"  background="#00ffffff"  just="left" />
                 <TextTraits font="SansSerif"  size="12"  name="LayoutGates"  style="plain"  color="#000000"  background="#00ffffff"  just="left" />
                 <TextTraits font="SansSerif"  size="10"  name="Numbers"  style="plain"  color="#000000"  background="#00ffffff"  just="left" />
                 <TextTraits font="SansSerif"  size="10"  name="Legend"  style="plain"  color="#000000"  background="#00ffffff"  just="left" />
                 <WindowPosition x="1038"  y="80"  width="390"  height="520"  displayed="1"  panelState="---" />
               </GraphEnvironment>
             </Graph>
             <Gate gating:id="ID1836558940" >
               <gating:PolygonGate eventsInside="1"  annoOffsetX="-122"  annoOffsetY="-109"  tint="#000000"  isTinted="0"  lineWeight="Normal"  userDefined="1"  quadId="-1"  gateResolution="256" >
                 <gating:dimension>
                   <data-type:fcs-dimension data-type:name="FSC-A" />
                 </gating:dimension>
                 <gating:dimension>
                   <data-type:fcs-dimension data-type:name="SSC-A" />
                 </gating:dimension>
                 <gating:vertex>
                   <gating:coordinate data-type:value="25547.9322033898" />
                   <gating:coordinate data-type:value="6124.8598130841" />
                 </gating:vertex>
                 <gating:vertex>
                   <gating:coordinate data-type:value="68868.3389830508" />
                   <gating:coordinate data-type:value="3674.9158878505" />
                 </gating:vertex>
                 <gating:vertex>
                   <gating:coordinate data-type:value="237706.8474576271" />
                   <gating:coordinate data-type:value="12249.7196261682" />
                 </gating:vertex>
                 <gating:vertex>
                   <gating:coordinate data-type:value="257700.8813559322" />
                   <gating:coordinate data-type:value="200895.4018691589" />
                 </gating:vertex>
                 <gating:vertex>
                   <gating:coordinate data-type:value="243260.7457627119" />
                   <gating:coordinate data-type:value="248669.308411215" />
                 </gating:vertex>
                 <gating:vertex>
                   <gating:coordinate data-type:value="82197.6949152542" />
                   <gating:coordinate data-type:value="257244.1121495327" />
                 </gating:vertex>
                 <gating:vertex>
                   <gating:coordinate data-type:value="41098.8474576271" />
                   <gating:coordinate data-type:value="96772.785046729" />
                 </gating:vertex>
               </gating:PolygonGate>
             </Gate>
             <Subpopulations>
               <Population name="CD11b+"  annotation=""  owningGroup="1"  expanded="0"  sortPriority="10"  count="38174" >
                 <Graph smoothing="0"  backColor="#ffffff"  foreColor="#000000"  type="Pseudocolor"  fast="1"  rowCount="110390" >
                   <Axis dimension="x"  name="Comp-PE-A"  label=""  auto="auto" />
                   <Axis dimension="y"  name="Comp-PerCP-Cy5-5-A"  label=""  auto="auto" />
                   <GraphSettings level="5%"  smoothingHighResolution="1"  contourHighResolution="1"  histogramSmoothingCount="0"  graphResolution="256"  showOutliers="0"  drawLargeDots="0"  dotsToDraw="8000"  tint="le.chartfill.tinted.40"  lineWeight="le.lineweight.normal"  lineStyle="le.linestyle.solid" />
                   <GraphEnvironment showGrid="0"  showAxes="tnlTNL"  showGates="1"  showFreqOnPlots="1"  showGateNameOnPlots="1"  showMedians="0"  showUncomped="0"  addEventParam="0"  lastYAxisName="" >
                    <TextTraits font="SansSerif"  size="12"  name="Labels"  style="plain"  color="#000000"  background="#00ffffff"  just="left" />
                    <TextTraits font="SansSerif"  size="12"  name="LayoutGates"  style="plain"  color="#000000"  background="#00ffffff"  just="left" />
                    <TextTraits font="SansSerif"  size="10"  name="Numbers"  style="plain"  color="#000000"  background="#00ffffff"  just="left" />
                    <TextTraits font="SansSerif"  size="10"  name="Legend"  style="plain"  color="#000000"  background="#00ffffff"  just="left" />
                    <WindowPosition x="1028"  y="22"  width="390"  height="520"  displayed="1"  panelState="---" />
                   </GraphEnvironment>
                 </Graph>
                 <Gate gating:id="ID1763876546"  gating:parent_id="ID1836558940" >
                   <gating:RectangleGate eventsInside="1"  annoOffsetX="-144"  annoOffsetY="-105"  tint="#000000"  isTinted="0"  lineWeight="Normal"  userDefined="1"  percentX="0"  percentY="0" >
                    <gating:dimension gating:min="313.1990254605061"  gating:max="178209.31920115658" >
                    <data-type:fcs-dimension data-type:name="Comp-FITC-A" />
                    </gating:dimension>
                    <gating:dimension gating:min="7349.8317757009345"  gating:max="256019.1401869159" >
                    <data-type:fcs-dimension data-type:name="SSC-A" />
                    </gating:dimension>
                   </gating:RectangleGate>
                 </Gate>
                 <Subpopulations>
                   <Population name="F4_80, SSC-A 子细胞群"  annotation=""  owningGroup="1"  expanded="0"  sortPriority="10"  count="13785" >
                    <Graph smoothing="0"  backColor="#ffffff"  foreColor="#000000"  type="Pseudocolor"  fast="1"  rowCount="110390" >
                    <Axis dimension="x"  name="Comp-APC-A"  label=""  auto="auto" />
                    <Axis dimension="y"  name="Comp-PerCP-Cy5-5-A"  label=""  auto="auto" />
                    <GraphSettings level="5%"  smoothingHighResolution="1"  contourHighResolution="1"  histogramSmoothingCount="0"  graphResolution="256"  showOutliers="0"  drawLargeDots="0"  dotsToDraw="8000"  tint="le.chartfill.tinted.40"  lineWeight="le.lineweight.normal"  lineStyle="le.linestyle.solid" />
                    <GraphEnvironment showGrid="0"  showAxes="tnlTNL"  showGates="1"  showFreqOnPlots="1"  showGateNameOnPlots="1"  showMedians="0"  showUncomped="0"  addEventParam="0"  lastYAxisName="" >
                    <TextTraits font="SansSerif"  size="12"  name="Labels"  style="plain"  color="#000000"  background="#00ffffff"  just="left" />
                    <TextTraits font="SansSerif"  size="12"  name="LayoutGates"  style="plain"  color="#000000"  background="#00ffffff"  just="left" />
                    <TextTraits font="SansSerif"  size="10"  name="Numbers"  style="plain"  color="#000000"  background="#00ffffff"  just="left" />
                    <TextTraits font="SansSerif"  size="10"  name="Legend"  style="plain"  color="#000000"  background="#00ffffff"  just="left" />
                    <WindowPosition x="1032"  y="393"  width="360"  height="520"  displayed="1"  panelState="---" />
                    </GraphEnvironment>
                    </Graph>
                    <Gate gating:id="ID1775190847"  gating:parent_id="ID1763876546" >
                    <gating:RectangleGate eventsInside="1"  annoOffsetX="0"  annoOffsetY="0"  tint="#000000"  isTinted="0"  lineWeight="Normal"  userDefined="1"  percentX="0"  percentY="0" >
                    <gating:dimension gating:min="328.8539919282075"  gating:max="215836.64319989475" >
                    <data-type:fcs-dimension data-type:name="Comp-PE-A" />
                    </gating:dimension>
                    <gating:dimension gating:min="9754.19534883721"  gating:max="258486.17674418606" >
                    <data-type:fcs-dimension data-type:name="SSC-A" />
                    </gating:dimension>
                    </gating:RectangleGate>
                    </Gate>
                   </Population>
                   <Population name="Q1: F4_80- , CD86+"  annotation=""  owningGroup="1"  expanded="0"  sortPriority="10"  count="2697" >
                    <Graph smoothing="0"  backColor="#ffffff"  foreColor="#000000"  type="Pseudocolor"  fast="1"  rowCount="110390" >
                    <Axis dimension="x"  name="Comp-PE-A"  label=""  auto="auto" />
                    <Axis dimension="y"  name="Comp-PerCP-Cy5-5-A"  label=""  auto="auto" />
                    <GraphSettings level="5%"  smoothingHighResolution="1"  contourHighResolution="1"  histogramSmoothingCount="0"  graphResolution="256"  showOutliers="0"  drawLargeDots="0"  dotsToDraw="8000"  tint="le.chartfill.tinted.40"  lineWeight="le.lineweight.normal"  lineStyle="le.linestyle.solid" />
                    <GraphEnvironment showGrid="0"  showAxes="tnlTNL"  showGates="1"  showFreqOnPlots="1"  showGateNameOnPlots="1"  showMedians="0"  showUncomped="0"  addEventParam="0"  lastYAxisName="" >
                    <TextTraits font="SansSerif"  size="12"  name="Labels"  style="plain"  color="#000000"  background="#00ffffff"  just="left" />
                    <TextTraits font="SansSerif"  size="12"  name="LayoutGates"  style="plain"  color="#000000"  background="#00ffffff"  just="left" />
                    <TextTraits font="SansSerif"  size="10"  name="Numbers"  style="plain"  color="#000000"  background="#00ffffff"  just="left" />
                    <TextTraits font="SansSerif"  size="10"  name="Legend"  style="plain"  color="#000000"  background="#00ffffff"  just="left" />
                    <WindowPosition x="1028"  y="22"  width="390"  height="520"  displayed="1"  panelState="---" />
                    </GraphEnvironment>
                    </Graph>
                    <Gate gating:id="ID1177978582"  gating:parent_id="ID1763876546" >
                    <gating:RectangleGate eventsInside="1"  annoOffsetX="0"  annoOffsetY="0"  tint="#000000"  isTinted="0"  lineWeight="Normal"  userDefined="1"  percentX="0"  percentY="0" >
                    <gating:dimension gating:max="292.1508746687103" >
                    <data-type:fcs-dimension data-type:name="Comp-PE-A" />
                    </gating:dimension>
                    <gating:dimension gating:min="321.1118678515461" >
                    <data-type:fcs-dimension data-type:name="Comp-PerCP-Cy5-5-A" />
                    </gating:dimension>
                    </gating:RectangleGate>
                    </Gate>
                   </Population>
                   <Population name="Q2: F4_80+ , CD86+"  annotation=""  owningGroup="1"  expanded="0"  sortPriority="10"  count="3187" >
                    <Graph smoothing="0"  backColor="#ffffff"  foreColor="#000000"  type="Pseudocolor"  fast="1"  rowCount="110390" >
                    <Axis dimension="x"  name="Comp-PE-A"  label=""  auto="auto" />
                    <Axis dimension="y"  name="Comp-PerCP-Cy5-5-A"  label=""  auto="auto" />
                    <GraphSettings level="5%"  smoothingHighResolution="1"  contourHighResolution="1"  histogramSmoothingCount="0"  graphResolution="256"  showOutliers="0"  drawLargeDots="0"  dotsToDraw="8000"  tint="le.chartfill.tinted.40"  lineWeight="le.lineweight.normal"  lineStyle="le.linestyle.solid" />
                    <GraphEnvironment showGrid="0"  showAxes="tnlTNL"  showGates="1"  showFreqOnPlots="1"  showGateNameOnPlots="1"  showMedians="0"  showUncomped="0"  addEventParam="0"  lastYAxisName="" >
                    <TextTraits font="SansSerif"  size="12"  name="Labels"  style="plain"  color="#000000"  background="#00ffffff"  just="left" />
                    <TextTraits font="SansSerif"  size="12"  name="LayoutGates"  style="plain"  color="#000000"  background="#00ffffff"  just="left" />
                    <TextTraits font="SansSerif"  size="10"  name="Numbers"  style="plain"  color="#000000"  background="#00ffffff"  just="left" />
                    <TextTraits font="SansSerif"  size="10"  name="Legend"  style="plain"  color="#000000"  background="#00ffffff"  just="left" />
                    <WindowPosition x="1028"  y="22"  width="390"  height="520"  displayed="1"  panelState="---" />
                    </GraphEnvironment>
                    </Graph>
                    <Gate gating:id="ID634285981"  gating:parent_id="ID1763876546" >
                    <gating:RectangleGate eventsInside="1"  annoOffsetX="0"  annoOffsetY="0"  tint="#000000"  isTinted="0"  lineWeight="Normal"  userDefined="1"  percentX="0"  percentY="0" >
                    <gating:dimension gating:min="292.1508746687103" >
                    <data-type:fcs-dimension data-type:name="Comp-PE-A" />
                    </gating:dimension>
                    <gating:dimension gating:min="321.1118678515461" >
                    <data-type:fcs-dimension data-type:name="Comp-PerCP-Cy5-5-A" />
                    </gating:dimension>
                    </gating:RectangleGate>
                    </Gate>
                   </Population>
                   <Population name="Q3: F4_80+ , CD86-"  annotation=""  owningGroup="1"  expanded="0"  sortPriority="10"  count="12312" >
                    <Graph smoothing="0"  backColor="#ffffff"  foreColor="#000000"  type="Pseudocolor"  fast="1"  rowCount="110390" >
                    <Axis dimension="x"  name="Comp-PE-A"  label=""  auto="auto" />
                    <Axis dimension="y"  name="Comp-PerCP-Cy5-5-A"  label=""  auto="auto" />
                    <GraphSettings level="5%"  smoothingHighResolution="1"  contourHighResolution="1"  histogramSmoothingCount="0"  graphResolution="256"  showOutliers="0"  drawLargeDots="0"  dotsToDraw="8000"  tint="le.chartfill.tinted.40"  lineWeight="le.lineweight.normal"  lineStyle="le.linestyle.solid" />
                    <GraphEnvironment showGrid="0"  showAxes="tnlTNL"  showGates="1"  showFreqOnPlots="1"  showGateNameOnPlots="1"  showMedians="0"  showUncomped="0"  addEventParam="0"  lastYAxisName="" >
                    <TextTraits font="SansSerif"  size="12"  name="Labels"  style="plain"  color="#000000"  background="#00ffffff"  just="left" />
                    <TextTraits font="SansSerif"  size="12"  name="LayoutGates"  style="plain"  color="#000000"  background="#00ffffff"  just="left" />
                    <TextTraits font="SansSerif"  size="10"  name="Numbers"  style="plain"  color="#000000"  background="#00ffffff"  just="left" />
                    <TextTraits font="SansSerif"  size="10"  name="Legend"  style="plain"  color="#000000"  background="#00ffffff"  just="left" />
                    <WindowPosition x="1028"  y="22"  width="390"  height="520"  displayed="1"  panelState="---" />
                    </GraphEnvironment>
                    </Graph>
                    <Gate gating:id="ID335658959"  gating:parent_id="ID1763876546" >
                    <gating:RectangleGate eventsInside="1"  annoOffsetX="0"  annoOffsetY="0"  tint="#000000"  isTinted="0"  lineWeight="Normal"  userDefined="1"  percentX="0"  percentY="0" >
                    <gating:dimension gating:min="292.1508746687103" >
                    <data-type:fcs-dimension data-type:name="Comp-PE-A" />
                    </gating:dimension>
                    <gating:dimension gating:max="321.1118678515461" >
                    <data-type:fcs-dimension data-type:name="Comp-PerCP-Cy5-5-A" />
                    </gating:dimension>
                    </gating:RectangleGate>
                    </Gate>
                   </Population>
                   <Population name="Q4: F4_80- , CD86-"  annotation=""  owningGroup="1"  expanded="0"  sortPriority="10"  count="19978" >
                    <Graph smoothing="0"  backColor="#ffffff"  foreColor="#000000"  type="Pseudocolor"  fast="1"  rowCount="110390" >
                    <Axis dimension="x"  name="Comp-PE-A"  label=""  auto="auto" />
                    <Axis dimension="y"  name="Comp-PerCP-Cy5-5-A"  label=""  auto="auto" />
                    <GraphSettings level="5%"  smoothingHighResolution="1"  contourHighResolution="1"  histogramSmoothingCount="0"  graphResolution="256"  showOutliers="0"  drawLargeDots="0"  dotsToDraw="8000"  tint="le.chartfill.tinted.40"  lineWeight="le.lineweight.normal"  lineStyle="le.linestyle.solid" />
                    <GraphEnvironment showGrid="0"  showAxes="tnlTNL"  showGates="1"  showFreqOnPlots="1"  showGateNameOnPlots="1"  showMedians="0"  showUncomped="0"  addEventParam="0"  lastYAxisName="" >
                    <TextTraits font="SansSerif"  size="12"  name="Labels"  style="plain"  color="#000000"  background="#00ffffff"  just="left" />
                    <TextTraits font="SansSerif"  size="12"  name="LayoutGates"  style="plain"  color="#000000"  background="#00ffffff"  just="left" />
                    <TextTraits font="SansSerif"  size="10"  name="Numbers"  style="plain"  color="#000000"  background="#00ffffff"  just="left" />
                    <TextTraits font="SansSerif"  size="10"  name="Legend"  style="plain"  color="#000000"  background="#00ffffff"  just="left" />
                    <WindowPosition x="1028"  y="22"  width="390"  height="520"  displayed="1"  panelState="---" />
                    </GraphEnvironment>
                    </Graph>
                    <Gate gating:id="ID2128066891"  gating:parent_id="ID1763876546" >
                    <gating:RectangleGate eventsInside="1"  annoOffsetX="0"  annoOffsetY="0"  tint="#000000"  isTinted="0"  lineWeight="Normal"  userDefined="1"  percentX="0"  percentY="0" >
                    <gating:dimension gating:max="292.1508746687103" >
                    <data-type:fcs-dimension data-type:name="Comp-PE-A" />
                    </gating:dimension>
                    <gating:dimension gating:max="321.1118678515461" >
                    <data-type:fcs-dimension data-type:name="Comp-PerCP-Cy5-5-A" />
                    </gating:dimension>
                    </gating:RectangleGate>
                    </Gate>
                   </Population>
                   <Population name="Q5: F4_80- , CD206+"  annotation=""  owningGroup="1"  expanded="0"  sortPriority="10"  count="2674" >
                    <Graph smoothing="0"  backColor="#ffffff"  foreColor="#000000"  type="Pseudocolor"  fast="1"  rowCount="110390" >
                    <Axis dimension="x"  name="Comp-PE-A"  label=""  auto="auto" />
                    <Axis dimension="y"  name="Comp-APC-A"  label=""  auto="auto" />
                    <GraphSettings level="5%"  smoothingHighResolution="1"  contourHighResolution="1"  histogramSmoothingCount="0"  graphResolution="256"  showOutliers="0"  drawLargeDots="0"  dotsToDraw="8000"  tint="le.chartfill.tinted.40"  lineWeight="le.lineweight.normal"  lineStyle="le.linestyle.solid" />
                    <GraphEnvironment showGrid="0"  showAxes="tnlTNL"  showGates="1"  showFreqOnPlots="1"  showGateNameOnPlots="1"  showMedians="0"  showUncomped="0"  addEventParam="0"  lastYAxisName="" >
                    <TextTraits font="SansSerif"  size="12"  name="Labels"  style="plain"  color="#000000"  background="#00ffffff"  just="left" />
                    <TextTraits font="SansSerif"  size="12"  name="LayoutGates"  style="plain"  color="#000000"  background="#00ffffff"  just="left" />
                    <TextTraits font="SansSerif"  size="10"  name="Numbers"  style="plain"  color="#000000"  background="#00ffffff"  just="left" />
                    <TextTraits font="SansSerif"  size="10"  name="Legend"  style="plain"  color="#000000"  background="#00ffffff"  just="left" />
                    <WindowPosition x="1028"  y="22"  width="632"  height="985"  displayed="1"  panelState="---" />
                    </GraphEnvironment>
                    </Graph>
                    <Gate gating:id="ID1608845434"  gating:parent_id="ID1763876546" >
                    <gating:RectangleGate eventsInside="1"  annoOffsetX="0"  annoOffsetY="0"  tint="#000000"  isTinted="0"  lineWeight="Normal"  userDefined="1"  percentX="0"  percentY="0" >
                    <gating:dimension gating:max="305.6082229390572" >
                    <data-type:fcs-dimension data-type:name="Comp-PE-A" />
                    </gating:dimension>
                    <gating:dimension gating:min="293.84674712333543" >
                    <data-type:fcs-dimension data-type:name="Comp-APC-A" />
                    </gating:dimension>
                    </gating:RectangleGate>
                    </Gate>
                   </Population>
                   <Population name="Q6: F4_80+ , CD206+"  annotation=""  owningGroup="1"  expanded="0"  sortPriority="10"  count="3328" >
                    <Graph smoothing="0"  backColor="#ffffff"  foreColor="#000000"  type="Pseudocolor"  fast="1"  rowCount="110390" >
                    <Axis dimension="x"  name="Comp-PE-A"  label=""  auto="auto" />
                    <Axis dimension="y"  name="Comp-APC-A"  label=""  auto="auto" />
                    <GraphSettings level="5%"  smoothingHighResolution="1"  contourHighResolution="1"  histogramSmoothingCount="0"  graphResolution="256"  showOutliers="0"  drawLargeDots="0"  dotsToDraw="8000"  tint="le.chartfill.tinted.40"  lineWeight="le.lineweight.normal"  lineStyle="le.linestyle.solid" />
                    <GraphEnvironment showGrid="0"  showAxes="tnlTNL"  showGates="1"  showFreqOnPlots="1"  showGateNameOnPlots="1"  showMedians="0"  showUncomped="0"  addEventParam="0"  lastYAxisName="" >
                    <TextTraits font="SansSerif"  size="12"  name="Labels"  style="plain"  color="#000000"  background="#00ffffff"  just="left" />
                    <TextTraits font="SansSerif"  size="12"  name="LayoutGates"  style="plain"  color="#000000"  background="#00ffffff"  just="left" />
                    <TextTraits font="SansSerif"  size="10"  name="Numbers"  style="plain"  color="#000000"  background="#00ffffff"  just="left" />
                    <TextTraits font="SansSerif"  size="10"  name="Legend"  style="plain"  color="#000000"  background="#00ffffff"  just="left" />
                    <WindowPosition x="1028"  y="22"  width="632"  height="985"  displayed="1"  panelState="---" />
                    </GraphEnvironment>
                    </Graph>
                    <Gate gating:id="ID898609861"  gating:parent_id="ID1763876546" >
                    <gating:RectangleGate eventsInside="1"  annoOffsetX="0"  annoOffsetY="0"  tint="#000000"  isTinted="0"  lineWeight="Normal"  userDefined="1"  percentX="0"  percentY="0" >
                    <gating:dimension gating:min="305.6082229390572" >
                    <data-type:fcs-dimension data-type:name="Comp-PE-A" />
                    </gating:dimension>
                    <gating:dimension gating:min="293.84674712333543" >
                    <data-type:fcs-dimension data-type:name="Comp-APC-A" />
                    </gating:dimension>
                    </gating:RectangleGate>
                    </Gate>
                   </Population>
                   <Population name="Q7: F4_80+ , CD206-"  annotation=""  owningGroup="1"  expanded="0"  sortPriority="10"  count="11506" >
                    <Graph smoothing="0"  backColor="#ffffff"  foreColor="#000000"  type="Pseudocolor"  fast="1"  rowCount="110390" >
                    <Axis dimension="x"  name="Comp-PE-A"  label=""  auto="auto" />
                    <Axis dimension="y"  name="Comp-APC-A"  label=""  auto="auto" />
                    <GraphSettings level="5%"  smoothingHighResolution="1"  contourHighResolution="1"  histogramSmoothingCount="0"  graphResolution="256"  showOutliers="0"  drawLargeDots="0"  dotsToDraw="8000"  tint="le.chartfill.tinted.40"  lineWeight="le.lineweight.normal"  lineStyle="le.linestyle.solid" />
                    <GraphEnvironment showGrid="0"  showAxes="tnlTNL"  showGates="1"  showFreqOnPlots="1"  showGateNameOnPlots="1"  showMedians="0"  showUncomped="0"  addEventParam="0"  lastYAxisName="" >
                    <TextTraits font="SansSerif"  size="12"  name="Labels"  style="plain"  color="#000000"  background="#00ffffff"  just="left" />
                    <TextTraits font="SansSerif"  size="12"  name="LayoutGates"  style="plain"  color="#000000"  background="#00ffffff"  just="left" />
                    <TextTraits font="SansSerif"  size="10"  name="Numbers"  style="plain"  color="#000000"  background="#00ffffff"  just="left" />
                    <TextTraits font="SansSerif"  size="10"  name="Legend"  style="plain"  color="#000000"  background="#00ffffff"  just="left" />
                    <WindowPosition x="1028"  y="22"  width="632"  height="985"  displayed="1"  panelState="---" />
                    </GraphEnvironment>
                    </Graph>
                    <Gate gating:id="ID1830928123"  gating:parent_id="ID1763876546" >
                    <gating:RectangleGate eventsInside="1"  annoOffsetX="0"  annoOffsetY="0"  tint="#000000"  isTinted="0"  lineWeight="Normal"  userDefined="1"  percentX="0"  percentY="0" >
                    <gating:dimension gating:min="305.6082229390572" >
                    <data-type:fcs-dimension data-type:name="Comp-PE-A" />
                    </gating:dimension>
                    <gating:dimension gating:max="293.84674712333543" >
                    <data-type:fcs-dimension data-type:name="Comp-APC-A" />
                    </gating:dimension>
                    </gating:RectangleGate>
                    </Gate>
                   </Population>
                   <Population name="Q8: F4_80- , CD206-"  annotation=""  owningGroup="1"  expanded="0"  sortPriority="10"  count="20666" >
                    <Graph smoothing="0"  backColor="#ffffff"  foreColor="#000000"  type="Pseudocolor"  fast="1"  rowCount="110390" >
                    <Axis dimension="x"  name="Comp-PE-A"  label=""  auto="auto" />
                    <Axis dimension="y"  name="Comp-APC-A"  label=""  auto="auto" />
                    <GraphSettings level="5%"  smoothingHighResolution="1"  contourHighResolution="1"  histogramSmoothingCount="0"  graphResolution="256"  showOutliers="0"  drawLargeDots="0"  dotsToDraw="8000"  tint="le.chartfill.tinted.40"  lineWeight="le.lineweight.normal"  lineStyle="le.linestyle.solid" />
[truncated: 878,925 more chars]
