# Supplementary material for: Mechanism of electro-acupuncture in alleviating intestinal injury in septic mice via polyamine-related M2-macrophage polarization
Source: Front Immunol. 2024 Apr 22;15:1373876. doi: 10.3389/fimmu.2024.1373876 (PMC11075497; doi:10.3389/fimmu.2024.1373876)
Supplement: Supplementary file 2 [file DataSheet_2.zip › Blood-Macro.wsp]

<?xml version="1.0" encoding="UTF-8"?>
 <Workspace version="20.0"  modDate="Mon Dec 25 22:00:14 CST 2023"  flowJoVersion="10.0.7r2"  drawRowBorders="1"  drawColumnBorders="1"  curGroup="所有样本"  groupPaneHeight="80"  xmlns:xsi="http://www.w3.org/2001/XMLSchema-instance"  xmlns:gating="http://www.isac-net.org/std/Gating-ML/v2.0/gating"  xmlns:transforms="http://www.isac-net.org/std/Gating-ML/v2.0/transformations"  xmlns:data-type="http://www.isac-net.org/std/Gating-ML/v2.0/datatypes"  xsi:schemaLocation="http://www.isac-net.org/std/Gating-ML/v2.0/gating http://www.isac-net.org/std/Gating-ML/v2.0/gating/Gating-ML.v2.0.xsd http://www.isac-net.org/std/Gating-ML/v2.0/transformations http://www.isac-net.org/std/Gating-ML/v2.0/gating/Transformations.v2.0.xsd http://www.isac-net.org/std/Gating-ML/v2.0/datatypes http://www.isac-net.org/std/Gating-ML/v2.0/gating/DataTypes.v2.0.xsd "  nonAutoSaveFileName="file:/D:/天中医/论文/他人/肖璐师姐/文章1/WJB分析/投稿/Frontiers%20in%20immunology/原始数据及分析/Figure%202/Fig.2%20Other%20files/Flow%20cytometry/The%20second%20batch/Blood-Macro.wsp" >
   <WindowPosition x="-14"  y="0"  width="597"  height="1028"  displayed="1"  panelState="" />
   <TextTraits font="SansSerif"  size="12"  name=""  style="plain"  color="#000000"  background="#00ffffff"  just="left" />
   <Columns>
     <TColumn width="357" >
       <Property key="fj.appnode.prop.name" />
     </TColumn>
     <TColumn width="99" >
       <Property key="fj.appnode.prop.statistic" />
     </TColumn>
     <TColumn width="98" >
       <Property key="fj.appnode.prop.ncells" />
     </TColumn>
   </Columns>
   <Matrices>
     <transforms:spilloverMatrix prefix="Comp-"  name="Acquisition-defined"  editable="0"  color="#c0c0c0"  version="FlowJo-10.0.7r2"  status="FINALIZED"  transforms:id="bdaa22d7-2d09-4d0c-9a73-bae14d5902da"  suffix="" >
       <data-type:parameters>
         <data-type:parameter data-type:name="BL1-H" />
         <data-type:parameter data-type:name="BL2-H" />
         <data-type:parameter data-type:name="BL3-H" />
         <data-type:parameter data-type:name="BL4-H" />
         <data-type:parameter data-type:name="RL1-H" />
         <data-type:parameter data-type:name="RL2-H" />
       </data-type:parameters>
       <transforms:spillover data-type:parameter="BL1-H" >
         <transforms:coefficient data-type:parameter="BL1-H"  transforms:value="1" />
         <transforms:coefficient data-type:parameter="BL2-H"  transforms:value="0.6000000238" />
         <transforms:coefficient data-type:parameter="BL3-H"  transforms:value="0.0099999998" />
         <transforms:coefficient data-type:parameter="BL4-H"  transforms:value="0" />
         <transforms:coefficient data-type:parameter="RL1-H"  transforms:value="0.0003" />
         <transforms:coefficient data-type:parameter="RL2-H"  transforms:value="0" />
       </transforms:spillover>
       <transforms:spillover data-type:parameter="BL2-H" >
         <transforms:coefficient data-type:parameter="BL1-H"  transforms:value="0" />
         <transforms:coefficient data-type:parameter="BL2-H"  transforms:value="1" />
         <transforms:coefficient data-type:parameter="BL3-H"  transforms:value="0" />
         <transforms:coefficient data-type:parameter="BL4-H"  transforms:value="0" />
         <transforms:coefficient data-type:parameter="RL1-H"  transforms:value="0" />
         <transforms:coefficient data-type:parameter="RL2-H"  transforms:value="0" />
       </transforms:spillover>
       <transforms:spillover data-type:parameter="BL3-H" >
         <transforms:coefficient data-type:parameter="BL1-H"  transforms:value="0" />
         <transforms:coefficient data-type:parameter="BL2-H"  transforms:value="0" />
         <transforms:coefficient data-type:parameter="BL3-H"  transforms:value="1" />
         <transforms:coefficient data-type:parameter="BL4-H"  transforms:value="0" />
         <transforms:coefficient data-type:parameter="RL1-H"  transforms:value="0.0299999993" />
         <transforms:coefficient data-type:parameter="RL2-H"  transforms:value="0" />
       </transforms:spillover>
       <transforms:spillover data-type:parameter="BL4-H" >
         <transforms:coefficient data-type:parameter="BL1-H"  transforms:value="0" />
         <transforms:coefficient data-type:parameter="BL2-H"  transforms:value="0" />
         <transforms:coefficient data-type:parameter="BL3-H"  transforms:value="0" />
         <transforms:coefficient data-type:parameter="BL4-H"  transforms:value="1" />
         <transforms:coefficient data-type:parameter="RL1-H"  transforms:value="0" />
         <transforms:coefficient data-type:parameter="RL2-H"  transforms:value="0" />
       </transforms:spillover>
       <transforms:spillover data-type:parameter="RL1-H" >
         <transforms:coefficient data-type:parameter="BL1-H"  transforms:value="0" />
         <transforms:coefficient data-type:parameter="BL2-H"  transforms:value="0" />
         <transforms:coefficient data-type:parameter="BL3-H"  transforms:value="0" />
         <transforms:coefficient data-type:parameter="BL4-H"  transforms:value="0" />
         <transforms:coefficient data-type:parameter="RL1-H"  transforms:value="1" />
         <transforms:coefficient data-type:parameter="RL2-H"  transforms:value="0" />
       </transforms:spillover>
       <transforms:spillover data-type:parameter="RL2-H" >
         <transforms:coefficient data-type:parameter="BL1-H"  transforms:value="0" />
         <transforms:coefficient data-type:parameter="BL2-H"  transforms:value="0" />
         <transforms:coefficient data-type:parameter="BL3-H"  transforms:value="0" />
         <transforms:coefficient data-type:parameter="BL4-H"  transforms:value="0" />
         <transforms:coefficient data-type:parameter="RL1-H"  transforms:value="0" />
         <transforms:coefficient data-type:parameter="RL2-H"  transforms:value="1" />
       </transforms:spillover>
     </transforms:spilloverMatrix>
   </Matrices>
   <Cytometers>
     <Cytometer name="GENERIC"  cyt="EXFLOW"  useFCS3="1"  extraNegs="0"  widthBasis="-10"  linMin="0"  logMin="1"  linMax="10000"  logMax="10000"  linearRescale="1"  logRescale="1"  linFromKW="1"  logFromKW="1"  useGain="1"  useTransform="0"  transformType="LOG"  manufacturer=""  serialnumber=""  homepage="workspaces-and-samples/flowjo-and-your-cytometer/ws-instrumentation/"  icon="generic.png" >
       <LinParams>
         <Param>time</Param>
       </LinParams>
       <LogParams/>
       <FilterParams>
         <Param/>
       </FilterParams>
       <TransformStore>
         <Transforms>
           <MatrixID matrixId="bdaa22d7-2d09-4d0c-9a73-bae14d5902da" />
           <Transforms>
             <transforms:linear transforms:minRange="0"  transforms:maxRange="262500"  gain="1" >
               <data-type:parameter data-type:name="FSC-H" />
             </transforms:linear>
             <transforms:linear transforms:minRange="1"  transforms:maxRange="32"  gain="1" >
               <data-type:parameter data-type:name="TIME" />
             </transforms:linear>
             <transforms:log transforms:offset="1"  transforms:decades="5.4191293077" >
               <data-type:parameter data-type:name="BL2-H" />
             </transforms:log>
             <transforms:linear transforms:minRange="0"  transforms:maxRange="262500"  gain="1" >
               <data-type:parameter data-type:name="SSC-H" />
             </transforms:linear>
             <transforms:log transforms:offset="1"  transforms:decades="5.4191293077" >
               <data-type:parameter data-type:name="RL2-H" />
             </transforms:log>
             <transforms:linear transforms:minRange="0"  transforms:maxRange="262500"  gain="1" >
               <data-type:parameter data-type:name="SSC-A" />
             </transforms:linear>
             <transforms:log transforms:offset="1"  transforms:decades="5.4191293077" >
               <data-type:parameter data-type:name="RL1-H" />
             </transforms:log>
             <transforms:log transforms:offset="1"  transforms:decades="5.4191293077" >
               <data-type:parameter data-type:name="FSC-W" />
             </transforms:log>
             <transforms:log transforms:offset="1"  transforms:decades="5.4191293077" >
               <data-type:parameter data-type:name="SSC-W" />
             </transforms:log>
             <transforms:log transforms:offset="1"  transforms:decades="5.4191293077" >
               <data-type:parameter data-type:name="BL1-H" />
             </transforms:log>
             <transforms:log transforms:offset="1"  transforms:decades="5.4191293077" >
               <data-type:parameter data-type:name="BL3-H" />
             </transforms:log>
             <transforms:linear transforms:minRange="0"  transforms:maxRange="262500"  gain="1" >
               <data-type:parameter data-type:name="FSC-A" />
             </transforms:linear>
             <transforms:log transforms:offset="1"  transforms:decades="5.4191293077" >
               <data-type:parameter data-type:name="BL4-H" />
             </transforms:log>
           </Transforms>
         </Transforms>
         <Transforms>
           <MatrixID matrixId="bdaa22d7-2d09-4d0c-9a73-bae14d5902da" />
           <Transforms>
             <transforms:linear transforms:minRange="0"  transforms:maxRange="262500"  gain="1" >
               <data-type:parameter data-type:name="FSC-H" />
             </transforms:linear>
             <transforms:linear transforms:minRange="1"  transforms:maxRange="16"  gain="1" >
               <data-type:parameter data-type:name="TIME" />
             </transforms:linear>
             <transforms:log transforms:offset="1"  transforms:decades="5.4191293077" >
               <data-type:parameter data-type:name="BL2-H" />
             </transforms:log>
             <transforms:linear transforms:minRange="0"  transforms:maxRange="262500"  gain="1" >
               <data-type:parameter data-type:name="SSC-H" />
             </transforms:linear>
             <transforms:log transforms:offset="1"  transforms:decades="5.4191293077" >
               <data-type:parameter data-type:name="RL2-H" />
             </transforms:log>
             <transforms:linear transforms:minRange="0"  transforms:maxRange="262500"  gain="1" >
               <data-type:parameter data-type:name="SSC-A" />
             </transforms:linear>
             <transforms:log transforms:offset="1"  transforms:decades="5.4191293077" >
               <data-type:parameter data-type:name="RL1-H" />
             </transforms:log>
             <transforms:log transforms:offset="1"  transforms:decades="5.4191293077" >
               <data-type:parameter data-type:name="FSC-W" />
             </transforms:log>
             <transforms:log transforms:offset="1"  transforms:decades="5.4191293077" >
               <data-type:parameter data-type:name="SSC-W" />
             </transforms:log>
             <transforms:log transforms:offset="1"  transforms:decades="5.4191293077" >
               <data-type:parameter data-type:name="BL1-H" />
             </transforms:log>
             <transforms:log transforms:offset="1"  transforms:decades="5.4191293077" >
               <data-type:parameter data-type:name="BL3-H" />
             </transforms:log>
             <transforms:linear transforms:minRange="0"  transforms:maxRange="262500"  gain="1" >
               <data-type:parameter data-type:name="FSC-A" />
             </transforms:linear>
             <transforms:log transforms:offset="1"  transforms:decades="5.4191293077" >
               <data-type:parameter data-type:name="BL4-H" />
             </transforms:log>
           </Transforms>
         </Transforms>
       </TransformStore>
     </Cytometer>
   </Cytometers>
   <Groups>
     <GroupNode name="所有样本"  annotation=""  owningGroup="所有样本"  expanded="1"  sortPriority="10"  count="-1" >
       <Graph smoothing="0"  backColor="#ffffff"  foreColor="#000000"  type="Pseudocolor"  fast="1"  rowCount="0" >
         <Axis dimension="x"  name=""  label=""  auto="auto" />
         <Axis dimension="y"  name=""  label=""  auto="auto" />
         <GraphSettings level="5%"  smoothingHighResolution="1"  contourHighResolution="1"  histogramSmoothingCount="0"  graphResolution="256"  showOutliers="0"  drawLargeDots="0"  dotsToDraw="8000"  tint="le.chartfill.tinted.40"  lineWeight="le.lineweight.normal"  lineStyle="le.linestyle.solid" />
         <GraphEnvironment showGrid="0"  showAxes="tnlTNL"  showGates="1"  showFreqOnPlots="1"  showGateNameOnPlots="1"  showMedians="0"  showUncomped="0"  addEventParam="0"  lastYAxisName="" >
           <TextTraits font="SansSerif"  size="12"  name="Labels"  style="plain"  color="#000000"  background="#00ffffff"  just="left" />
           <TextTraits font="SansSerif"  size="12"  name="LayoutGates"  style="plain"  color="#000000"  background="#00ffffff"  just="left" />
           <TextTraits font="SansSerif"  size="10"  name="Numbers"  style="plain"  color="#000000"  background="#00ffffff"  just="left" />
           <TextTraits font="SansSerif"  size="10"  name="Legend"  style="plain"  color="#000000"  background="#00ffffff"  just="left" />
           <WindowPosition x="0"  y="0"  width="0"  height="0"  displayed="0"  panelState="" />
         </GraphEnvironment>
       </Graph>
       <Subpopulations>
         <Population name="Cells"  annotation=""  owningGroup="所有样本"  expanded="0"  sortPriority="10"  count="44229" >
           <Graph smoothing="0"  backColor="#ffffff"  foreColor="#000000"  type="Pseudocolor"  fast="1"  rowCount="0" >
             <Axis dimension="x"  name="Comp-BL1-H"  label=""  auto="auto" />
             <Axis dimension="y"  name="SSC-A"  label=""  auto="auto" />
             <GraphSettings level="5%"  smoothingHighResolution="1"  contourHighResolution="1"  histogramSmoothingCount="0"  graphResolution="256"  showOutliers="0"  drawLargeDots="0"  dotsToDraw="8000"  tint="le.chartfill.tinted.40"  lineWeight="le.lineweight.normal"  lineStyle="le.linestyle.solid" />
             <GraphEnvironment showGrid="0"  showAxes="tnlTNL"  showGates="1"  showFreqOnPlots="1"  showGateNameOnPlots="1"  showMedians="0"  showUncomped="0"  addEventParam="0"  lastYAxisName="" >
               <TextTraits font="SansSerif"  size="12"  name="Labels"  style="plain"  color="#000000"  background="#00ffffff"  just="left" />
               <TextTraits font="SansSerif"  size="12"  name="LayoutGates"  style="plain"  color="#000000"  background="#00ffffff"  just="left" />
               <TextTraits font="SansSerif"  size="10"  name="Numbers"  style="plain"  color="#000000"  background="#00ffffff"  just="left" />
               <TextTraits font="SansSerif"  size="10"  name="Legend"  style="plain"  color="#000000"  background="#00ffffff"  just="left" />
               <WindowPosition x="963"  y="14"  width="390"  height="520"  displayed="1"  panelState="---" />
             </GraphEnvironment>
           </Graph>
           <Gate gating:id="ID2089248936" >
             <gating:RectangleGate eventsInside="1"  annoOffsetX="-116"  annoOffsetY="-135"  tint="#000000"  isTinted="0"  lineWeight="Normal"  userDefined="1"  percentX="0"  percentY="0" >
               <gating:dimension gating:min="32256.35593220339"  gating:max="235805.08474576272" >
                 <data-type:fcs-dimension data-type:name="FSC-A" />
               </gating:dimension>
               <gating:dimension gating:min="3679.9065420560746"  gating:max="242873.83177570094" >
                 <data-type:fcs-dimension data-type:name="SSC-A" />
               </gating:dimension>
             </gating:RectangleGate>
           </Gate>
           <Subpopulations>
             <Population name="FITC-CD11b-H, SSC-A 子细胞群"  annotation=""  owningGroup="所有样本"  expanded="0"  sortPriority="10"  count="21092" >
               <Graph smoothing="0"  backColor="#ffffff"  foreColor="#000000"  type="Pseudocolor"  fast="1"  rowCount="0" >
                 <Axis dimension="x"  name="Comp-BL2-H"  label=""  auto="auto" />
                 <Axis dimension="y"  name="Comp-BL3-H"  label=""  auto="auto" />
                 <GraphSettings level="5%"  smoothingHighResolution="1"  contourHighResolution="1"  histogramSmoothingCount="0"  graphResolution="256"  showOutliers="0"  drawLargeDots="0"  dotsToDraw="8000"  tint="le.chartfill.tinted.40"  lineWeight="le.lineweight.normal"  lineStyle="le.linestyle.solid" />
                 <GraphEnvironment showGrid="0"  showAxes="tnlTNL"  showGates="1"  showFreqOnPlots="1"  showGateNameOnPlots="1"  showMedians="0"  showUncomped="0"  addEventParam="0"  lastYAxisName="" >
                   <TextTraits font="SansSerif"  size="12"  name="Labels"  style="plain"  color="#000000"  background="#00ffffff"  just="left" />
                   <TextTraits font="SansSerif"  size="12"  name="LayoutGates"  style="plain"  color="#000000"  background="#00ffffff"  just="left" />
                   <TextTraits font="SansSerif"  size="10"  name="Numbers"  style="plain"  color="#000000"  background="#00ffffff"  just="left" />
                   <TextTraits font="SansSerif"  size="10"  name="Legend"  style="plain"  color="#000000"  background="#00ffffff"  just="left" />
                   <WindowPosition x="616"  y="12"  width="776"  height="1027"  displayed="1"  panelState="---" />
                 </GraphEnvironment>
               </Graph>
               <Gate gating:id="ID501755255"  gating:parent_id="ID2089248936" >
                 <gating:RectangleGate eventsInside="1"  annoOffsetX="-177"  annoOffsetY="-246"  tint="#000000"  isTinted="0"  lineWeight="Normal"  userDefined="1"  percentX="0"  percentY="0" >
                   <gating:dimension gating:min="824.5677876454738"  gating:max="139181.13055014878" >
                    <data-type:fcs-dimension data-type:name="Comp-BL1-H" />
                   </gating:dimension>
                   <gating:dimension gating:min="4906.542056074766"  gating:max="256366.82242990655" >
                    <data-type:fcs-dimension data-type:name="SSC-A" />
                   </gating:dimension>
                 </gating:RectangleGate>
               </Gate>
               <Subpopulations>
                 <Population name="Q1: PE-F4_80-H- , PerCP-CD86-H+"  annotation=""  owningGroup="所有样本"  expanded="0"  sortPriority="10"  count="47" >
                   <Graph smoothing="0"  backColor="#ffffff"  foreColor="#000000"  type="Pseudocolor"  fast="1"  rowCount="0" >
                    <Axis dimension="x"  name="Comp-BL2-H"  label=""  auto="auto" />
                    <Axis dimension="y"  name="Comp-BL3-H"  label=""  auto="auto" />
                    <GraphSettings level="5%"  smoothingHighResolution="1"  contourHighResolution="1"  histogramSmoothingCount="0"  graphResolution="256"  showOutliers="0"  drawLargeDots="0"  dotsToDraw="8000"  tint="le.chartfill.tinted.40"  lineWeight="le.lineweight.normal"  lineStyle="le.linestyle.solid" />
                    <GraphEnvironment showGrid="0"  showAxes="tnlTNL"  showGates="1"  showFreqOnPlots="1"  showGateNameOnPlots="1"  showMedians="0"  showUncomped="0"  addEventParam="0"  lastYAxisName="" >
                    <TextTraits font="SansSerif"  size="12"  name="Labels"  style="plain"  color="#000000"  background="#00ffffff"  just="left" />
                    <TextTraits font="SansSerif"  size="12"  name="LayoutGates"  style="plain"  color="#000000"  background="#00ffffff"  just="left" />
                    <TextTraits font="SansSerif"  size="10"  name="Numbers"  style="plain"  color="#000000"  background="#00ffffff"  just="left" />
                    <TextTraits font="SansSerif"  size="10"  name="Legend"  style="plain"  color="#000000"  background="#00ffffff"  just="left" />
                    <WindowPosition x="1342"  y="20"  width="390"  height="520"  displayed="1"  panelState="---" />
                    </GraphEnvironment>
                   </Graph>
                   <Gate gating:id="ID1979772663"  gating:parent_id="ID501755255" >
                    <gating:RectangleGate eventsInside="1"  annoOffsetX="0"  annoOffsetY="0"  tint="#000000"  isTinted="0"  lineWeight="Normal"  userDefined="1"  percentX="0"  percentY="0" >
                    <gating:dimension gating:max="364.2951611916342" >
                    <data-type:fcs-dimension data-type:name="Comp-BL2-H" />
                    </gating:dimension>
                    <gating:dimension gating:min="1765.9073208385014" >
                    <data-type:fcs-dimension data-type:name="Comp-BL3-H" />
                    </gating:dimension>
                    </gating:RectangleGate>
                   </Gate>
                 </Population>
                 <Population name="Q2: PE-F4_80-H+ , PerCP-CD86-H+"  annotation=""  owningGroup="所有样本"  expanded="0"  sortPriority="10"  count="320" >
                   <Graph smoothing="0"  backColor="#ffffff"  foreColor="#000000"  type="Pseudocolor"  fast="1"  rowCount="0" >
                    <Axis dimension="x"  name="Comp-BL2-H"  label=""  auto="auto" />
                    <Axis dimension="y"  name="Comp-BL3-H"  label=""  auto="auto" />
                    <GraphSettings level="5%"  smoothingHighResolution="1"  contourHighResolution="1"  histogramSmoothingCount="0"  graphResolution="256"  showOutliers="0"  drawLargeDots="0"  dotsToDraw="8000"  tint="le.chartfill.tinted.40"  lineWeight="le.lineweight.normal"  lineStyle="le.linestyle.solid" />
                    <GraphEnvironment showGrid="0"  showAxes="tnlTNL"  showGates="1"  showFreqOnPlots="1"  showGateNameOnPlots="1"  showMedians="0"  showUncomped="0"  addEventParam="0"  lastYAxisName="" >
                    <TextTraits font="SansSerif"  size="12"  name="Labels"  style="plain"  color="#000000"  background="#00ffffff"  just="left" />
                    <TextTraits font="SansSerif"  size="12"  name="LayoutGates"  style="plain"  color="#000000"  background="#00ffffff"  just="left" />
                    <TextTraits font="SansSerif"  size="10"  name="Numbers"  style="plain"  color="#000000"  background="#00ffffff"  just="left" />
                    <TextTraits font="SansSerif"  size="10"  name="Legend"  style="plain"  color="#000000"  background="#00ffffff"  just="left" />
                    <WindowPosition x="1342"  y="20"  width="390"  height="520"  displayed="1"  panelState="---" />
                    </GraphEnvironment>
                   </Graph>
                   <Gate gating:id="ID927520423"  gating:parent_id="ID501755255" >
                    <gating:RectangleGate eventsInside="1"  annoOffsetX="0"  annoOffsetY="0"  tint="#000000"  isTinted="0"  lineWeight="Normal"  userDefined="1"  percentX="0"  percentY="0" >
                    <gating:dimension gating:min="364.2951611916342" >
                    <data-type:fcs-dimension data-type:name="Comp-BL2-H" />
                    </gating:dimension>
                    <gating:dimension gating:min="1765.9073208385014" >
                    <data-type:fcs-dimension data-type:name="Comp-BL3-H" />
                    </gating:dimension>
                    </gating:RectangleGate>
                   </Gate>
                 </Population>
                 <Population name="Q3: PE-F4_80-H+ , PerCP-CD86-H-"  annotation=""  owningGroup="所有样本"  expanded="0"  sortPriority="10"  count="5400" >
                   <Graph smoothing="0"  backColor="#ffffff"  foreColor="#000000"  type="Pseudocolor"  fast="1"  rowCount="0" >
                    <Axis dimension="x"  name="Comp-BL2-H"  label=""  auto="auto" />
                    <Axis dimension="y"  name="Comp-BL3-H"  label=""  auto="auto" />
                    <GraphSettings level="5%"  smoothingHighResolution="1"  contourHighResolution="1"  histogramSmoothingCount="0"  graphResolution="256"  showOutliers="0"  drawLargeDots="0"  dotsToDraw="8000"  tint="le.chartfill.tinted.40"  lineWeight="le.lineweight.normal"  lineStyle="le.linestyle.solid" />
                    <GraphEnvironment showGrid="0"  showAxes="tnlTNL"  showGates="1"  showFreqOnPlots="1"  showGateNameOnPlots="1"  showMedians="0"  showUncomped="0"  addEventParam="0"  lastYAxisName="" >
                    <TextTraits font="SansSerif"  size="12"  name="Labels"  style="plain"  color="#000000"  background="#00ffffff"  just="left" />
                    <TextTraits font="SansSerif"  size="12"  name="LayoutGates"  style="plain"  color="#000000"  background="#00ffffff"  just="left" />
                    <TextTraits font="SansSerif"  size="10"  name="Numbers"  style="plain"  color="#000000"  background="#00ffffff"  just="left" />
                    <TextTraits font="SansSerif"  size="10"  name="Legend"  style="plain"  color="#000000"  background="#00ffffff"  just="left" />
                    <WindowPosition x="1342"  y="20"  width="390"  height="520"  displayed="1"  panelState="---" />
                    </GraphEnvironment>
                   </Graph>
                   <Gate gating:id="ID251955788"  gating:parent_id="ID501755255" >
                    <gating:RectangleGate eventsInside="1"  annoOffsetX="0"  annoOffsetY="0"  tint="#000000"  isTinted="0"  lineWeight="Normal"  userDefined="1"  percentX="0"  percentY="0" >
                    <gating:dimension gating:min="364.2951611916342" >
                    <data-type:fcs-dimension data-type:name="Comp-BL2-H" />
                    </gating:dimension>
                    <gating:dimension gating:max="1765.9073208385014" >
                    <data-type:fcs-dimension data-type:name="Comp-BL3-H" />
                    </gating:dimension>
                    </gating:RectangleGate>
                   </Gate>
                 </Population>
                 <Population name="Q4: PE-F4_80-H- , PerCP-CD86-H-"  annotation=""  owningGroup="所有样本"  expanded="0"  sortPriority="10"  count="15325" >
                   <Graph smoothing="0"  backColor="#ffffff"  foreColor="#000000"  type="Pseudocolor"  fast="1"  rowCount="0" >
                    <Axis dimension="x"  name="Comp-BL2-H"  label=""  auto="auto" />
                    <Axis dimension="y"  name="Comp-BL3-H"  label=""  auto="auto" />
                    <GraphSettings level="5%"  smoothingHighResolution="1"  contourHighResolution="1"  histogramSmoothingCount="0"  graphResolution="256"  showOutliers="0"  drawLargeDots="0"  dotsToDraw="8000"  tint="le.chartfill.tinted.40"  lineWeight="le.lineweight.normal"  lineStyle="le.linestyle.solid" />
                    <GraphEnvironment showGrid="0"  showAxes="tnlTNL"  showGates="1"  showFreqOnPlots="1"  showGateNameOnPlots="1"  showMedians="0"  showUncomped="0"  addEventParam="0"  lastYAxisName="" >
                    <TextTraits font="SansSerif"  size="12"  name="Labels"  style="plain"  color="#000000"  background="#00ffffff"  just="left" />
                    <TextTraits font="SansSerif"  size="12"  name="LayoutGates"  style="plain"  color="#000000"  background="#00ffffff"  just="left" />
                    <TextTraits font="SansSerif"  size="10"  name="Numbers"  style="plain"  color="#000000"  background="#00ffffff"  just="left" />
                    <TextTraits font="SansSerif"  size="10"  name="Legend"  style="plain"  color="#000000"  background="#00ffffff"  just="left" />
                    <WindowPosition x="1342"  y="20"  width="390"  height="520"  displayed="1"  panelState="---" />
                    </GraphEnvironment>
                   </Graph>
                   <Gate gating:id="ID1930660679"  gating:parent_id="ID501755255" >
                    <gating:RectangleGate eventsInside="1"  annoOffsetX="0"  annoOffsetY="0"  tint="#000000"  isTinted="0"  lineWeight="Normal"  userDefined="1"  percentX="0"  percentY="0" >
                    <gating:dimension gating:max="364.2951611916342" >
                    <data-type:fcs-dimension data-type:name="Comp-BL2-H" />
                    </gating:dimension>
                    <gating:dimension gating:max="1765.9073208385014" >
                    <data-type:fcs-dimension data-type:name="Comp-BL3-H" />
                    </gating:dimension>
                    </gating:RectangleGate>
                   </Gate>
                 </Population>
                 <Population name="Q5: PE-F4_80-H- , APC-CD206-H+"  annotation=""  owningGroup="所有样本"  expanded="0"  sortPriority="10"  count="115" >
                   <Graph smoothing="0"  backColor="#ffffff"  foreColor="#000000"  type="Pseudocolor"  fast="1"  rowCount="0" >
                    <Axis dimension="x"  name="Comp-BL2-H"  label=""  auto="auto" />
                    <Axis dimension="y"  name="Comp-RL1-H"  label=""  auto="auto" />
                    <GraphSettings level="5%"  smoothingHighResolution="1"  contourHighResolution="1"  histogramSmoothingCount="0"  graphResolution="256"  showOutliers="0"  drawLargeDots="0"  dotsToDraw="8000"  tint="le.chartfill.tinted.40"  lineWeight="le.lineweight.normal"  lineStyle="le.linestyle.solid" />
                    <GraphEnvironment showGrid="0"  showAxes="tnlTNL"  showGates="1"  showFreqOnPlots="1"  showGateNameOnPlots="1"  showMedians="0"  showUncomped="0"  addEventParam="0"  lastYAxisName="" >
                    <TextTraits font="SansSerif"  size="12"  name="Labels"  style="plain"  color="#000000"  background="#00ffffff"  just="left" />
                    <TextTraits font="SansSerif"  size="12"  name="LayoutGates"  style="plain"  color="#000000"  background="#00ffffff"  just="left" />
                    <TextTraits font="SansSerif"  size="10"  name="Numbers"  style="plain"  color="#000000"  background="#00ffffff"  just="left" />
                    <TextTraits font="SansSerif"  size="10"  name="Legend"  style="plain"  color="#000000"  background="#00ffffff"  just="left" />
                    <WindowPosition x="616"  y="12"  width="776"  height="1027"  displayed="1"  panelState="---" />
                    </GraphEnvironment>
                   </Graph>
                   <Gate gating:id="ID136125783"  gating:parent_id="ID501755255" >
                    <gating:RectangleGate eventsInside="1"  annoOffsetX="0"  annoOffsetY="0"  tint="#000000"  isTinted="0"  lineWeight="Normal"  userDefined="1"  percentX="0"  percentY="0" >
                    <gating:dimension gating:max="577.8820611233709" >
                    <data-type:fcs-dimension data-type:name="Comp-BL2-H" />
                    </gating:dimension>
                    <gating:dimension gating:min="237.19028390938612" >
                    <data-type:fcs-dimension data-type:name="Comp-RL1-H" />
                    </gating:dimension>
                    </gating:RectangleGate>
                   </Gate>
                 </Population>
                 <Population name="Q6: PE-F4_80-H+ , APC-CD206-H+"  annotation=""  owningGroup="所有样本"  expanded="0"  sortPriority="10"  count="273" >
                   <Graph smoothing="0"  backColor="#ffffff"  foreColor="#000000"  type="Pseudocolor"  fast="1"  rowCount="0" >
                    <Axis dimension="x"  name="Comp-BL2-H"  label=""  auto="auto" />
                    <Axis dimension="y"  name="Comp-RL1-H"  label=""  auto="auto" />
                    <GraphSettings level="5%"  smoothingHighResolution="1"  contourHighResolution="1"  histogramSmoothingCount="0"  graphResolution="256"  showOutliers="0"  drawLargeDots="0"  dotsToDraw="8000"  tint="le.chartfill.tinted.40"  lineWeight="le.lineweight.normal"  lineStyle="le.linestyle.solid" />
                    <GraphEnvironment showGrid="0"  showAxes="tnlTNL"  showGates="1"  showFreqOnPlots="1"  showGateNameOnPlots="1"  showMedians="0"  showUncomped="0"  addEventParam="0"  lastYAxisName="" >
                    <TextTraits font="SansSerif"  size="12"  name="Labels"  style="plain"  color="#000000"  background="#00ffffff"  just="left" />
                    <TextTraits font="SansSerif"  size="12"  name="LayoutGates"  style="plain"  color="#000000"  background="#00ffffff"  just="left" />
                    <TextTraits font="SansSerif"  size="10"  name="Numbers"  style="plain"  color="#000000"  background="#00ffffff"  just="left" />
                    <TextTraits font="SansSerif"  size="10"  name="Legend"  style="plain"  color="#000000"  background="#00ffffff"  just="left" />
                    <WindowPosition x="616"  y="12"  width="776"  height="1027"  displayed="1"  panelState="---" />
                    </GraphEnvironment>
                   </Graph>
                   <Gate gating:id="ID795950826"  gating:parent_id="ID501755255" >
                    <gating:RectangleGate eventsInside="1"  annoOffsetX="0"  annoOffsetY="0"  tint="#000000"  isTinted="0"  lineWeight="Normal"  userDefined="1"  percentX="0"  percentY="0" >
                    <gating:dimension gating:min="577.8820611233709" >
                    <data-type:fcs-dimension data-type:name="Comp-BL2-H" />
                    </gating:dimension>
                    <gating:dimension gating:min="237.19028390938612" >
                    <data-type:fcs-dimension data-type:name="Comp-RL1-H" />
                    </gating:dimension>
                    </gating:RectangleGate>
                   </Gate>
                 </Population>
                 <Population name="Q7: PE-F4_80-H+ , APC-CD206-H-"  annotation=""  owningGroup="所有样本"  expanded="0"  sortPriority="10"  count="4669" >
                   <Graph smoothing="0"  backColor="#ffffff"  foreColor="#000000"  type="Pseudocolor"  fast="1"  rowCount="0" >
                    <Axis dimension="x"  name="Comp-BL2-H"  label=""  auto="auto" />
                    <Axis dimension="y"  name="Comp-RL1-H"  label=""  auto="auto" />
                    <GraphSettings level="5%"  smoothingHighResolution="1"  contourHighResolution="1"  histogramSmoothingCount="0"  graphResolution="256"  showOutliers="0"  drawLargeDots="0"  dotsToDraw="8000"  tint="le.chartfill.tinted.40"  lineWeight="le.lineweight.normal"  lineStyle="le.linestyle.solid" />
                    <GraphEnvironment showGrid="0"  showAxes="tnlTNL"  showGates="1"  showFreqOnPlots="1"  showGateNameOnPlots="1"  showMedians="0"  showUncomped="0"  addEventParam="0"  lastYAxisName="" >
                    <TextTraits font="SansSerif"  size="12"  name="Labels"  style="plain"  color="#000000"  background="#00ffffff"  just="left" />
                    <TextTraits font="SansSerif"  size="12"  name="LayoutGates"  style="plain"  color="#000000"  background="#00ffffff"  just="left" />
                    <TextTraits font="SansSerif"  size="10"  name="Numbers"  style="plain"  color="#000000"  background="#00ffffff"  just="left" />
                    <TextTraits font="SansSerif"  size="10"  name="Legend"  style="plain"  color="#000000"  background="#00ffffff"  just="left" />
                    <WindowPosition x="616"  y="12"  width="776"  height="1027"  displayed="1"  panelState="---" />
                    </GraphEnvironment>
                   </Graph>
                   <Gate gating:id="ID869895419"  gating:parent_id="ID501755255" >
                    <gating:RectangleGate eventsInside="1"  annoOffsetX="0"  annoOffsetY="0"  tint="#000000"  isTinted="0"  lineWeight="Normal"  userDefined="1"  percentX="0"  percentY="0" >
                    <gating:dimension gating:min="577.8820611233709" >
                    <data-type:fcs-dimension data-type:name="Comp-BL2-H" />
                    </gating:dimension>
                    <gating:dimension gating:max="237.19028390938612" >
                    <data-type:fcs-dimension data-type:name="Comp-RL1-H" />
                    </gating:dimension>
                    </gating:RectangleGate>
                   </Gate>
                 </Population>
                 <Population name="Q8: PE-F4_80-H- , APC-CD206-H-"  annotation=""  owningGroup="所有样本"  expanded="0"  sortPriority="10"  count="16035" >
                   <Graph smoothing="0"  backColor="#ffffff"  foreColor="#000000"  type="Pseudocolor"  fast="1"  rowCount="0" >
                    <Axis dimension="x"  name="Comp-BL2-H"  label=""  auto="auto" />
                    <Axis dimension="y"  name="Comp-RL1-H"  label=""  auto="auto" />
                    <GraphSettings level="5%"  smoothingHighResolution="1"  contourHighResolution="1"  histogramSmoothingCount="0"  graphResolution="256"  showOutliers="0"  drawLargeDots="0"  dotsToDraw="8000"  tint="le.chartfill.tinted.40"  lineWeight="le.lineweight.normal"  lineStyle="le.linestyle.solid" />
                    <GraphEnvironment showGrid="0"  showAxes="tnlTNL"  showGates="1"  showFreqOnPlots="1"  showGateNameOnPlots="1"  showMedians="0"  showUncomped="0"  addEventParam="0"  lastYAxisName="" >
                    <TextTraits font="SansSerif"  size="12"  name="Labels"  style="plain"  color="#000000"  background="#00ffffff"  just="left" />
                    <TextTraits font="SansSerif"  size="12"  name="LayoutGates"  style="plain"  color="#000000"  background="#00ffffff"  just="left" />
                    <TextTraits font="SansSerif"  size="10"  name="Numbers"  style="plain"  color="#000000"  background="#00ffffff"  just="left" />
                    <TextTraits font="SansSerif"  size="10"  name="Legend"  style="plain"  color="#000000"  background="#00ffffff"  just="left" />
                    <WindowPosition x="616"  y="12"  width="776"  height="1027"  displayed="1"  panelState="---" />
                    </GraphEnvironment>
                   </Graph>
                   <Gate gating:id="ID263638357"  gating:parent_id="ID501755255" >
                    <gating:RectangleGate eventsInside="1"  annoOffsetX="0"  annoOffsetY="0"  tint="#000000"  isTinted="0"  lineWeight="Normal"  userDefined="1"  percentX="0"  percentY="0" >
                    <gating:dimension gating:max="577.8820611233709" >
                    <data-type:fcs-dimension data-type:name="Comp-BL2-H" />
                    </gating:dimension>
                    <gating:dimension gating:max="237.19028390938612" >
                    <data-type:fcs-dimension data-type:name="Comp-RL1-H" />
                    </gating:dimension>
                    </gating:RectangleGate>
                   </Gate>
                 </Population>
               </Subpopulations>
             </Population>
           </Subpopulations>
         </Population>
       </Subpopulations>
       <Group name="所有样本"  live="1"  role="ws.group.dlog.test"  key=""  synchronized="0"  foreground="#000000"  fontStyle="bold" >
         <Criteria/>
         <SampleRefs>
           <SampleRef sampleID="1" />
           <SampleRef sampleID="2" />
           <SampleRef sampleID="9" />
           <SampleRef sampleID="10" />
           <SampleRef sampleID="11" />
           <SampleRef sampleID="12" />
           <SampleRef sampleID="3" />
           <SampleRef sampleID="4" />
           <SampleRef sampleID="5" />
           <SampleRef sampleID="6" />
           <SampleRef sampleID="7" />
           <SampleRef sampleID="8" />
           <SampleRef sampleID="13" />
           <SampleRef sampleID="14" />
           <SampleRef sampleID="15" />
           <SampleRef sampleID="16" />
           <SampleRef sampleID="17" />
           <SampleRef sampleID="18" />
         </SampleRefs>
         <Keywords/>
       </Group>
     </GroupNode>
     <GroupNode name="Compensation"  annotation=""  owningGroup="Compensation"  expanded="1"  sortPriority="10"  count="-1" >
       <Graph smoothing="0"  backColor="#ffffff"  foreColor="#000000"  type="Pseudocolor"  fast="1"  rowCount="0" >
         <Axis dimension="x"  name=""  label=""  auto="auto" />
         <Axis dimension="y"  name=""  label=""  auto="auto" />
         <GraphSettings level="5%"  smoothingHighResolution="1"  contourHighResolution="1"  histogramSmoothingCount="0"  graphResolution="256"  showOutliers="0"  drawLargeDots="0"  dotsToDraw="8000"  tint="le.chartfill.tinted.40"  lineWeight="le.lineweight.normal"  lineStyle="le.linestyle.solid" />
         <GraphEnvironment showGrid="0"  showAxes="tnlTNL"  showGates="1"  showFreqOnPlots="1"  showGateNameOnPlots="1"  showMedians="0"  showUncomped="0"  addEventParam="0"  lastYAxisName="" >
           <TextTraits font="SansSerif"  size="12"  name="Labels"  style="plain"  color="#000000"  background="#00ffffff"  just="left" />
           <TextTraits font="SansSerif"  size="12"  name="LayoutGates"  style="plain"  color="#000000"  background="#00ffffff"  just="left" />
           <TextTraits font="SansSerif"  size="10"  name="Numbers"  style="plain"  color="#000000"  background="#00ffffff"  just="left" />
           <TextTraits font="SansSerif"  size="10"  name="Legend"  style="plain"  color="#000000"  background="#00ffffff"  just="left" />
           <WindowPosition x="0"  y="0"  width="0"  height="0"  displayed="0"  panelState="" />
         </GraphEnvironment>
       </Graph>
       <Group name="Compensation"  live="1"  role="ws.group.dlog.compensation"  key=""  synchronized="0"  foreground="#ff00ff"  fontStyle="bold" >
         <Criteria>
           <Criterion connector="And"  keyword="$FIL"  function="Contains"  value="comp" />
           <Criterion connector="Or"  keyword="$FIL"  function="Contains"  value="unstained" />
         </Criteria>
         <Keywords/>
       </Group>
     </GroupNode>
     <GroupNode name="样本-血巨噬_FCS"  annotation=""  owningGroup="样本-血巨噬_FCS"  expanded="1"  sortPriority="10"  count="-1" >
       <Graph smoothing="0"  backColor="#ffffff"  foreColor="#000000"  type="Pseudocolor"  fast="1"  rowCount="0" >
         <Axis dimension="x"  name=""  label=""  auto="auto" />
         <Axis dimension="y"  name=""  label=""  auto="auto" />
         <GraphSettings level="5%"  smoothingHighResolution="1"  contourHighResolution="1"  histogramSmoothingCount="0"  graphResolution="256"  showOutliers="0"  drawLargeDots="0"  dotsToDraw="8000"  tint="le.chartfill.tinted.40"  lineWeight="le.lineweight.normal"  lineStyle="le.linestyle.solid" />
         <GraphEnvironment showGrid="0"  showAxes="tnlTNL"  showGates="1"  showFreqOnPlots="1"  showGateNameOnPlots="1"  showMedians="0"  showUncomped="0"  addEventParam="0"  lastYAxisName="" >
           <TextTraits font="SansSerif"  size="12"  name="Labels"  style="plain"  color="#000000"  background="#00ffffff"  just="left" />
           <TextTraits font="SansSerif"  size="12"  name="LayoutGates"  style="plain"  color="#000000"  background="#00ffffff"  just="left" />
           <TextTraits font="SansSerif"  size="10"  name="Numbers"  style="plain"  color="#000000"  background="#00ffffff"  just="left" />
           <TextTraits font="SansSerif"  size="10"  name="Legend"  style="plain"  color="#000000"  background="#00ffffff"  just="left" />
           <WindowPosition x="0"  y="0"  width="0"  height="0"  displayed="0"  panelState="" />
         </GraphEnvironment>
       </Graph>
       <Group name="样本-血巨噬_FCS"  live="0"  role="ws.group.dlog.test"  key=""  synchronized="0"  foreground="#0000d0"  fontStyle="bold" >
         <Criteria/>
         <SampleRefs>
           <SampleRef sampleID="1" />
           <SampleRef sampleID="2" />
           <SampleRef sampleID="9" />
           <SampleRef sampleID="10" />
           <SampleRef sampleID="11" />
           <SampleRef sampleID="12" />
           <SampleRef sampleID="3" />
           <SampleRef sampleID="4" />
           <SampleRef sampleID="5" />
           <SampleRef sampleID="6" />
           <SampleRef sampleID="7" />
           <SampleRef sampleID="8" />
           <SampleRef sampleID="13" />
           <SampleRef sampleID="14" />
           <SampleRef sampleID="15" />
           <SampleRef sampleID="16" />
           <SampleRef sampleID="17" />
           <SampleRef sampleID="18" />
         </SampleRefs>
         <Keywords/>
       </Group>
     </GroupNode>
   </Groups>
   <SampleList>
     <Sample>
       <DataSet uri="file:/D:/天中医/论文/他人/肖璐师姐/文章1/第二次/3流式/样本-血巨噬_FCS/C3.1.fcs"  sampleID="1" />
       <transforms:spilloverMatrix prefix="Comp-"  name="Acquisition-defined"  editable="0"  color="#c0c0c0"  version="FlowJo-10.0.7r2"  status="FINALIZED"  transforms:id="bdaa22d7-2d09-4d0c-9a73-bae14d5902da"  suffix="" >
         <data-type:parameters>
           <data-type:parameter data-type:name="BL1-H" />
           <data-type:parameter data-type:name="BL2-H" />
           <data-type:parameter data-type:name="BL3-H" />
           <data-type:parameter data-type:name="BL4-H" />
           <data-type:parameter data-type:name="RL1-H" />
           <data-type:parameter data-type:name="RL2-H" />
         </data-type:parameters>
         <transforms:spillover data-type:parameter="BL1-H" >
           <transforms:coefficient data-type:parameter="BL1-H"  transforms:value="1" />
           <transforms:coefficient data-type:parameter="BL2-H"  transforms:value="0.6000000238" />
           <transforms:coefficient data-type:parameter="BL3-H"  transforms:value="0.0099999998" />
           <transforms:coefficient data-type:parameter="BL4-H"  transforms:value="0" />
           <transforms:coefficient data-type:parameter="RL1-H"  transforms:value="0.0003" />
           <transforms:coefficient data-type:parameter="RL2-H"  transforms:value="0" />
         </transforms:spillover>
         <transforms:spillover data-type:parameter="BL2-H" >
           <transforms:coefficient data-type:parameter="BL1-H"  transforms:value="0" />
           <transforms:coefficient data-type:parameter="BL2-H"  transforms:value="1" />
           <transforms:coefficient data-type:parameter="BL3-H"  transforms:value="0" />
           <transforms:coefficient data-type:parameter="BL4-H"  transforms:value="0" />
           <transforms:coefficient data-type:parameter="RL1-H"  transforms:value="0" />
           <transforms:coefficient data-type:parameter="RL2-H"  transforms:value="0" />
         </transforms:spillover>
         <transforms:spillover data-type:parameter="BL3-H" >
           <transforms:coefficient data-type:parameter="BL1-H"  transforms:value="0" />
           <transforms:coefficient data-type:parameter="BL2-H"  transforms:value="0" />
           <transforms:coefficient data-type:parameter="BL3-H"  transforms:value="1" />
           <transforms:coefficient data-type:parameter="BL4-H"  transforms:value="0" />
           <transforms:coefficient data-type:parameter="RL1-H"  transforms:value="0.0299999993" />
           <transforms:coefficient data-type:parameter="RL2-H"  transforms:value="0" />
         </transforms:spillover>
         <transforms:spillover data-type:parameter="BL4-H" >
           <transforms:coefficient data-type:parameter="BL1-H"  transforms:value="0" />
           <transforms:coefficient data-type:parameter="BL2-H"  transforms:value="0" />
           <transforms:coefficient data-type:parameter="BL3-H"  transforms:value="0" />
           <transforms:coefficient data-type:parameter="BL4-H"  transforms:value="1" />
           <transforms:coefficient data-type:parameter="RL1-H"  transforms:value="0" />
           <transforms:coefficient data-type:parameter="RL2-H"  transforms:value="0" />
         </transforms:spillover>
         <transforms:spillover data-type:parameter="RL1-H" >
           <transforms:coefficient data-type:parameter="BL1-H"  transforms:value="0" />
           <transforms:coefficient data-type:parameter="BL2-H"  transforms:value="0" />
           <transforms:coefficient data-type:parameter="BL3-H"  transforms:value="0" />
           <transforms:coefficient data-type:parameter="BL4-H"  transforms:value="0" />
           <transforms:coefficient data-type:parameter="RL1-H"  transforms:value="1" />
           <transforms:coefficient data-type:parameter="RL2-H"  transforms:value="0" />
         </transforms:spillover>
         <transforms:spillover data-type:parameter="RL2-H" >
           <transforms:coefficient data-type:parameter="BL1-H"  transforms:value="0" />
           <transforms:coefficient data-type:parameter="BL2-H"  transforms:value="0" />
           <transforms:coefficient data-type:parameter="BL3-H"  transforms:value="0" />
           <transforms:coefficient data-type:parameter="BL4-H"  transforms:value="0" />
           <transforms:coefficient data-type:parameter="RL1-H"  transforms:value="0" />
           <transforms:coefficient data-type:parameter="RL2-H"  transforms:value="1" />
         </transforms:spillover>
       </transforms:spilloverMatrix>
       <Transformations>
         <transforms:linear transforms:minRange="0"  transforms:maxRange="262500"  gain="1" >
           <data-type:parameter data-type:name="FSC-H" />
         </transforms:linear>
         <transforms:linear transforms:minRange="0"  transforms:maxRange="262500"  gain="1" >
           <data-type:parameter data-type:name="FSC-A" />
         </transforms:linear>
         <transforms:log transforms:offset="1"  transforms:decades="5.4191293077" >
           <data-type:parameter data-type:name="FSC-W" />
         </transforms:log>
         <transforms:linear transforms:minRange="0"  transforms:maxRange="262500"  gain="1" >
           <data-type:parameter data-type:name="SSC-H" />
         </transforms:linear>
         <transforms:linear transforms:minRange="0"  transforms:maxRange="262500"  gain="1" >
           <data-type:parameter data-type:name="SSC-A" />
         </transforms:linear>
         <transforms:log transforms:offset="1"  transforms:decades="5.4191293077" >
           <data-type:parameter data-type:name="SSC-W" />
         </transforms:log>
         <transforms:log transforms:offset="1"  transforms:decades="5.4191293077" >
           <data-type:parameter data-type:name="BL1-H" />
         </transforms:log>
         <transforms:log transforms:offset="1"  transforms:decades="5.4191293077" >
           <data-type:parameter data-type:name="BL2-H" />
         </transforms:log>
         <transforms:log transforms:offset="1"  transforms:decades="5.4191293077" >
           <data-type:parameter data-type:name="BL3-H" />
         </transforms:log>
         <transforms:log transforms:offset="1"  transforms:decades="5.4191293077" >
           <data-type:parameter data-type:name="BL4-H" />
         </transforms:log>
         <transforms:log transforms:offset="1"  transforms:decades="5.4191293077" >
           <data-type:parameter data-type:name="RL1-H" />
         </transforms:log>
         <transforms:log transforms:offset="1"  transforms:decades="5.4191293077" >
           <data-type:parameter data-type:name="RL2-H" />
         </transforms:log>
         <transforms:linear transforms:minRange="1"  transforms:maxRange="32"  gain="1" >
           <data-type:parameter data-type:name="TIME" />
         </transforms:linear>
         <transforms:log transforms:offset="1"  transforms:decades="5.4191293077" >
           <data-type:parameter data-type:name="Comp-BL1-H" />
         </transforms:log>
         <transforms:log transforms:offset="1"  transforms:decades="5.4191293077" >
           <data-type:parameter data-type:name="Comp-BL2-H" />
         </transforms:log>
         <transforms:log transforms:offset="1"  transforms:decades="5.4191293077" >
           <data-type:parameter data-type:name="Comp-BL3-H" />
         </transforms:log>
         <transforms:log transforms:offset="1"  transforms:decades="5.4191293077" >
           <data-type:parameter data-type:name="Comp-BL4-H" />
         </transforms:log>
         <transforms:log transforms:offset="1"  transforms:decades="5.4191293077" >
           <data-type:parameter data-type:name="Comp-RL1-H" />
         </transforms:log>
         <transforms:log transforms:offset="1"  transforms:decades="5.4191293077" >
           <data-type:parameter data-type:name="Comp-RL2-H" />
         </transforms:log>
       </Transformations>
       <Keywords>
         <Keyword name="$SPILLOVER"  value="6,BL1-H,BL2-H,BL3-H,BL4-H,RL1-H,RL2-H,1,0.6,0.01,0,0.0003,0,0,1,0,0,0,0,0,0,1,0,0.03,0,0,0,0,1,0,0,0,0,0,0,1,0,0,0,0,0,0,1" />
         <Keyword name="$P13S"  value="TIME" />
         <Keyword name="P13DISPLAY"  value="LOG" />
         <Keyword name="$P12S"  value="APC-Cy7-H" />
         <Keyword name="P12DISPLAY"  value="LOG" />
         <Keyword name="$P11S"  value="APC-CD206-H" />
         <Keyword name="P11DISPLAY"  value="LOG" />
         <Keyword name="$P10S"  value="PE-Cy7-H" />
         <Keyword name="P10DISPLAY"  value="LOG" />
         <Keyword name="$P9S"  value="PerCP-CD86-H" />
         <Keyword name="P9DISPLAY"  value="LOG" />
         <Keyword name="$P8S"  value="PE-F4_80-H" />
         <Keyword name="P8DISPLAY"  value="LOG" />
         <Keyword name="$P7S"  value="FITC-CD11b-H" />
         <Keyword name="P7DISPLAY"  value="LOG" />
         <Keyword name="$P6S"  value="SSC-W" />
         <Keyword name="P6DISPLAY"  value="LOG" />
         <Keyword name="$P5S"  value="SSC-A" />
         <Keyword name="P5DISPLAY"  value="LOG" />
         <Keyword name="$P4S"  value="SSC-H" />
         <Keyword name="P4DISPLAY"  value="LOG" />
         <Keyword name="$P3S"  value="FSC-W" />
         <Keyword name="P3DISPLAY"  value="LOG" />
         <Keyword name="$P2S"  value="FSC-A" />
         <Keyword name="P2DISPLAY"  value="LOG" />
         <Keyword name="$P1S"  value="FSC-H" />
         <Keyword name="P1DISPLAY"  value="LOG" />
         <Keyword name="$CYT"  value="EXFLOW" />
         <Keyword name="#VoltageAlias"  value="FSC,SSC,FITC-CD11b,PE-F4_80,PerCP-CD86,PE-Cy7,APC-CD206,APC-Cy7" />
         <Keyword name="#VoltageNames"  value="FSC,SSC,BL1,BL2,BL3,BL4,RL1,RL2" />
         <Keyword name="#Voltages"  value="57,55,50,50,69,50,60,50" />
         <Keyword name="$VOL"  value="33.2624490000002" />
         <Keyword name="$FIL"  value="C3.1.fcs" />
         <Keyword name="$P13G"  value="1.0" />
         <Keyword name="$P13R"  value="32" />
         <Keyword name="$P13B"  value="32" />
         <Keyword name="$P13N"  value="TIME" />
         <Keyword name="$P13E"  value="0,0" />
         <Keyword name="$P12G"  value="1.0" />
         <Keyword name="$P12R"  value="262500" />
         <Keyword name="$P12B"  value="32" />
         <Keyword name="$P12N"  value="RL2-H" />
         <Keyword name="$P12E"  value="0,0" />
         <Keyword name="$P11G"  value="1.0" />
         <Keyword name="$P11R"  value="262500" />
         <Keyword name="$P11B"  value="32" />
         <Keyword name="$P11N"  value="RL1-H" />
         <Keyword name="$P11E"  value="0,0" />
         <Keyword name="$P10G"  value="1.0" />
         <Keyword name="$P10R"  value="262500" />
         <Keyword name="$P10B"  value="32" />
         <Keyword name="$P10N"  value="BL4-H" />
         <Keyword name="$P10E"  value="0,0" />
         <Keyword name="$P9G"  value="1.0" />
         <Keyword name="$P9R"  value="262500" />
         <Keyword name="$P9B"  value="32" />
         <Keyword name="$P9N"  value="BL3-H" />
         <Keyword name="$P9E"  value="0,0" />
         <Keyword name="$P8G"  value="1.0" />
         <Keyword name="$P8R"  value="262500" />
         <Keyword name="$P8B"  value="32" />
         <Keyword name="$P8N"  value="BL2-H" />
         <Keyword name="$P8E"  value="0,0" />
         <Keyword name="$P7G"  value="1.0" />
         <Keyword name="$P7R"  value="262500" />
         <Keyword name="$P7B"  value="32" />
         <Keyword name="$P7N"  value="BL1-H" />
         <Keyword name="$P7E"  value="0,0" />
         <Keyword name="$P6G"  value="1.0" />
         <Keyword name="$P6R"  value="262500" />
         <Keyword name="$P6B"  value="32" />
         <Keyword name="$P6N"  value="SSC-W" />
         <Keyword name="$P6E"  value="0,0" />
         <Keyword name="$P5G"  value="1.0" />
         <Keyword name="$P5R"  value="262500" />
         <Keyword name="$P5B"  value="32" />
         <Keyword name="$P5N"  value="SSC-A" />
         <Keyword name="$P5E"  value="0,0" />
         <Keyword name="$P4G"  value="1.0" />
         <Keyword name="$P4R"  value="262500" />
         <Keyword name="$P4B"  value="32" />
         <Keyword name="$P4N"  value="SSC-H" />
         <Keyword name="$P4E"  value="0,0" />
         <Keyword name="$P3G"  value="1.0" />
         <Keyword name="$P3R"  value="262500" />
         <Keyword name="$P3B"  value="32" />
         <Keyword name="$P3N"  value="FSC-W" />
         <Keyword name="$P3E"  value="0,0" />
         <Keyword name="$P2G"  value="1.0" />
         <Keyword name="$P2R"  value="262500" />
         <Keyword name="$P2B"  value="32" />
         <Keyword name="$P2N"  value="FSC-A" />
         <Keyword name="$P2E"  value="0,0" />
         <Keyword name="$P1G"  value="1.0" />
         <Keyword name="$P1R"  value="262500" />
         <Keyword name="$P1B"  value="32" />
         <Keyword name="$P1N"  value="FSC-H" />
         <Keyword name="$P1E"  value="0,0" />
         <Keyword name="#MachineType"  value="3" />
         <Keyword name="#SumCount"  value="84677" />
         <Keyword name="#RunSpeedType"  value="1" />
         <Keyword name="#RunSpeed"  value="11" />
         <Keyword name="$ETIM"  value="2022-08-23 19:07:15" />
         <Keyword name="$BTIM"  value="2022-08-23 19:06:40" />
         <Keyword name="#TR2"  value="0,0" />
         <Keyword name="$TR"  value="FSC,10000" />
         <Keyword name="#AcqTime"  value="34757" />
         <Keyword name="#Company"  value="DAKEWE" />
         <Keyword name="$TIMESTEP"  value="1" />
         <Keyword name="$PAR"  value="13" />
         <Keyword name="$TOT"  value="84677" />
         <Keyword name="$NEXTDATA"  value="0" />
         <Keyword name="$MODE"  value="L" />
         <Keyword name="$DATATYPE"  value="F" />
         <Keyword name="$BYTEORD"  value="1,2,3,4" />
         <Keyword name="$ENDSTEXT"  value="0" />
         <Keyword name="$ENDANALYSIS"  value="0" />
         <Keyword name="$BEGINSTEXT"  value="0" />
         <Keyword name="$BEGINANALYSIS"  value="0" />
         <Keyword name="$ENDDATA"  value="4405309" />
         <Keyword name="$BEGINDATA"  value="2106" />
         <Keyword name="FJ_FCS_VERSION"  value="3" />
         <Keyword name="$P14N"  value="Comp-BL1-H" />
         <Keyword name="$P14S"  value="FITC-CD11b-H" />
         <Keyword name="$P14R"  value="262499" />
         <Keyword name="$P15N"  value="Comp-BL2-H" />
         <Keyword name="$P15S"  value="PE-F4_80-H" />
         <Keyword name="$P15R"  value="262499" />
         <Keyword name="$P16N"  value="Comp-BL3-H" />
         <Keyword name="$P16S"  value="PerCP-CD86-H" />
         <Keyword name="$P16R"  value="262499" />
         <Keyword name="$P17N"  value="Comp-BL4-H" />
         <Keyword name="$P17S"  value="PE-Cy7-H" />
         <Keyword name="$P17R"  value="262499" />
         <Keyword name="$P18N"  value="Comp-RL1-H" />
         <Keyword name="$P18S"  value="APC-CD206-H" />
         <Keyword name="$P18R"  value="262499" />
         <Keyword name="$P19N"  value="Comp-RL2-H" />
         <Keyword name="$P19S"  value="APC-Cy7-H" />
         <Keyword name="$P19R"  value="262499" />
       </Keywords>
       <SampleNode name="C3.1.fcs"  annotation=""  owningGroup=""  expanded="1"  sortPriority="10"  count="84677"  sampleID="1" >
         <Graph smoothing="0"  backColor="#ffffff"  foreColor="#000000"  type="Pseudocolor"  fast="1"  rowCount="84677" >
           <Axis dimension="x"  name="FSC-A"  label=""  auto="auto" />
           <Axis dimension="y"  name="SSC-A"  label=""  auto="auto" />
           <GraphSettings level="5%"  smoothingHighResolution="1"  contourHighResolution="1"  histogramSmoothingCount="0"  graphResolution="256"  showOutliers="0"  drawLargeDots="0"  dotsToDraw="8000"  tint="le.chartfill.tinted.40"  lineWeight="le.lineweight.normal"  lineStyle="le.linestyle.solid" />
           <GraphEnvironment showGrid="0"  showAxes="tnlTNL"  showGates="1"  showFreqOnPlots="1"  showGateNameOnPlots="1"  showMedians="0"  showUncomped="0"  addEventParam="0"  lastYAxisName="" >
             <TextTraits font="SansSerif"  size="12"  name="Labels"  style="plain"  color="#000000"  background="#00ffffff"  just="left" />
             <TextTraits font="SansSerif"  size="12"  name="LayoutGates"  style="plain"  color="#000000"  background="#00ffffff"  just="left" />
             <TextTraits font="SansSerif"  size="10"  name="Numbers"  style="plain"  color="#000000"  background="#00ffffff"  just="left" />
             <TextTraits font="SansSerif"  size="10"  name="Legend"  style="plain"  color="#000000"  background="#00ffffff"  just="left" />
             <WindowPosition x="580"  y="8"  width="390"  height="520"  displayed="0"  panelState="---" />
           </GraphEnvironment>
         </Graph>
         <Subpopulations>
           <Population name="Cells"  annotation=""  owningGroup="所有样本"  expanded="1"  sortPriority="10"  count="44329" >
             <Graph smoothing="0"  backColor="#ffffff"  foreColor="#000000"  type="Pseudocolor"  fast="1"  rowCount="84677" >
               <Axis dimension="x"  name="FSC-A"  label=""  auto="auto" />
               <Axis dimension="y"  name="FSC-H"  label=""  auto="auto" />
               <GraphSettings level="5%"  smoothingHighResolution="1"  contourHighResolution="1"  histogramSmoothingCount="0"  graphResolution="256"  showOutliers="0"  drawLargeDots="0"  dotsToDraw="8000"  tint="le.chartfill.tinted.40"  lineWeight="le.lineweight.normal"  lineStyle="le.linestyle.solid" />
               <GraphEnvironment showGrid="0"  showAxes="tnlTNL"  showGates="1"  showFreqOnPlots="1"  showGateNameOnPlots="1"  showMedians="0"  showUncomped="0"  addEventParam="0"  lastYAxisName="" >
                 <TextTraits font="SansSerif"  size="12"  name="Labels"  style="plain"  color="#000000"  background="#00ffffff"  just="left" />
                 <TextTraits font="SansSerif"  size="12"  name="LayoutGates"  style="plain"  color="#000000"  background="#00ffffff"  just="left" />
                 <TextTraits font="SansSerif"  size="10"  name="Numbers"  style="plain"  color="#000000"  background="#00ffffff"  just="left" />
                 <TextTraits font="SansSerif"  size="10"  name="Legend"  style="plain"  color="#000000"  background="#00ffffff"  just="left" />
                 <WindowPosition x="963"  y="14"  width="390"  height="520"  displayed="0"  panelState="---" />
               </GraphEnvironment>
             </Graph>
             <Gate gating:id="ID781864562" >
               <gating:RectangleGate eventsInside="1"  annoOffsetX="-116"  annoOffsetY="-135"  tint="#000000"  isTinted="0"  lineWeight="Normal"  userDefined="1"  percentX="0"  percentY="0" >
                 <gating:dimension gating:min="32256.35593220339"  gating:max="235805.08474576272" >
                   <data-type:fcs-dimension data-type:name="FSC-A" />
                 </gating:dimension>
                 <gating:dimension gating:min="3679.9065420560746"  gating:max="242873.83177570094" >
                   <data-type:fcs-dimension data-type:name="SSC-A" />
                 </gating:dimension>
               </gating:RectangleGate>
             </Gate>
             <Subpopulations>
               <Population name="FITC-CD11b-H, SSC-A 子细胞群"  annotation=""  owningGroup="所有样本"  expanded="1"  sortPriority="10"  count="12904" >
                 <Graph smoothing="0"  backColor="#ffffff"  foreColor="#000000"  type="Pseudocolor"  fast="1"  rowCount="84677" >
                   <Axis dimension="x"  name="Comp-BL2-H"  label=""  auto="auto" />
                   <Axis dimension="y"  name="Comp-BL3-H"  label=""  auto="auto" />
                   <GraphSettings level="5%"  smoothingHighResolution="1"  contourHighResolution="1"  histogramSmoothingCount="0"  graphResolution="256"  showOutliers="0"  drawLargeDots="0"  dotsToDraw="8000"  tint="le.chartfill.tinted.40"  lineWeight="le.lineweight.normal"  lineStyle="le.linestyle.solid" />
                   <GraphEnvironment showGrid="0"  showAxes="tnlTNL"  showGates="1"  showFreqOnPlots="1"  showGateNameOnPlots="1"  showMedians="0"  showUncomped="0"  addEventParam="0"  lastYAxisName="" >
                    <TextTraits font="SansSerif"  size="12"  name="Labels"  style="plain"  color="#000000"  background="#00ffffff"  just="left" />
                    <TextTraits font="SansSerif"  size="12"  name="LayoutGates"  style="plain"  color="#000000"  background="#00ffffff"  just="left" />
                    <TextTraits font="SansSerif"  size="10"  name="Numbers"  style="plain"  color="#000000"  background="#00ffffff"  just="left" />
                    <TextTraits font="SansSerif"  size="10"  name="Legend"  style="plain"  color="#000000"  background="#00ffffff"  just="left" />
                    <WindowPosition x="616"  y="12"  width="776"  height="1027"  displayed="1"  panelState="---" />
                   </GraphEnvironment>
                 </Graph>
                 <Gate gating:id="ID801056515"  gating:parent_id="ID781864562" >
                   <gating:RectangleGate eventsInside="1"  annoOffsetX="-177"  annoOffsetY="-246"  tint="#000000"  isTinted="0"  lineWeight="Normal"  userDefined="1"  percentX="0"  percentY="0" >
                    <gating:dimension gating:min="824.5677876454738"  gating:max="139181.13055014878" >
                    <data-type:fcs-dimension data-type:name="Comp-BL1-H" />
                    </gating:dimension>
                    <gating:dimension gating:min="4906.542056074766"  gating:max="256366.82242990655" >
                    <data-type:fcs-dimension data-type:name="SSC-A" />
                    </gating:dimension>
                   </gating:RectangleGate>
                 </Gate>
                 <Subpopulations>
                   <Population name="Q1: PE-F4_80-H- , PerCP-CD86-H+"  annotation=""  owningGroup="所有样本"  expanded="1"  sortPriority="10"  count="142" >
                    <Graph smoothing="0"  backColor="#ffffff"  foreColor="#000000"  type="Pseudocolor"  fast="1"  rowCount="84677" >
                    <Axis dimension="x"  name="Comp-BL2-H"  label=""  auto="auto" />
                    <Axis dimension="y"  name="Comp-BL3-H"  label=""  auto="auto" />
                    <GraphSettings level="5%"  smoothingHighResolution="1"  contourHighResolution="1"  histogramSmoothingCount="0"  graphResolution="256"  showOutliers="0"  drawLargeDots="0"  dotsToDraw="8000"  tint="le.chartfill.tinted.40"  lineWeight="le.lineweight.normal"  lineStyle="le.linestyle.solid" />
                    <GraphEnvironment showGrid="0"  showAxes="tnlTNL"  showGates="1"  showFreqOnPlots="1"  showGateNameOnPlots="1"  showMedians="0"  showUncomped="0"  addEventParam="0"  lastYAxisName="" >
                    <TextTraits font="SansSerif"  size="12"  name="Labels"  style="plain"  color="#000000"  background="#00ffffff"  just="left" />
                    <TextTraits font="SansSerif"  size="12"  name="LayoutGates"  style="plain"  color="#000000"  background="#00ffffff"  just="left" />
                    <TextTraits font="SansSerif"  size="10"  name="Numbers"  style="plain"  color="#000000"  background="#00ffffff"  just="left" />
                    <TextTraits font="SansSerif"  size="10"  name="Legend"  style="plain"  color="#000000"  background="#00ffffff"  just="left" />
                    <WindowPosition x="1342"  y="20"  width="390"  height="520"  displayed="1"  panelState="---" />
                    </GraphEnvironment>
                    </Graph>
                    <Gate gating:id="ID711102338"  gating:parent_id="ID801056515" >
                    <gating:RectangleGate eventsInside="1"  annoOffsetX="0"  annoOffsetY="0"  tint="#000000"  isTinted="0"  lineWeight="Normal"  userDefined="1"  percentX="0"  percentY="0" >
                    <gating:dimension gating:max="364.2951611916342" >
                    <data-type:fcs-dimension data-type:name="Comp-BL2-H" />
                    </gating:dimension>
                    <gating:dimension gating:min="1765.9073208385014" >
                    <data-type:fcs-dimension data-type:name="Comp-BL3-H" />
                    </gating:dimension>
                    </gating:RectangleGate>
                    </Gate>
                   </Population>
                   <Population name="Q2: PE-F4_80-H+ , PerCP-CD86-H+"  annotation=""  owningGroup="所有样本"  expanded="1"  sortPriority="10"  count="203" >
                    <Graph smoothing="0"  backColor="#ffffff"  foreColor="#000000"  type="Pseudocolor"  fast="1"  rowCount="84677" >
                    <Axis dimension="x"  name="Comp-BL2-H"  label=""  auto="auto" />
                    <Axis dimension="y"  name="Comp-BL3-H"  label=""  auto="auto" />
                    <GraphSettings level="5%"  smoothingHighResolution="1"  contourHighResolution="1"  histogramSmoothingCount="0"  graphResolution="256"  showOutliers="0"  drawLargeDots="0"  dotsToDraw="8000"  tint="le.chartfill.tinted.40"  lineWeight="le.lineweight.normal"  lineStyle="le.linestyle.solid" />
                    <GraphEnvironment showGrid="0"  showAxes="tnlTNL"  showGates="1"  showFreqOnPlots="1"  showGateNameOnPlots="1"  showMedians="0"  showUncomped="0"  addEventParam="0"  lastYAxisName="" >
                    <TextTraits font="SansSerif"  size="12"  name="Labels"  style="plain"  color="#000000"  background="#00ffffff"  just="left" />
                    <TextTraits font="SansSerif"  size="12"  name="LayoutGates"  style="plain"  color="#000000"  background="#00ffffff"  just="left" />
                    <TextTraits font="SansSerif"  size="10"  name="Numbers"  style="plain"  color="#000000"  background="#00ffffff"  just="left" />
                    <TextTraits font="SansSerif"  size="10"  name="Legend"  style="plain"  color="#000000"  background="#00ffffff"  just="left" />
                    <WindowPosition x="1342"  y="20"  width="390"  height="520"  displayed="1"  panelState="---" />
                    </GraphEnvironment>
                    </Graph>
                    <Gate gating:id="ID750499211"  gating:parent_id="ID801056515" >
                    <gating:RectangleGate eventsInside="1"  annoOffsetX="0"  annoOffsetY="0"  tint="#000000"  isTinted="0"  lineWeight="Normal"  userDefined="1"  percentX="0"  percentY="0" >
                    <gating:dimension gating:min="364.2951611916342" >
                    <data-type:fcs-dimension data-type:name="Comp-BL2-H" />
                    </gating:dimension>
                    <gating:dimension gating:min="1765.9073208385014" >
                    <data-type:fcs-dimension data-type:name="Comp-BL3-H" />
                    </gating:dimension>
                    </gating:RectangleGate>
                    </Gate>
                   </Population>
                   <Population name="Q3: PE-F4_80-H+ , PerCP-CD86-H-"  annotation=""  owningGroup="所有样本"  expanded="1"  sortPriority="10"  count="2040" >
                    <Graph smoothing="0"  backColor="#ffffff"  foreColor="#000000"  type="Pseudocolor"  fast="1"  rowCount="84677" >
                    <Axis dimension="x"  name="Comp-BL2-H"  label=""  auto="auto" />
                    <Axis dimension="y"  name="Comp-BL3-H"  label=""  auto="auto" />
                    <GraphSettings level="5%"  smoothingHighResolution="1"  contourHighResolution="1"  histogramSmoothingCount="0"  graphResolution="256"  showOutliers="0"  drawLargeDots="0"  dotsToDraw="8000"  tint="le.chartfill.tinted.40"  lineWeight="le.lineweight.normal"  lineStyle="le.linestyle.solid" />
                    <GraphEnvironment showGrid="0"  showAxes="tnlTNL"  showGates="1"  showFreqOnPlots="1"  showGateNameOnPlots="1"  showMedians="0"  showUncomped="0"  addEventParam="0"  lastYAxisName="" >
                    <TextTraits font="SansSerif"  size="12"  name="Labels"  style="plain"  color="#000000"  background="#00ffffff"  just="left" />
                    <TextTraits font="SansSerif"  size="12"  name="LayoutGates"  style="plain"  color="#000000"  background="#00ffffff"  just="left" />
                    <TextTraits font="SansSerif"  size="10"  name="Numbers"  style="plain"  color="#000000"  background="#00ffffff"  just="left" />
                    <TextTraits font="SansSerif"  size="10"  name="Legend"  style="plain"  color="#000000"  background="#00ffffff"  just="left" />
                    <WindowPosition x="1342"  y="20"  width="390"  height="520"  displayed="1"  panelState="---" />
                    </GraphEnvironment>
                    </Graph>
                    <Gate gating:id="ID1468780446"  gating:parent_id="ID801056515" >
                    <gating:RectangleGate eventsInside="1"  annoOffsetX="0"  annoOffsetY="0"  tint="#000000"  isTinted="0"  lineWeight="Normal"  userDefined="1"  percentX="0"  percentY="0" >
                    <gating:dimension gating:min="364.2951611916342" >
                    <data-type:fcs-dimension data-type:name="Comp-BL2-H" />
                    </gating:dimension>
                    <gating:dimension gating:max="1765.9073208385014" >
                    <data-type:fcs-dimension data-type:name="Comp-BL3-H" />
                    </gating:dimension>
                    </gating:RectangleGate>
                    </Gate>
                   </Population>
                   <Population name="Q4: PE-F4_80-H- , PerCP-CD86-H-"  annotation=""  owningGroup="所有样本"  expanded="1"  sortPriority="10"  count="10519" >
                    <Graph smoothing="0"  backColor="#ffffff"  foreColor="#000000"  type="Pseudocolor"  fast="1"  rowCount="84677" >
                    <Axis dimension="x"  name="Comp-BL2-H"  label=""  auto="auto" />
                    <Axis dimension="y"  name="Comp-BL3-H"  label=""  auto="auto" />
                    <GraphSettings level="5%"  smoothingHighResolution="1"  contourHighResolution="1"  histogramSmoothingCount="0"  graphResolution="256"  showOutliers="0"  drawLargeDots="0"  dotsToDraw="8000"  tint="le.chartfill.tinted.40"  lineWeight="le.lineweight.normal"  lineStyle="le.linestyle.solid" />
                    <GraphEnvironment showGrid="0"  showAxes="tnlTNL"  showGates="1"  showFreqOnPlots="1"  showGateNameOnPlots="1"  showMedians="0"  showUncomped="0"  addEventParam="0"  lastYAxisName="" >
                    <TextTraits font="SansSerif"  size="12"  name="Labels"  style="plain"  color="#000000"  background="#00ffffff"  just="left" />
                    <TextTraits font="SansSerif"  size="12"  name="LayoutGates"  style="plain"  color="#000000"  background="#00ffffff"  just="left" />
                    <TextTraits font="SansSerif"  size="10"  name="Numbers"  style="plain"  color="#000000"  background="#00ffffff"  just="left" />
                    <TextTraits font="SansSerif"  size="10"  name="Legend"  style="plain"  color="#000000"  background="#00ffffff"  just="left" />
                    <WindowPosition x="1342"  y="20"  width="390"  height="520"  displayed="1"  panelState="---" />
                    </GraphEnvironment>
                    </Graph>
                    <Gate gating:id="ID468433657"  gating:parent_id="ID801056515" >
                    <gating:RectangleGate eventsInside="1"  annoOffsetX="0"  annoOffsetY="0"  tint="#000000"  isTinted="0"  lineWeight="Normal"  userDefined="1"  percentX="0"  percentY="0" >
                    <gating:dimension gating:max="364.2951611916342" >
                    <data-type:fcs-dimension data-type:name="Comp-BL2-H" />
                    </gating:dimension>
                    <gating:dimension gating:max="1765.9073208385014" >
                    <data-type:fcs-dimension data-type:name="Comp-BL3-H" />
                    </gating:dimension>
                    </gating:RectangleGate>
                    </Gate>
                   </Population>
                   <Population name="Q5: PE-F4_80-H- , APC-CD206-H+"  annotation=""  owningGroup="所有样本"  expanded="1"  sortPriority="10"  count="334" >
                    <Graph smoothing="0"  backColor="#ffffff"  foreColor="#000000"  type="Pseudocolor"  fast="1"  rowCount="84677" >
                    <Axis dimension="x"  name="Comp-BL2-H"  label=""  auto="auto" />
                    <Axis dimension="y"  name="Comp-RL1-H"  label=""  auto="auto" />
                    <GraphSettings level="5%"  smoothingHighResolution="1"  contourHighResolution="1"  histogramSmoothingCount="0"  graphResolution="256"  showOutliers="0"  drawLargeDots="0"  dotsToDraw="8000"  tint="le.chartfill.tinted.40"  lineWeight="le.lineweight.normal"  lineStyle="le.linestyle.solid" />
                    <GraphEnvironment showGrid="0"  showAxes="tnlTNL"  showGates="1"  showFreqOnPlots="1"  showGateNameOnPlots="1"  showMedians="0"  showUncomped="0"  addEventParam="0"  lastYAxisName="" >
                    <TextTraits font="SansSerif"  size="12"  name="Labels"  style="plain"  color="#000000"  background="#00ffffff"  just="left" />
                    <TextTraits font="SansSerif"  size="12"  name="LayoutGates"  style="plain"  color="#000000"  background="#00ffffff"  just="left" />
                    <TextTraits font="SansSerif"  size="10"  name="Numbers"  style="plain"  color="#000000"  background="#00ffffff"  just="left" />
                    <TextTraits font="SansSerif"  size="10"  name="Legend"  style="plain"  color="#000000"  background="#00ffffff"  just="left" />
                    <WindowPosition x="616"  y="12"  width="776"  height="1027"  displayed="1"  panelState="---" />
                    </GraphEnvironment>
                    </Graph>
                    <Gate gating:id="ID289423297"  gating:parent_id="ID801056515" >
                    <gating:RectangleGate eventsInside="1"  annoOffsetX="0"  annoOffsetY="0"  tint="#000000"  isTinted="0"  lineWeight="Normal"  userDefined="1"  percentX="0"  percentY="0" >
                    <gating:dimension gating:max="577.8820611233709" >
                    <data-type:fcs-dimension data-type:name="Comp-BL2-H" />
                    </gating:dimension>
                    <gating:dimension gating:min="237.19028390938612" >
                    <data-type:fcs-dimension data-type:name="Comp-RL1-H" />
                    </gating:dimension>
                    </gating:RectangleGate>
                    </Gate>
                   </Population>
                   <Population name="Q6: PE-F4_80-H+ , APC-CD206-H+"  annotation=""  owningGroup="所有样本"  expanded="1"  sortPriority="10"  count="231" >
                    <Graph smoothing="0"  backColor="#ffffff"  foreColor="#000000"  type="Pseudocolor"  fast="1"  rowCount="84677" >
                    <Axis dimension="x"  name="Comp-BL2-H"  label=""  auto="auto" />
                    <Axis dimension="y"  name="Comp-RL1-H"  label=""  auto="auto" />
                    <GraphSettings level="5%"  smoothingHighResolution="1"  contourHighResolution="1"  histogramSmoothingCount="0"  graphResolution="256"  showOutliers="0"  drawLargeDots="0"  dotsToDraw="8000"  tint="le.chartfill.tinted.40"  lineWeight="le.lineweight.normal"  lineStyle="le.linestyle.solid" />
                    <GraphEnvironment showGrid="0"  showAxes="tnlTNL"  showGates="1"  showFreqOnPlots="1"  showGateNameOnPlots="1"  showMedians="0"  showUncomped="0"  addEventParam="0"  lastYAxisName="" >
                    <TextTraits font="SansSerif"  size="12"  name="Labels"  style="plain"  color="#000000"  background="#00ffffff"  just="left" />
                    <TextTraits font="SansSerif"  size="12"  name="LayoutGates"  style="plain"  color="#000000"  background="#00ffffff"  just="left" />
                    <TextTraits font="SansSerif"  size="10"  name="Numbers"  style="plain"  color="#000000"  background="#00ffffff"  just="left" />
                    <TextTraits font="SansSerif"  size="10"  name="Legend"  style="plain"  color="#000000"  background="#00ffffff"  just="left" />
                    <WindowPosition x="616"  y="12"  width="776"  height="1027"  displayed="1"  panelState="---" />
                    </GraphEnvironment>
                    </Graph>
                    <Gate gating:id="ID286892224"  gating:parent_id="ID801056515" >
                    <gating:RectangleGate eventsInside="1"  annoOffsetX="0"  annoOffsetY="0"  tint="#000000"  isTinted="0"  lineWeight="Normal"  userDefined="1"  percentX="0"  percentY="0" >
                    <gating:dimension gating:min="577.8820611233709" >
                    <data-type:fcs-dimension data-type:name="Comp-BL2-H" />
                    </gating:dimension>
                    <gating:dimension gating:min="237.19028390938612" >
                    <data-type:fcs-dimension data-type:name="Comp-RL1-H" />
                    </gating:dimension>
                    </gating:RectangleGate>
                    </Gate>
                   </Population>
                   <Population name="Q7: PE-F4_80-H+ , APC-CD206-H-"  annotation=""  owningGroup="所有样本"  expanded="1"  sortPriority="10"  count="1489" >
                    <Graph smoothing="0"  backColor="#ffffff"  foreColor="#000000"  type="Pseudocolor"  fast="1"  rowCount="84677" >
                    <Axis dimension="x"  name="Comp-BL2-H"  label=""  auto="auto" />
                    <Axis dimension="y"  name="Comp-RL1-H"  label=""  auto="auto" />
                    <GraphSettings level="5%"  smoothingHighResolution="1"  contourHighResolution="1"  histogramSmoothingCount="0"  graphResolution="256"  showOutliers="0"  drawLargeDots="0"  dotsToDraw="8000"  tint="le.chartfill.tinted.40"  lineWeight="le.lineweight.normal"  lineStyle="le.linestyle.solid" />
                    <GraphEnvironment showGrid="0"  showAxes="tnlTNL"  showGates="1"  showFreqOnPlots="1"  showGateNameOnPlots="1"  showMedians="0"  showUncomped="0"  addEventParam="0"  lastYAxisName="" >
                    <TextTraits font="SansSerif"  size="12"  name="Labels"  style="plain"  color="#000000"  background="#00ffffff"  just="left" />
                    <TextTraits font="SansSerif"  size="12"  name="LayoutGates"  style="plain"  color="#000000"  background="#00ffffff"  just="left" />
                    <TextTraits font="SansSerif"  size="10"  name="Numbers"  style="plain"  color="#000000"  background="#00ffffff"  just="left" />
                    <TextTraits font="SansSerif"  size="10"  name="Legend"  style="plain"  color="#000000"  background="#00ffffff"  just="left" />
                    <WindowPosition x="616"  y="12"  width="776"  height="1027"  displayed="1"  panelState="---" />
                    </GraphEnvironment>
                    </Graph>
                    <Gate gating:id="ID696821253"  gating:parent_id="ID801056515" >
                    <gating:RectangleGate eventsInside="1"  annoOffsetX="0"  annoOffsetY="0"  tint="#000000"  isTinted="0"  lineWeight="Normal"  userDefined="1"  percentX="0"  percentY="0" >
                    <gating:dimension gating:min="577.8820611233709" >
                    <data-type:fcs-dimension data-type:name="Comp-BL2-H" />
                    </gating:dimension>
                    <gating:dimension gating:max="237.19028390938612" >
                    <data-type:fcs-dimension data-type:name="Comp-RL1-H" />
                    </gating:dimension>
                    </gating:RectangleGate>
                    </Gate>
                   </Population>
                   <Population name="Q8: PE-F4_80-H- , APC-CD206-H-"  annotation=""  owningGroup="所有样本"  expanded="1"  sortPriority="10"  count="10850" >
                    <Graph smoothing="0"  backColor="#ffffff"  foreColor="#000000"  type="Pseudocolor"  fast="1"  rowCount="84677" >
                    <Axis dimension="x"  name="Comp-BL2-H"  label=""  auto="auto" />
                    <Axis dimension="y"  name="Comp-RL1-H"  label=""  auto="auto" />
                    <GraphSettings level="5%"  smoothingHighResolution="1"  contourHighResolution="1"  histogramSmoothingCount="0"  graphResolution="256"  showOutliers="0"  drawLargeDots="0"  dotsToDraw="8000"  tint="le.chartfill.tinted.40"  lineWeight="le.lineweight.normal"  lineStyle="le.linestyle.solid" />
                    <GraphEnvironment showGrid="0"  showAxes="tnlTNL"  showGates="1"  showFreqOnPlots="1"  showGateNameOnPlots="1"  showMedians="0"  showUncomped="0"  addEventParam="0"  lastYAxisName="" >
                    <TextTraits font="SansSerif"  size="12"  name="Labels"  style="plain"  color="#000000"  background="#00ffffff"  just="left" />
                    <TextTraits font="SansSerif"  size="12"  name="LayoutGates"  style="plain"  color="#000000"  background="#00ffffff"  just="left" />
                    <TextTraits font="SansSerif"  size="10"  name="Numbers"  style="plain"  color="#000000"  background="#00ffffff"  just="left" />
                    <TextTraits font="SansSerif"  size="10"  name="Legend"  style="plain"  color="#000000"  background="#00ffffff"  just="left" />
                    <WindowPosition x="616"  y="12"  width="776"  height="1027"  displayed="1"  panelState="---" />
                    </GraphEnvironment>
                    </Graph>
                    <Gate gating:id="ID1246472080"  gating:parent_id="ID801056515" >
                    <gating:RectangleGate eventsInside="1"  annoOffsetX="0"  annoOffsetY="0"  tint="#000000"  isTinted="0"  lineWeight="Normal"  userDefined="1"  percentX="0"  percentY="0" >
                    <gating:dimension gating:max="577.8820611233709" >
                    <data-type:fcs-dimension data-type:name="Comp-BL2-H" />
                    </gating:dimension>
                    <gating:dimension gating:max="237.19028390938612" >
                    <data-type:fcs-dimension data-type:name="Comp-RL1-H" />
                    </gating:dimension>
                    </gating:RectangleGate>
                    </Gate>
                   </Population>
                 </Subpopulations>
               </Population>
             </Subpopulations>
           </Population>
         </Subpopulations>
       </SampleNode>
     </Sample>
     <Sample>
       <DataSet uri="file:/D:/天中医/论文/他人/肖璐师姐/文章1/第二次/3流式/样本-血巨噬_FCS/D3.1.fcs"  sampleID="7" />
       <transforms:spilloverMatrix prefix="Comp-"  name="Acquisition-defined"  editable="0"  color="#c0c0c0"  version="FlowJo-10.0.7r2"  status="FINALIZED"  transforms:id="bdaa22d7-2d09-4d0c-9a73-bae14d5902da"  suffix="" >
         <data-type:parameters>
           <data-type:parameter data-type:name="BL1-H" />
           <data-type:parameter data-type:name="BL2-H" />
           <data-type:parameter data-type:name="BL3-H" />
           <data-type:parameter data-type:name="BL4-H" />
           <data-type:parameter data-type:name="RL1-H" />
           <data-type:parameter data-type:name="RL2-H" />
         </data-type:parameters>
         <transforms:spillover data-type:parameter="BL1-H" >
           <transforms:coefficient data-type:parameter="BL1-H"  transforms:value="1" />
           <transforms:coefficient data-type:parameter="BL2-H"  transforms:value="0.6000000238" />
           <transforms:coefficient data-type:parameter="BL3-H"  transforms:value="0.0099999998" />
           <transforms:coefficient data-type:parameter="BL4-H"  transforms:value="0" />
           <transforms:coefficient data-type:parameter="RL1-H"  transforms:value="0.0003" />
           <transforms:coefficient data-type:parameter="RL2-H"  transforms:value="0" />
         </transforms:spillover>
         <transforms:spillover data-type:parameter="BL2-H" >
           <transforms:coefficient data-type:parameter="BL1-H"  transforms:value="0" />
           <transforms:coefficient data-type:parameter="BL2-H"  transforms:value="1" />
           <transforms:coefficient data-type:parameter="BL3-H"  transforms:value="0" />
           <transforms:coefficient data-type:parameter="BL4-H"  transforms:value="0" />
           <transforms:coefficient data-type:parameter="RL1-H"  transforms:value="0" />
           <transforms:coefficient data-type:parameter="RL2-H"  transforms:value="0" />
         </transforms:spillover>
         <transforms:spillover data-type:parameter="BL3-H" >
           <transforms:coefficient data-type:parameter="BL1-H"  transforms:value="0" />
           <transforms:coefficient data-type:parameter="BL2-H"  transforms:value="0" />
           <transforms:coefficient data-type:parameter="BL3-H"  transforms:value="1" />
           <transforms:coefficient data-type:parameter="BL4-H"  transforms:value="0" />
           <transforms:coefficient data-type:parameter="RL1-H"  transforms:value="0.0299999993" />
           <transforms:coefficient data-type:parameter="RL2-H"  transforms:value="0" />
         </transforms:spillover>
         <transforms:spillover data-type:parameter="BL4-H" >
           <transforms:coefficient data-type:parameter="BL1-H"  transforms:value="0" />
           <transforms:coefficient data-type:parameter="BL2-H"  transforms:value="0" />
           <transforms:coefficient data-type:parameter="BL3-H"  transforms:value="0" />
           <transforms:coefficient data-type:parameter="BL4-H"  transforms:value="1" />
           <transforms:coefficient data-type:parameter="RL1-H"  transforms:value="0" />
           <transforms:coefficient data-type:parameter="RL2-H"  transforms:value="0" />
         </transforms:spillover>
         <transforms:spillover data-type:parameter="RL1-H" >
           <transforms:coefficient data-type:parameter="BL1-H"  transforms:value="0" />
           <transforms:coefficient data-type:parameter="BL2-H"  transforms:value="0" />
           <transforms:coefficient data-type:parameter="BL3-H"  transforms:value="0" />
           <transforms:coefficient data-type:parameter="BL4-H"  transforms:value="0" />
           <transforms:coefficient data-type:parameter="RL1-H"  transforms:value="1" />
           <transforms:coefficient data-type:parameter="RL2-H"  transforms:value="0" />
         </transforms:spillover>
         <transforms:spillover data-type:parameter="RL2-H" >
           <transforms:coefficient data-type:parameter="BL1-H"  transforms:value="0" />
           <transforms:coefficient data-type:parameter="BL2-H"  transforms:value="0" />
           <transforms:coefficient data-type:parameter="BL3-H"  transforms:value="0" />
           <transforms:coefficient data-type:parameter="BL4-H"  transforms:value="0" />
           <transforms:coefficient data-type:parameter="RL1-H"  transforms:value="0" />
           <transforms:coefficient data-type:parameter="RL2-H"  transforms:value="1" />
         </transforms:spillover>
       </transforms:spilloverMatrix>
       <Transformations>
         <transforms:linear transforms:minRange="0"  transforms:maxRange="262500"  gain="1" >
           <data-type:parameter data-type:name="FSC-H" />
         </transforms:linear>
         <transforms:linear transforms:minRange="0"  transforms:maxRange="262500"  gain="1" >
           <data-type:parameter data-type:name="FSC-A" />
         </transforms:linear>
         <transforms:log transforms:offset="1"  transforms:decades="5.4191293077" >
           <data-type:parameter data-type:name="FSC-W" />
         </transforms:log>
         <transforms:linear transforms:minRange="0"  transforms:maxRange="262500"  gain="1" >
           <data-type:parameter data-type:name="SSC-H" />
         </transforms:linear>
         <transforms:linear transforms:minRange="0"  transforms:maxRange="262500"  gain="1" >
           <data-type:parameter data-type:name="SSC-A" />
         </transforms:linear>
         <transforms:log transforms:offset="1"  transforms:decades="5.4191293077" >
           <data-type:parameter data-type:name="SSC-W" />
         </transforms:log>
         <transforms:log transforms:offset="1"  transforms:decades="5.4191293077" >
           <data-type:parameter data-type:name="BL1-H" />
         </transforms:log>
         <transforms:log transforms:offset="1"  transforms:decades="5.4191293077" >
           <data-type:parameter data-type:name="BL2-H" />
         </transforms:log>
         <transforms:log transforms:offset="1"  transforms:decades="5.4191293077" >
           <data-type:parameter data-type:name="BL3-H" />
         </transforms:log>
         <transforms:log transforms:offset="1"  transforms:decades="5.4191293077" >
           <data-type:parameter data-type:name="BL4-H" />
         </transforms:log>
         <transforms:log transforms:offset="1"  transforms:decades="5.4191293077" >
           <data-type:parameter data-type:name="RL1-H" />
         </transforms:log>
         <transforms:log transforms:offset="1"  transforms:decades="5.4191293077" >
           <data-type:parameter data-type:name="RL2-H" />
         </transforms:log>
         <transforms:linear transforms:minRange="1"  transforms:maxRange="32"  gain="1" >
           <data-type:parameter data-type:name="TIME" />
         </transforms:linear>
         <transforms:log transforms:offset="1"  transforms:decades="5.4191293077" >
           <data-type:parameter data-type:name="Comp-BL1-H" />
         </transforms:log>
         <transforms:log transforms:offset="1"  transforms:decades="5.4191293077" >
           <data-type:parameter data-type:name="Comp-BL2-H" />
         </transforms:log>
         <transforms:log transforms:offset="1"  transforms:decades="5.4191293077" >
           <data-type:parameter data-type:name="Comp-BL3-H" />
         </transforms:log>
         <transforms:log transforms:offset="1"  transforms:decades="5.4191293077" >
           <data-type:parameter data-type:name="Comp-BL4-H" />
         </transforms:log>
         <transforms:log transforms:offset="1"  transforms:decades="5.4191293077" >
           <data-type:parameter data-type:name="Comp-RL1-H" />
         </transforms:log>
         <transforms:log transforms:offset="1"  transforms:decades="5.4191293077" >
           <data-type:parameter data-type:name="Comp-RL2-H" />
         </transforms:log>
       </Transformations>
       <Keywords>
         <Keyword name="$SPILLOVER"  value="6,BL1-H,BL2-H,BL3-H,BL4-H,RL1-H,RL2-H,1,0.6,0.01,0,0.0003,0,0,1,0,0,0,0,0,0,1,0,0.03,0,0,0,0,1,0,0,0,0,0,0,1,0,0,0,0,0,0,1" />
         <Keyword name="$P13S"  value="TIME" />
         <Keyword name="P13DISPLAY"  value="LOG" />
         <Keyword name="$P12S"  value="APC-Cy7-H" />
         <Keyword name="P12DISPLAY"  value="LOG" />
         <Keyword name="$P11S"  value="APC-CD206-H" />
         <Keyword name="P11DISPLAY"  value="LOG" />
         <Keyword name="$P10S"  value="PE-Cy7-H" />
         <Keyword name="P10DISPLAY"  value="LOG" />
         <Keyword name="$P9S"  value="PerCP-CD86-H" />
         <Keyword name="P9DISPLAY"  value="LOG" />
         <Keyword name="$P8S"  value="PE-F4_80-H" />
         <Keyword name="P8DISPLAY"  value="LOG" />
         <Keyword name="$P7S"  value="FITC-CD11b-H" />
         <Keyword name="P7DISPLAY"  value="LOG" />
         <Keyword name="$P6S"  value="SSC-W" />
         <Keyword name="P6DISPLAY"  value="LOG" />
         <Keyword name="$P5S"  value="SSC-A" />
         <Keyword name="P5DISPLAY"  value="LOG" />
         <Keyword name="$P4S"  value="SSC-H" />
         <Keyword name="P4DISPLAY"  value="LOG" />
         <Keyword name="$P3S"  value="FSC-W" />
         <Keyword name="P3DISPLAY"  value="LOG" />
         <Keyword name="$P2S"  value="FSC-A" />
         <Keyword name="P2DISPLAY"  value="LOG" />
         <Keyword name="$P1S"  value="FSC-H" />
         <Keyword name="P1DISPLAY"  value="LOG" />
         <Keyword name="$CYT"  value="EXFLOW" />
         <Keyword name="#VoltageAlias"  value="FSC,SSC,FITC-CD11b,PE-F4_80,PerCP-CD86,PE-Cy7,APC-CD206,APC-Cy7" />
         <Keyword name="#VoltageNames"  value="FSC,SSC,BL1,BL2,BL3,BL4,RL1,RL2" />
         <Keyword name="#Voltages"  value="57,55,50,50,69,50,60,50" />
         <Keyword name="$VOL"  value="15.05361" />
         <Keyword name="$FIL"  value="D3.1.fcs" />
         <Keyword name="$P13G"  value="1.0" />
         <Keyword name="$P13R"  value="16" />
         <Keyword name="$P13B"  value="32" />
         <Keyword name="$P13N"  value="TIME" />
         <Keyword name="$P13E"  value="0,0" />
         <Keyword name="$P12G"  value="1.0" />
         <Keyword name="$P12R"  value="262500" />
         <Keyword name="$P12B"  value="32" />
         <Keyword name="$P12N"  value="RL2-H" />
         <Keyword name="$P12E"  value="0,0" />
         <Keyword name="$P11G"  value="1.0" />
         <Keyword name="$P11R"  value="262500" />
         <Keyword name="$P11B"  value="32" />
         <Keyword name="$P11N"  value="RL1-H" />
         <Keyword name="$P11E"  value="0,0" />
         <Keyword name="$P10G"  value="1.0" />
         <Keyword name="$P10R"  value="262500" />
         <Keyword name="$P10B"  value="32" />
         <Keyword name="$P10N"  value="BL4-H" />
         <Keyword name="$P10E"  value="0,0" />
         <Keyword name="$P9G"  value="1.0" />
         <Keyword name="$P9R"  value="262500" />
         <Keyword name="$P9B"  value="32" />
         <Keyword name="$P9N"  value="BL3-H" />
         <Keyword name="$P9E"  value="0,0" />
         <Keyword name="$P8G"  value="1.0" />
         <Keyword name="$P8R"  value="262500" />
         <Keyword name="$P8B"  value="32" />
         <Keyword name="$P8N"  value="BL2-H" />
         <Keyword name="$P8E"  value="0,0" />
         <Keyword name="$P7G"  value="1.0" />
         <Keyword name="$P7R"  value="262500" />
         <Keyword name="$P7B"  value="32" />
         <Keyword name="$P7N"  value="BL1-H" />
         <Keyword name="$P7E"  value="0,0" />
         <Keyword name="$P6G"  value="1.0" />
         <Keyword name="$P6R"  value="262500" />
         <Keyword name="$P6B"  value="32" />
         <Keyword name="$P6N"  value="SSC-W" />
         <Keyword name="$P6E"  value="0,0" />
         <Keyword name="$P5G"  value="1.0" />
         <Keyword name="$P5R"  value="262500" />
         <Keyword name="$P5B"  value="32" />
         <Keyword name="$P5N"  value="SSC-A" />
         <Keyword name="$P5E"  value="0,0" />
         <Keyword name="$P4G"  value="1.0" />
         <Keyword name="$P4R"  value="262500" />
         <Keyword name="$P4B"  value="32" />
         <Keyword name="$P4N"  value="SSC-H" />
         <Keyword name="$P4E"  value="0,0" />
         <Keyword name="$P3G"  value="1.0" />
         <Keyword name="$P3R"  value="262500" />
         <Keyword name="$P3B"  value="32" />
         <Keyword name="$P3N"  value="FSC-W" />
         <Keyword name="$P3E"  value="0,0" />
         <Keyword name="$P2G"  value="1.0" />
         <Keyword name="$P2R"  value="262500" />
         <Keyword name="$P2B"  value="32" />
         <Keyword name="$P2N"  value="FSC-A" />
         <Keyword name="$P2E"  value="0,0" />
         <Keyword name="$P1G"  value="1.0" />
         <Keyword name="$P1R"  value="262500" />
         <Keyword name="$P1B"  value="32" />
         <Keyword name="$P1N"  value="FSC-H" />
         <Keyword name="$P1E"  value="0,0" />
         <Keyword name="#MachineType"  value="3" />
         <Keyword name="#SumCount"  value="49230" />
         <Keyword name="#RunSpeedType"  value="1" />
         <Keyword name="#RunSpeed"  value="11" />
         <Keyword name="$ETIM"  value="2022-08-23 19:15:51" />
         <Keyword name="$BTIM"  value="2022-08-23 19:15:35" />
         <Keyword name="#TR2"  value="0,0" />
         <Keyword name="$TR"  value="FSC,10000" />
         <Keyword name="#AcqTime"  value="15730" />
         <Keyword name="#Company"  value="DAKEWE" />
         <Keyword name="$TIMESTEP"  value="1" />
         <Keyword name="$PAR"  value="13" />
         <Keyword name="$TOT"  value="49230" />
         <Keyword name="$NEXTDATA"  value="0" />
         <Keyword name="$MODE"  value="L" />
         <Keyword name="$DATATYPE"  value="F" />
         <Keyword name="$BYTEORD"  value="1,2,3,4" />
         <Keyword name="$ENDSTEXT"  value="0" />
         <Keyword name="$ENDANALYSIS"  value="0" />
         <Keyword name="$BEGINSTEXT"  value="0" />
         <Keyword name="$BEGINANALYSIS"  value="0" />
         <Keyword name="$ENDDATA"  value="2562065" />
         <Keyword name="$BEGINDATA"  value="2106" />
         <Keyword name="FJ_FCS_VERSION"  value="3" />
         <Keyword name="$P14N"  value="Comp-BL1-H" />
         <Keyword name="$P14S"  value="FITC-CD11b-H" />
         <Keyword name="$P14R"  value="262499" />
         <Keyword name="$P15N"  value="Comp-BL2-H" />
         <Keyword name="$P15S"  value="PE-F4_80-H" />
         <Keyword name="$P15R"  value="262499" />
         <Keyword name="$P16N"  value="Comp-BL3-H" />
         <Keyword name="$P16S"  value="PerCP-CD86-H" />
         <Keyword name="$P16R"  value="262499" />
         <Keyword name="$P17N"  value="Comp-BL4-H" />
         <Keyword name="$P17S"  value="PE-Cy7-H" />
         <Keyword name="$P17R"  value="262499" />
         <Keyword name="$P18N"  value="Comp-RL1-H" />
         <Keyword name="$P18S"  value="APC-CD206-H" />
         <Keyword name="$P18R"  value="262499" />
         <Keyword name="$P19N"  value="Comp-RL2-H" />
         <Keyword name="$P19S"  value="APC-Cy7-H" />
         <Keyword name="$P19R"  value="262499" />
       </Keywords>
       <SampleNode name="D3.1.fcs"  annotation=""  owningGroup=""  expanded="1"  sortPriority="10"  count="49230"  sampleID="7" >
         <Graph smoothing="0"  backColor="#ffffff"  foreColor="#000000"  type="Pseudocolor"  fast="1"  rowCount="49230" >
           <Axis dimension="x"  name="FSC-H"  label=""  auto="auto" />
           <Axis dimension="y"  name="SSC-H"  label=""  auto="auto" />
           <GraphSettings level="5%"  smoothingHighResolution="1"  contourHighResolution="1"  histogramSmoothingCount="0"  graphResolution="256"  showOutliers="0"  drawLargeDots="0"  dotsToDraw="8000"  tint="le.chartfill.tinted.40"  lineWeight="le.lineweight.normal"  lineStyle="le.linestyle.solid" />
           <GraphEnvironment showGrid="0"  showAxes="tnlTNL"  showGates="1"  showFreqOnPlots="1"  showGateNameOnPlots="1"  showMedians="0"  showUncomped="0"  addEventParam="0"  lastYAxisName="" >
             <TextTraits font="SansSerif"  size="12"  name="Labels"  style="plain"  color="#000000"  background="#00ffffff"  just="left" />
             <TextTraits font="SansSerif"  size="12"  name="LayoutGates"  style="plain"  color="#000000"  background="#00ffffff"  just="left" />
             <TextTraits font="SansSerif"  size="10"  name="Numbers"  style="plain"  color="#000000"  background="#00ffffff"  just="left" />
             <TextTraits font="SansSerif"  size="10"  name="Legend"  style="plain"  color="#000000"  background="#00ffffff"  just="left" />
             <WindowPosition x="0"  y="0"  width="0"  height="0"  displayed="0"  panelState="" />
           </GraphEnvironment>
         </Graph>
         <Subpopulations>
           <Population name="Cells"  annotation=""  owningGroup="所有样本"  expanded="1"  sortPriority="10"  count="26338" >
             <Graph smoothing="0"  backColor="#ffffff"  foreColor="#000000"  type="Pseudocolor"  fast="1"  rowCount="49230" >
               <Axis dimension="x"  name="Comp-BL1-H"  label=""  auto="auto" />
               <Axis dimension="y"  name="SSC-A"  label=""  auto="auto" />
               <GraphSettings level="5%"  smoothingHighResolution="1"  contourHighResolution="1"  histogramSmoothingCount="0"  graphResolution="256"  showOutliers="0"  drawLargeDots="0"  dotsToDraw="8000"  tint="le.chartfill.tinted.40"  lineWeight="le.lineweight.normal"  lineStyle="le.linestyle.solid" />
               <GraphEnvironment showGrid="0"  showAxes="tnlTNL"  showGates="1"  showFreqOnPlots="1"  showGateNameOnPlots="1"  showMedians="0"  showUncomped="0"  addEventParam="0"  lastYAxisName="" >
                 <TextTraits font="SansSerif"  size="12"  name="Labels"  style="plain"  color="#000000"  background="#00ffffff"  just="left" />
                 <TextTraits font="SansSerif"  size="12"  name="LayoutGates"  style="plain"  color="#000000"  background="#00ffffff"  just="left" />
                 <TextTraits font="SansSerif"  size="10"  name="Numbers"  style="plain"  color="#000000"  background="#00ffffff"  just="left" />
                 <TextTraits font="SansSerif"  size="10"  name="Legend"  style="plain"  color="#000000"  background="#00ffffff"  just="left" />
                 <WindowPosition x="963"  y="14"  width="390"  height="520"  displayed="1"  panelState="---" />
               </GraphEnvironment>
             </Graph>
             <Gate gating:id="ID1993076961" >
               <gating:RectangleGate eventsInside="1"  annoOffsetX="-116"  annoOffsetY="-135"  tint="#000000"  isTinted="0"  lineWeight="Normal"  userDefined="1"  percentX="0"  percentY="0" >
                 <gating:dimension gating:min="32256.35593220339"  gating:max="235805.08474576272" >
                   <data-type:fcs-dimension data-type:name="FSC-A" />
                 </gating:dimension>
                 <gating:dimension gating:min="3679.9065420560746"  gating:max="242873.83177570094" >
                   <data-type:fcs-dimension data-type:name="SSC-A" />
                 </gating:dimension>
               </gating:RectangleGate>
             </Gate>
             <Subpopulations>
               <Population name="FITC-CD11b-H, SSC-A 子细胞群"  annotation=""  owningGroup="所有样本"  expanded="1"  sortPriority="10"  count="13001" >
                 <Graph smoothing="0"  backColor="#ffffff"  foreColor="#000000"  type="Pseudocolor"  fast="1"  rowCount="49230" >
                   <Axis dimension="x"  name="Comp-BL2-H"  label=""  auto="auto" />
                   <Axis dimension="y"  name="Comp-BL3-H"  label=""  auto="auto" />
                   <GraphSettings level="5%"  smoothingHighResolution="1"  contourHighResolution="1"  histogramSmoothingCount="0"  graphResolution="256"  showOutliers="0"  drawLargeDots="0"  dotsToDraw="8000"  tint="le.chartfill.tinted.40"  lineWeight="le.lineweight.normal"  lineStyle="le.linestyle.solid" />
                   <GraphEnvironment showGrid="0"  showAxes="tnlTNL"  showGates="1"  showFreqOnPlots="1"  showGateNameOnPlots="1"  showMedians="0"  showUncomped="0"  addEventParam="0"  lastYAxisName="" >
                    <TextTraits font="SansSerif"  size="12"  name="Labels"  style="plain"  color="#000000"  background="#00ffffff"  just="left" />
                    <TextTraits font="SansSerif"  size="12"  name="LayoutGates"  style="plain"  color="#000000"  background="#00ffffff"  just="left" />
                    <TextTraits font="SansSerif"  size="10"  name="Numbers"  style="plain"  color="#000000"  background="#00ffffff"  just="left" />
                    <TextTraits font="SansSerif"  size="10"  name="Legend"  style="plain"  color="#000000"  background="#00ffffff"  just="left" />
                    <WindowPosition x="616"  y="12"  width="776"  height="1027"  displayed="1"  panelState="---" />
                   </GraphEnvironment>
                 </Graph>
                 <Gate gating:id="ID1451621783"  gating:parent_id="ID1993076961" >
                   <gating:RectangleGate eventsInside="1"  annoOffsetX="-177"  annoOffsetY="-246"  tint="#000000"  isTinted="0"  lineWeight="Normal"  userDefined="1"  percentX="0"  percentY="0" >
                    <gating:dimension gating:min="824.5677876454738"  gating:max="139181.13055014878" >
                    <data-type:fcs-dimension data-type:name="Comp-BL1-H" />
                    </gating:dimension>
                    <gating:dimension gating:min="4906.542056074766"  gating:max="256366.82242990655" >
                    <data-type:fcs-dimension data-type:name="SSC-A" />
                    </gating:dimension>
                   </gating:RectangleGate>
                 </Gate>
                 <Subpopulations>
                   <Population name="Q1: PE-F4_80-H- , PerCP-CD86-H+"  annotation=""  owningGroup="所有样本"  expanded="1"  sortPriority="10"  count="44" >
                    <Graph smoothing="0"  backColor="#ffffff"  foreColor="#000000"  type="Pseudocolor"  fast="1"  rowCount="49230" >
                    <Axis dimension="x"  name="Comp-BL2-H"  label=""  auto="auto" />
                    <Axis dimension="y"  name="Comp-BL3-H"  label=""  auto="auto" />
                    <GraphSettings level="5%"  smoothingHighResolution="1"  contourHighResolution="1"  histogramSmoothingCount="0"  graphResolution="256"  showOutliers="0"  drawLargeDots="0"  dotsToDraw="8000"  tint="le.chartfill.tinted.40"  lineWeight="le.lineweight.normal"  lineStyle="le.linestyle.solid" />
                    <GraphEnvironment showGrid="0"  showAxes="tnlTNL"  showGates="1"  showFreqOnPlots="1"  showGateNameOnPlots="1"  showMedians="0"  showUncomped="0"  addEventParam="0"  lastYAxisName="" >
                    <TextTraits font="SansSerif"  size="12"  name="Labels"  style="plain"  color="#000000"  background="#00ffffff"  just="left" />
                    <TextTraits font="SansSerif"  size="12"  name="LayoutGates"  style="plain"  color="#000000"  background="#00ffffff"  just="left" />
                    <TextTraits font="SansSerif"  size="10"  name="Numbers"  style="plain"  color="#000000"  background="#00ffffff"  just="left" />
                    <TextTraits font="SansSerif"  size="10"  name="Legend"  style="plain"  color="#000000"  background="#00ffffff"  just="left" />
                    <WindowPosition x="1342"  y="20"  width="390"  height="520"  displayed="1"  panelState="---" />
                    </GraphEnvironment>
                    </Graph>
                    <Gate gating:id="ID753272075"  gating:parent_id="ID1451621783" >
                    <gating:RectangleGate eventsInside="1"  annoOffsetX="0"  annoOffsetY="0"  tint="#000000"  isTinted="0"  lineWeight="Normal"  userDefined="1"  percentX="0"  percentY="0" >
                    <gating:dimension gating:max="364.2951611916342" >
                    <data-type:fcs-dimension data-type:name="Comp-BL2-H" />
                    </gating:dimension>
                    <gating:dimension gating:min="1765.9073208385014" >
                    <data-type:fcs-dimension data-type:name="Comp-BL3-H" />
                    </gating:dimension>
                    </gating:RectangleGate>
                    </Gate>
                   </Population>
                   <Population name="Q2: PE-F4_80-H+ , PerCP-CD86-H+"  annotation=""  owningGroup="所有样本"  expanded="1"  sortPriority="10"  count="140" >
                    <Graph smoothing="0"  backColor="#ffffff"  foreColor="#000000"  type="Pseudocolor"  fast="1"  rowCount="49230" >
                    <Axis dimension="x"  name="Comp-BL2-H"  label=""  auto="auto" />
                    <Axis dimension="y"  name="Comp-BL3-H"  label=""  auto="auto" />
                    <GraphSettings level="5%"  smoothingHighResolution="1"  contourHighResolution="1"  histogramSmoothingCount="0"  graphResolution="256"  showOutliers="0"  drawLargeDots="0"  dotsToDraw="8000"  tint="le.chartfill.tinted.40"  lineWeight="le.lineweight.normal"  lineStyle="le.linestyle.solid" />
                    <GraphEnvironment showGrid="0"  showAxes="tnlTNL"  showGates="1"  showFreqOnPlots="1"  showGateNameOnPlots="1"  showMedians="0"  showUncomped="0"  addEventParam="0"  lastYAxisName="" >
                    <TextTraits font="SansSerif"  size="12"  name="Labels"  style="plain"  color="#000000"  background="#00ffffff"  just="left" />
                    <TextTraits font="SansSerif"  size="12"  name="LayoutGates"  style="plain"  color="#000000"  background="#00ffffff"  just="left" />
                    <TextTraits font="SansSerif"  size="10"  name="Numbers"  style="plain"  color="#000000"  background="#00ffffff"  just="left" />
                    <TextTraits font="SansSerif"  size="10"  name="Legend"  style="plain"  color="#000000"  background="#00ffffff"  just="left" />
                    <WindowPosition x="1342"  y="20"  width="390"  height="520"  displayed="1"  panelState="---" />
                    </GraphEnvironment>
                    </Graph>
                    <Gate gating:id="ID827665460"  gating:parent_id="ID1451621783" >
                    <gating:RectangleGate eventsInside="1"  annoOffsetX="0"  annoOffsetY="0"  tint="#000000"  isTinted="0"  lineWeight="Normal"  userDefined="1"  percentX="0"  percentY="0" >
                    <gating:dimension gating:min="364.2951611916342" >
                    <data-type:fcs-dimension data-type:name="Comp-BL2-H" />
                    </gating:dimension>
                    <gating:dimension gating:min="1765.9073208385014" >
                    <data-type:fcs-dimension data-type:name="Comp-BL3-H" />
                    </gating:dimension>
                    </gating:RectangleGate>
                    </Gate>
                   </Population>
                   <Population name="Q3: PE-F4_80-H+ , PerCP-CD86-H-"  annotation=""  owningGroup="所有样本"  expanded="1"  sortPriority="10"  count="2099" >
                    <Graph smoothing="0"  backColor="#ffffff"  foreColor="#000000"  type="Pseudocolor"  fast="1"  rowCount="49230" >
                    <Axis dimension="x"  name="Comp-BL2-H"  label=""  auto="auto" />
                    <Axis dimension="y"  name="Comp-BL3-H"  label=""  auto="auto" />
                    <GraphSettings level="5%"  smoothingHighResolution="1"  contourHighResolution="1"  histogramSmoothingCount="0"  graphResolution="256"  showOutliers="0"  drawLargeDots="0"  dotsToDraw="8000"  tint="le.chartfill.tinted.40"  lineWeight="le.lineweight.normal"  lineStyle="le.linestyle.solid" />
                    <GraphEnvironment showGrid="0"  showAxes="tnlTNL"  showGates="1"  showFreqOnPlots="1"  showGateNameOnPlots="1"  showMedians="0"  showUncomped="0"  addEventParam="0"  lastYAxisName="" >
                    <TextTraits font="SansSerif"  size="12"  name="Labels"  style="plain"  color="#000000"  background="#00ffffff"  just="left" />
                    <TextTraits font="SansSerif"  size="12"  name="LayoutGates"  style="plain"  color="#000000"  background="#00ffffff"  just="left" />
                    <TextTraits font="SansSerif"  size="10"  name="Numbers"  style="plain"  color="#000000"  background="#00ffffff"  just="left" />
                    <TextTraits font="SansSerif"  size="10"  name="Legend"  style="plain"  color="#000000"  background="#00ffffff"  just="left" />
                    <WindowPosition x="1342"  y="20"  width="390"  height="520"  displayed="1"  panelState="---" />
                    </GraphEnvironment>
                    </Graph>
                    <Gate gating:id="ID1321804601"  gating:parent_id="ID1451621783" >
                    <gating:RectangleGate eventsInside="1"  annoOffsetX="0"  annoOffsetY="0"  tint="#000000"  isTinted="0"  lineWeight="Normal"  userDefined="1"  percentX="0"  percentY="0" >
                    <gating:dimension gating:min="364.2951611916342" >
                    <data-type:fcs-dimension data-type:name="Comp-BL2-H" />
                    </gating:dimension>
                    <gating:dimension gating:max="1765.9073208385014" >
                    <data-type:fcs-dimension data-type:name="Comp-BL3-H" />
                    </gating:dimension>
                    </gating:RectangleGate>
                    </Gate>
                   </Population>
                   <Population name="Q4: PE-F4_80-H- , PerCP-CD86-H-"  annotation=""  owningGroup="所有样本"  expanded="1"  sortPriority="10"  count="10718" >
                    <Graph smoothing="0"  backColor="#ffffff"  foreColor="#000000"  type="Pseudocolor"  fast="1"  rowCount="49230" >
                    <Axis dimension="x"  name="Comp-BL2-H"  label=""  auto="auto" />
                    <Axis dimension="y"  name="Comp-BL3-H"  label=""  auto="auto" />
                    <GraphSettings level="5%"  smoothingHighResolution="1"  contourHighResolution="1"  histogramSmoothingCount="0"  graphResolution="256"  showOutliers="0"  drawLargeDots="0"  dotsToDraw="8000"  tint="le.chartfill.tinted.40"  lineWeight="le.lineweight.normal"  lineStyle="le.linestyle.solid" />
                    <GraphEnvironment showGrid="0"  showAxes="tnlTNL"  showGates="1"  showFreqOnPlots="1"  showGateNameOnPlots="1"  showMedians="0"  showUncomped="0"  addEventParam="0"  lastYAxisName="" >
                    <TextTraits font="SansSerif"  size="12"  name="Labels"  style="plain"  color="#000000"  background="#00ffffff"  just="left" />
                    <TextTraits font="SansSerif"  size="12"  name="LayoutGates"  style="plain"  color="#000000"  background="#00ffffff"  just="left" />
                    <TextTraits font="SansSerif"  size="10"  name="Numbers"  style="plain"  color="#000000"  background="#00ffffff"  just="left" />
                    <TextTraits font="SansSerif"  size="10"  name="Legend"  style="plain"  color="#000000"  background="#00ffffff"  just="left" />
                    <WindowPosition x="1342"  y="20"  width="390"  height="520"  displayed="1"  panelState="---" />
                    </GraphEnvironment>
                    </Graph>
                    <Gate gating:id="ID1999084439"  gating:parent_id="ID1451621783" >
                    <gating:RectangleGate eventsInside="1"  annoOffsetX="0"  annoOffsetY="0"  tint="#000000"  isTinted="0"  lineWeight="Normal"  userDefined="1"  percentX="0"  percentY="0" >
                    <gating:dimension gating:max="364.2951611916342" >
                    <data-type:fcs-dimension data-type:name="Comp-BL2-H" />
                    </gating:dimension>
                    <gating:dimension gating:max="1765.9073208385014" >
                    <data-type:fcs-dimension data-type:name="Comp-BL3-H" />
                    </gating:dimension>
                    </gating:RectangleGate>
                    </Gate>
                   </Population>
                   <Population name="Q5: PE-F4_80-H- , APC-CD206-H+"  annotation=""  owningGroup="所有样本"  expanded="1"  sortPriority="10"  count="217" >
                    <Graph smoothing="0"  backColor="#ffffff"  foreColor="#000000"  type="Pseudocolor"  fast="1"  rowCount="49230" >
                    <Axis dimension="x"  name="Comp-BL2-H"  label=""  auto="auto" />
                    <Axis dimension="y"  name="Comp-RL1-H"  label=""  auto="auto" />
                    <GraphSettings level="5%"  smoothingHighResolution="1"  contourHighResolution="1"  histogramSmoothingCount="0"  graphResolution="256"  showOutliers="0"  drawLargeDots="0"  dotsToDraw="8000"  tint="le.chartfill.tinted.40"  lineWeight="le.lineweight.normal"  lineStyle="le.linestyle.solid" />
                    <GraphEnvironment showGrid="0"  showAxes="tnlTNL"  showGates="1"  showFreqOnPlots="1"  showGateNameOnPlots="1"  showMedians="0"  showUncomped="0"  addEventParam="0"  lastYAxisName="" >
                    <TextTraits font="SansSerif"  size="12"  name="Labels"  style="plain"  color="#000000"  background="#00ffffff"  just="left" />
                    <TextTraits font="SansSerif"  size="12"  name="LayoutGates"  style="plain"  color="#000000"  background="#00ffffff"  just="left" />
                    <TextTraits font="SansSerif"  size="10"  name="Numbers"  style="plain"  color="#000000"  background="#00ffffff"  just="left" />
                    <TextTraits font="SansSerif"  size="10"  name="Legend"  style="plain"  color="#000000"  background="#00ffffff"  just="left" />
                    <WindowPosition x="616"  y="12"  width="776"  height="1027"  displayed="1"  panelState="---" />
                    </GraphEnvironment>
                    </Graph>
                    <Gate gating:id="ID1230508958"  gating:parent_id="ID1451621783" >
                    <gating:RectangleGate eventsInside="1"  annoOffsetX="0"  annoOffsetY="0"  tint="#000000"  isTinted="0"  lineWeight="Normal"  userDefined="1"  percentX="0"  percentY="0" >
                    <gating:dimension gating:max="577.8820611233709" >
                    <data-type:fcs-dimension data-type:name="Comp-BL2-H" />
                    </gating:dimension>
                    <gating:dimension gating:min="237.19028390938612" >
                    <data-type:fcs-dimension data-type:name="Comp-RL1-H" />
                    </gating:dimension>
                    </gating:RectangleGate>
                    </Gate>
                   </Population>
                   <Population name="Q6: PE-F4_80-H+ , APC-CD206-H+"  annotation=""  owningGroup="所有样本"  expanded="1"  sortPriority="10"  count="122" >
                    <Graph smoothing="0"  backColor="#ffffff"  foreColor="#000000"  type="Pseudocolor"  fast="1"  rowCount="49230" >
                    <Axis dimension="x"  name="Comp-BL2-H"  label=""  auto="auto" />
                    <Axis dimension="y"  name="Comp-RL1-H"  label=""  auto="auto" />
                    <GraphSettings level="5%"  smoothingHighResolution="1"  contourHighResolution="1"  histogramSmoothingCount="0"  graphResolution="256"  showOutliers="0"  drawLargeDots="0"  dotsToDraw="8000"  tint="le.chartfill.tinted.40"  lineWeight="le.lineweight.normal"  lineStyle="le.linestyle.solid" />
                    <GraphEnvironment showGrid="0"  showAxes="tnlTNL"  showGates="1"  showFreqOnPlots="1"  showGateNameOnPlots="1"  showMedians="0"  showUncomped="0"  addEventParam="0"  lastYAxisName="" >
                    <TextTraits font="SansSerif"  size="12"  name="Labels"  style="plain"  color="#000000"  background="#00ffffff"  just="left" />
                    <TextTraits font="SansSerif"  size="12"  name="LayoutGates"  style="plain"  color="#000000"  background="#00ffffff"  just="left" />
                    <TextTraits font="SansSerif"  size="10"  name="Numbers"  style="plain"  color="#000000"  background="#00ffffff"  just="left" />
                    <TextTraits font="SansSerif"  size="10"  name="Legend"  style="plain"  color="#000000"  background="#00ffffff"  just="left" />
                    <WindowPosition x="616"  y="12"  width="776"  height="1027"  displayed="1"  panelState="---" />
                    </GraphEnvironment>
                    </Graph>
                    <Gate gating:id="ID896536496"  gating:parent_id="ID1451621783" >
                    <gating:RectangleGate eventsInside="1"  annoOffsetX="0"  annoOffsetY="0"  tint="#000000"  isTinted="0"  lineWeight="Normal"  userDefined="1"  percentX="0"  percentY="0" >
                    <gating:dimension gating:min="577.8820611233709" >
                    <data-type:fcs-dimension data-type:name="Comp-BL2-H" />
                    </gating:dimension>
                    <gating:dimension gating:min="237.19028390938612" >
                    <data-type:fcs-dimension data-type:name="Comp-RL1-H" />
                    </gating:dimension>
                    </gating:RectangleGate>
                    </Gate>
                   </Population>
                   <Population name="Q7: PE-F4_80-H+ , APC-CD206-H-"  annotation=""  owningGroup="所有样本"  expanded="1"  sortPriority="10"  count="1630" >
                    <Graph smoothing="0"  backColor="#ffffff"  foreColor="#000000"  type="Pseudocolor"  fast="1"  rowCount="49230" >
                    <Axis dimension="x"  name="Comp-BL2-H"  label=""  auto="auto" />
                    <Axis dimension="y"  name="Comp-RL1-H"  label=""  auto="auto" />
                    <GraphSettings level="5%"  smoothingHighResolution="1"  contourHighResolution="1"  histogramSmoothingCount="0"  graphResolution="256"  showOutliers="0"  drawLargeDots="0"  dotsToDraw="8000"  tint="le.chartfill.tinted.40"  lineWeight="le.lineweight.normal"  lineStyle="le.linestyle.solid" />
                    <GraphEnvironment showGrid="0"  showAxes="tnlTNL"  showGates="1"  showFreqOnPlots="1"  showGateNameOnPlots="1"  showMedians="0"  showUncomped="0"  addEventParam="0"  lastYAxisName="" >
                    <TextTraits font="SansSerif"  size="12"  name="Labels"  style="plain"  color="#000000"  background="#00ffffff"  just="left" />
                    <TextTraits font="SansSerif"  size="12"  name="LayoutGates"  style="plain"  color="#000000"  background="#00ffffff"  just="left" />
                    <TextTraits font="SansSerif"  size="10"  name="Numbers"  style="plain"  color="#000000"  background="#00ffffff"  just="left" />
                    <TextTraits font="SansSerif"  size="10"  name="Legend"  style="plain"  color="#000000"  background="#00ffffff"  just="left" />
                    <WindowPosition x="616"  y="12"  width="776"  height="1027"  displayed="1"  panelState="---" />
                    </GraphEnvironment>
                    </Graph>
                    <Gate gating:id="ID1343620920"  gating:parent_id="ID1451621783" >
                    <gating:RectangleGate eventsInside="1"  annoOffsetX="0"  annoOffsetY="0"  tint="#000000"  isTinted="0"  lineWeight="Normal"  userDefined="1"  percentX="0"  percentY="0" >
                    <gating:dimension gating:min="577.8820611233709" >
                    <data-type:fcs-dimension data-type:name="Comp-BL2-H" />
                    </gating:dimension>
                    <gating:dimension gating:max="237.19028390938612" >
                    <data-type:fcs-dimension data-type:name="Comp-RL1-H" />
                    </gating:dimension>
                    </gating:RectangleGate>
                    </Gate>
                   </Population>
                   <Population name="Q8: PE-F4_80-H- , APC-CD206-H-"  annotation=""  owningGroup="所有样本"  expanded="1"  sortPriority="10"  count="11032" >
                    <Graph smoothing="0"  backColor="#ffffff"  foreColor="#000000"  type="Pseudocolor"  fast="1"  rowCount="49230" >
                    <Axis dimension="x"  name="Comp-BL2-H"  label=""  auto="auto" />
                    <Axis dimension="y"  name="Comp-RL1-H"  label=""  auto="auto" />
                    <GraphSettings level="5%"  smoothingHighResolution="1"  contourHighResolution="1"  histogramSmoothingCount="0"  graphResolution="256"  showOutliers="0"  drawLargeDots="0"  dotsToDraw="8000"  tint="le.chartfill.tinted.40"  lineWeight="le.lineweight.normal"  lineStyle="le.linestyle.solid" />
                    <GraphEnvironment showGrid="0"  showAxes="tnlTNL"  showGates="1"  showFreqOnPlots="1"  showGateNameOnPlots="1"  showMedians="0"  showUncomped="0"  addEventParam="0"  lastYAxisName="" >
                    <TextTraits font="SansSerif"  size="12"  name="Labels"  style="plain"  color="#000000"  background="#00ffffff"  just="left" />
                    <TextTraits font="SansSerif"  size="12"  name="LayoutGates"  style="plain"  color="#000000"  background="#00ffffff"  just="left" />
                    <TextTraits font="SansSerif"  size="10"  name="Numbers"  style="plain"  color="#000000"  background="#00ffffff"  just="left" />
                    <TextTraits font="SansSerif"  size="10"  name="Legend"  style="plain"  color="#000000"  background="#00ffffff"  just="left" />
                    <WindowPosition x="616"  y="12"  width="776"  height="1027"  displayed="1"  panelState="---" />
                    </GraphEnvironment>
                    </Graph>
                    <Gate gating:id="ID1446254235"  gating:parent_id="ID1451621783" >
                    <gating:RectangleGate eventsInside="1"  annoOffsetX="0"  annoOffsetY="0"  tint="#000000"  isTinted="0"  lineWeight="Normal"  userDefined="1"  percentX="0"  percentY="0" >
                    <gating:dimension gating:max="577.8820611233709" >
                    <data-type:fcs-dimension data-type:name="Comp-BL2-H" />
                    </gating:dimension>
                    <gating:dimension gating:max="237.19028390938612" >
                    <data-type:fcs-dimension data-type:name="Comp-RL1-H" />
                    </gating:dimension>
                    </gating:RectangleGate>
                    </Gate>
                   </Population>
                 </Subpopulations>
               </Population>
             </Subpopulations>
           </Population>
         </Subpopulations>
       </SampleNode>
     </Sample>
     <Sample>
       <DataSet uri="file:/D:/天中医/论文/他人/肖璐师姐/文章1/第二次/3流式/样本-血巨噬_FCS/M3.2.fcs"  sampleID="14" />
       <transforms:spilloverMatrix prefix="Comp-"  name="Acquisition-defined"  editable="0"  color="#c0c0c0"  version="FlowJo-10.0.7r2"  status="FINALIZED"  transforms:id="bdaa22d7-2d09-4d0c-9a73-bae14d5902da"  suffix="" >
         <data-type:parameters>
           <data-type:parameter data-type:name="BL1-H" />
           <data-type:parameter data-type:name="BL2-H" />
           <data-type:parameter data-type:name="BL3-H" />
           <data-type:parameter data-type:name="BL4-H" />
           <data-type:parameter data-type:name="RL1-H" />
           <data-type:parameter data-type:name="RL2-H" />
         </data-type:parameters>
         <transforms:spillover data-type:parameter="BL1-H" >
           <transforms:coefficient data-type:parameter="BL1-H"  transforms:value="1" />
           <transforms:coefficient data-type:parameter="BL2-H"  transforms:value="0.6000000238" />
           <transforms:coefficient data-type:parameter="BL3-H"  transforms:value="0.0099999998" />
           <transforms:coefficient data-type:parameter="BL4-H"  transforms:value="0" />
           <transforms:coefficient data-type:parameter="RL1-H"  transforms:value="0.0003" />
           <transforms:coefficient data-type:parameter="RL2-H"  transforms:value="0" />
         </transforms:spillover>
         <transforms:spillover data-type:parameter="BL2-H" >
           <transforms:coefficient data-type:parameter="BL1-H"  transforms:value="0" />
           <transforms:coefficient data-type:parameter="BL2-H"  transforms:value="1" />
           <transforms:coefficient data-type:parameter="BL3-H"  transforms:value="0" />
           <transforms:coefficient data-type:parameter="BL4-H"  transforms:value="0" />
           <transforms:coefficient data-type:parameter="RL1-H"  transforms:value="0" />
           <transforms:coefficient data-type:parameter="RL2-H"  transforms:value="0" />
         </transforms:spillover>
         <transforms:spillover data-type:parameter="BL3-H" >
           <transforms:coefficient data-type:parameter="BL1-H"  transforms:value="0" />
           <transforms:coefficient data-type:parameter="BL2-H"  transforms:value="0" />
           <transforms:coefficient data-type:parameter="BL3-H"  transforms:value="1" />
           <transforms:coefficient data-type:parameter="BL4-H"  transforms:value="0" />
           <transforms:coefficient data-type:parameter="RL1-H"  transforms:value="0.0299999993" />
           <transforms:coefficient data-type:parameter="RL2-H"  transforms:value="0" />
         </transforms:spillover>
         <transforms:spillover data-type:parameter="BL4-H" >
           <transforms:coefficient data-type:parameter="BL1-H"  transforms:value="0" />
           <transforms:coefficient data-type:parameter="BL2-H"  transforms:value="0" />
           <transforms:coefficient data-type:parameter="BL3-H"  transforms:value="0" />
           <transforms:coefficient data-type:parameter="BL4-H"  transforms:value="1" />
           <transforms:coefficient data-type:parameter="RL1-H"  transforms:value="0" />
           <transforms:coefficient data-type:parameter="RL2-H"  transforms:value="0" />
         </transforms:spillover>
         <transforms:spillover data-type:parameter="RL1-H" >
           <transforms:coefficient data-type:parameter="BL1-H"  transforms:value="0" />
           <transforms:coefficient data-type:parameter="BL2-H"  transforms:value="0" />
           <transforms:coefficient data-type:parameter="BL3-H"  transforms:value="0" />
           <transforms:coefficient data-type:parameter="BL4-H"  transforms:value="0" />
           <transforms:coefficient data-type:parameter="RL1-H"  transforms:value="1" />
           <transforms:coefficient data-type:parameter="RL2-H"  transforms:value="0" />
         </transforms:spillover>
         <transforms:spillover data-type:parameter="RL2-H" >
           <transforms:coefficient data-type:parameter="BL1-H"  transforms:value="0" />
           <transforms:coefficient data-type:parameter="BL2-H"  transforms:value="0" />
           <transforms:coefficient data-type:parameter="BL3-H"  transforms:value="0" />
           <transforms:coefficient data-type:parameter="BL4-H"  transforms:value="0" />
           <transforms:coefficient data-type:parameter="RL1-H"  transforms:value="0" />
           <transforms:coefficient data-type:parameter="RL2-H"  transforms:value="1" />
         </transforms:spillover>
       </transforms:spilloverMatrix>
       <Transformations>
         <transforms:linear transforms:minRange="0"  transforms:maxRange="262500"  gain="1" >
           <data-type:parameter data-type:name="FSC-H" />
         </transforms:linear>
         <transforms:linear transforms:minRange="0"  transforms:maxRange="262500"  gain="1" >
           <data-type:parameter data-type:name="FSC-A" />
         </transforms:linear>
         <transforms:log transforms:offset="1"  transforms:decades="5.4191293077" >
           <data-type:parameter data-type:name="FSC-W" />
         </transforms:log>
         <transforms:linear transforms:minRange="0"  transforms:maxRange="262500"  gain="1" >
           <data-type:parameter data-type:name="SSC-H" />
         </transforms:linear>
         <transforms:linear transforms:minRange="0"  transforms:maxRange="262500"  gain="1" >
           <data-type:parameter data-type:name="SSC-A" />
         </transforms:linear>
         <transforms:log transforms:offset="1"  transforms:decades="5.4191293077" >
           <data-type:parameter data-type:name="SSC-W" />
         </transforms:log>
         <transforms:log transforms:offset="1"  transforms:decades="5.4191293077" >
           <data-type:parameter data-type:name="BL1-H" />
         </transforms:log>
         <transforms:log transforms:offset="1"  transforms:decades="5.4191293077" >
           <data-type:parameter data-type:name="BL2-H" />
         </transforms:log>
         <transforms:log transforms:offset="1"  transforms:decades="5.4191293077" >
           <data-type:parameter data-type:name="BL3-H" />
         </transforms:log>
         <transforms:log transforms:offset="1"  transforms:decades="5.4191293077" >
           <data-type:parameter data-type:name="BL4-H" />
         </transforms:log>
         <transforms:log transforms:offset="1"  transforms:decades="5.4191293077" >
           <data-type:parameter data-type:name="RL1-H" />
         </transforms:log>
         <transforms:log transforms:offset="1"  transforms:decades="5.4191293077" >
           <data-type:parameter data-type:name="RL2-H" />
         </transforms:log>
         <transforms:linear transforms:minRange="1"  transforms:maxRange="32"  gain="1" >
           <data-type:parameter data-type:name="TIME" />
         </transforms:linear>
         <transforms:log transforms:offset="1"  transforms:decades="5.4191293077" >
           <data-type:parameter data-type:name="Comp-BL1-H" />
         </transforms:log>
         <transforms:log transforms:offset="1"  transforms:decades="5.4191293077" >
           <data-type:parameter data-type:name="Comp-BL2-H" />
         </transforms:log>
         <transforms:log transforms:offset="1"  transforms:decades="5.4191293077" >
           <data-type:parameter data-type:name="Comp-BL3-H" />
         </transforms:log>
         <transforms:log transforms:offset="1"  transforms:decades="5.4191293077" >
           <data-type:parameter data-type:name="Comp-BL4-H" />
         </transforms:log>
         <transforms:log transforms:offset="1"  transforms:decades="5.4191293077" >
           <data-type:parameter data-type:name="Comp-RL1-H" />
         </transforms:log>
         <transforms:log transforms:offset="1"  transforms:decades="5.4191293077" >
           <data-type:parameter data-type:name="Comp-RL2-H" />
         </transforms:log>
       </Transformations>
       <Keywords>
         <Keyword name="$SPILLOVER"  value="6,BL1-H,BL2-H,BL3-H,BL4-H,RL1-H,RL2-H,1,0.6,0.01,0,0.0003,0,0,1,0,0,0,0,0,0,1,0,0.03,0,0,0,0,1,0,0,0,0,0,0,1,0,0,0,0,0,0,1" />
         <Keyword name="$P13S"  value="TIME" />
         <Keyword name="P13DISPLAY"  value="LOG" />
         <Keyword name="$P12S"  value="APC-Cy7-H" />
         <Keyword name="P12DISPLAY"  value="LOG" />
         <Keyword name="$P11S"  value="APC-CD206-H" />
         <Keyword name="P11DISPLAY"  value="LOG" />
         <Keyword name="$P10S"  value="PE-Cy7-H" />
         <Keyword name="P10DISPLAY"  value="LOG" />
         <Keyword name="$P9S"  value="PerCP-CD86-H" />
         <Keyword name="P9DISPLAY"  value="LOG" />
         <Keyword name="$P8S"  value="PE-F4_80-H" />
         <Keyword name="P8DISPLAY"  value="LOG" />
         <Keyword name="$P7S"  value="FITC-CD11b-H" />
         <Keyword name="P7DISPLAY"  value="LOG" />
         <Keyword name="$P6S"  value="SSC-W" />
         <Keyword name="P6DISPLAY"  value="LOG" />
         <Keyword name="$P5S"  value="SSC-A" />
         <Keyword name="P5DISPLAY"  value="LOG" />
         <Keyword name="$P4S"  value="SSC-H" />
         <Keyword name="P4DISPLAY"  value="LOG" />
         <Keyword name="$P3S"  value="FSC-W" />
         <Keyword name="P3DISPLAY"  value="LOG" />
         <Keyword name="$P2S"  value="FSC-A" />
         <Keyword name="P2DISPLAY"  value="LOG" />
         <Keyword name="$P1S"  value="FSC-H" />
         <Keyword name="P1DISPLAY"  value="LOG" />
         <Keyword name="$CYT"  value="EXFLOW" />
         <Keyword name="#VoltageAlias"  value="FSC,SSC,FITC-CD11b,PE-F4_80,PerCP-CD86,PE-Cy7,APC-CD206,APC-Cy7" />
         <Keyword name="#VoltageNames"  value="FSC,SSC,BL1,BL2,BL3,BL4,RL1,RL2" />
         <Keyword name="#Voltages"  value="57,55,50,50,69,50,60,50" />
         <Keyword name="$VOL"  value="16.041234" />
         <Keyword name="$FIL"  value="M3.2.fcs" />
         <Keyword name="$P13G"  value="1.0" />
         <Keyword name="$P13R"  value="16" />
         <Keyword name="$P13B"  value="32" />
         <Keyword name="$P13N"  value="TIME" />
         <Keyword name="$P13E"  value="0,0" />
         <Keyword name="$P12G"  value="1.0" />
         <Keyword name="$P12R"  value="262500" />
         <Keyword name="$P12B"  value="32" />
         <Keyword name="$P12N"  value="RL2-H" />
         <Keyword name="$P12E"  value="0,0" />
         <Keyword name="$P11G"  value="1.0" />
         <Keyword name="$P11R"  value="262500" />
         <Keyword name="$P11B"  value="32" />
         <Keyword name="$P11N"  value="RL1-H" />
         <Keyword name="$P11E"  value="0,0" />
         <Keyword name="$P10G"  value="1.0" />
         <Keyword name="$P10R"  value="262500" />
         <Keyword name="$P10B"  value="32" />
         <Keyword name="$P10N"  value="BL4-H" />
         <Keyword name="$P10E"  value="0,0" />
         <Keyword name="$P9G"  value="1.0" />
         <Keyword name="$P9R"  value="262500" />
         <Keyword name="$P9B"  value="32" />
         <Keyword name="$P9N"  value="BL3-H" />
         <Keyword name="$P9E"  value="0,0" />
         <Keyword name="$P8G"  value="1.0" />
         <Keyword name="$P8R"  value="262500" />
         <Keyword name="$P8B"  value="32" />
         <Keyword name="$P8N"  value="BL2-H" />
         <Keyword name="$P8E"  value="0,0" />
         <Keyword name="$P7G"  value="1.0" />
         <Keyword name="$P7R"  value="262500" />
         <Keyword name="$P7B"  value="32" />
         <Keyword name="$P7N"  value="BL1-H" />
         <Keyword name="$P7E"  value="0,0" />
         <Keyword name="$P6G"  value="1.0" />
         <Keyword name="$P6R"  value="262500" />
         <Keyword name="$P6B"  value="32" />
         <Keyword name="$P6N"  value="SSC-W" />
         <Keyword name="$P6E"  value="0,0" />
         <Keyword name="$P5G"  value="1.0" />
         <Keyword name="$P5R"  value="262500" />
         <Keyword name="$P5B"  value="32" />
         <Keyword name="$P5N"  value="SSC-A" />
         <Keyword name="$P5E"  value="0,0" />
         <Keyword name="$P4G"  value="1.0" />
         <Keyword name="$P4R"  value="262500" />
         <Keyword name="$P4B"  value="32" />
         <Keyword name="$P4N"  value="SSC-H" />
         <Keyword name="$P4E"  value="0,0" />
         <Keyword name="$P3G"  value="1.0" />
         <Keyword name="$P3R"  value="262500" />
         <Keyword name="$P3B"  value="32" />
         <Keyword name="$P3N"  value="FSC-W" />
         <Keyword name="$P3E"  value="0,0" />
         <Keyword name="$P2G"  value="1.0" />
         <Keyword name="$P2R"  value="262500" />
         <Keyword name="$P2B"  value="32" />
         <Keyword name="$P2N"  value="FSC-A" />
         <Keyword name="$P2E"  value="0,0" />
         <Keyword name="$P1G"  value="1.0" />
         <Keyword name="$P1R"  value="262500" />
         <Keyword name="$P1B"  value="32" />
         <Keyword name="$P1N"  value="FSC-H" />
         <Keyword name="$P1E"  value="0,0" />
         <Keyword name="#MachineType"  value="3" />
         <Keyword name="#SumCount"  value="43385" />
         <Keyword name="#RunSpeedType"  value="1" />
         <Keyword name="#RunSpeed"  value="11" />
         <Keyword name="$ETIM"  value="2022-08-23 19:05:10" />
         <Keyword name="$BTIM"  value="2022-08-23 19:04:53" />
         <Keyword name="#TR2"  value="0,0" />
         <Keyword name="$TR"  value="FSC,10000" />
         <Keyword name="#AcqTime"  value="16762" />
         <Keyword name="#Company"  value="DAKEWE" />
         <Keyword name="$TIMESTEP"  value="1" />
         <Keyword name="$PAR"  value="13" />
         <Keyword name="$TOT"  value="43385" />
         <Keyword name="$NEXTDATA"  value="0" />
         <Keyword name="$MODE"  value="L" />
         <Keyword name="$DATATYPE"  value="F" />
         <Keyword name="$BYTEORD"  value="1,2,3,4" />
         <Keyword name="$ENDSTEXT"  value="0" />
         <Keyword name="$ENDANALYSIS"  value="0" />
         <Keyword name="$BEGINSTEXT"  value="0" />
         <Keyword name="$BEGINANALYSIS"  value="0" />
         <Keyword name="$ENDDATA"  value="2258125" />
         <Keyword name="$BEGINDATA"  value="2106" />
         <Keyword name="FJ_FCS_VERSION"  value="3" />
         <Keyword name="$P14N"  value="Comp-BL1-H" />
         <Keyword name="$P14S"  value="FITC-CD11b-H" />
         <Keyword name="$P14R"  value="262499" />
         <Keyword name="$P15N"  value="Comp-BL2-H" />
         <Keyword name="$P15S"  value="PE-F4_80-H" />
         <Keyword name="$P15R"  value="262499" />
         <Keyword name="$P16N"  value="Comp-BL3-H" />
         <Keyword name="$P16S"  value="PerCP-CD86-H" />
         <Keyword name="$P16R"  value="262499" />
         <Keyword name="$P17N"  value="Comp-BL4-H" />
         <Keyword name="$P17S"  value="PE-Cy7-H" />
         <Keyword name="$P17R"  value="262499" />
         <Keyword name="$P18N"  value="Comp-RL1-H" />
         <Keyword name="$P18S"  value="APC-CD206-H" />
         <Keyword name="$P18R"  value="262499" />
         <Keyword name="$P19N"  value="Comp-RL2-H" />
         <Keyword name="$P19S"  value="APC-Cy7-H" />
         <Keyword name="$P19R"  value="262499" />
       </Keywords>
       <SampleNode name="M3.2.fcs"  annotation=""  owningGroup=""  expanded="1"  sortPriority="10"  count="43385"  sampleID="14" >
         <Graph smoothing="0"  backColor="#ffffff"  foreColor="#000000"  type="Pseudocolor"  fast="1"  rowCount="43385" >
           <Axis dimension="x"  name="FSC-H"  label=""  auto="auto" />
           <Axis dimension="y"  name="SSC-H"  label=""  auto="auto" />
           <GraphSettings level="5%"  smoothingHighResolution="1"  contourHighResolution="1"  histogramSmoothingCount="0"  graphResolution="256"  showOutliers="0"  drawLargeDots="0"  dotsToDraw="8000"  tint="le.chartfill.tinted.40"  lineWeight="le.lineweight.normal"  lineStyle="le.linestyle.solid" />
           <GraphEnvironment showGrid="0"  showAxes="tnlTNL"  showGates="1"  showFreqOnPlots="1"  showGateNameOnPlots="1"  showMedians="0"  showUncomped="0"  addEventParam="0"  lastYAxisName="" >
             <TextTraits font="SansSerif"  size="12"  name="Labels"  style="plain"  color="#000000"  background="#00ffffff"  just="left" />
             <TextTraits font="SansSerif"  size="12"  name="LayoutGates"  style="plain"  color="#000000"  background="#00ffffff"  just="left" />
             <TextTraits font="SansSerif"  size="10"  name="Numbers"  style="plain"  color="#000000"  background="#00ffffff"  just="left" />
             <TextTraits font="SansSerif"  size="10"  name="Legend"  style="plain"  color="#000000"  background="#00ffffff"  just="left" />
             <WindowPosition x="0"  y="0"  width="0"  height="0"  displayed="0"  panelState="" />
           </GraphEnvironment>
         </Graph>
         <Subpopulations>
           <Population name="Cells"  annotation=""  owningGroup="所有样本"  expanded="1"  sortPriority="10"  count="21193" >
             <Graph smoothing="0"  backColor="#ffffff"  foreColor="#000000"  type="Pseudocolor"  fast="1"  rowCount="43385" >
               <Axis dimension="x"  name="Comp-BL1-H"  label=""  auto="auto" />
               <Axis dimension="y"  name="SSC-A"  label=""  auto="auto" />
               <GraphSettings level="5%"  smoothingHighResolution="1"  contourHighResolution="1"  histogramSmoothingCount="0"  graphResolution="256"  showOutliers="0"  drawLargeDots="0"  dotsToDraw="8000"  tint="le.chartfill.tinted.40"  lineWeight="le.lineweight.normal"  lineStyle="le.linestyle.solid" />
               <GraphEnvironment showGrid="0"  showAxes="tnlTNL"  showGates="1"  showFreqOnPlots="1"  showGateNameOnPlots="1"  showMedians="0"  showUncomped="0"  addEventParam="0"  lastYAxisName="" >
                 <TextTraits font="SansSerif"  size="12"  name="Labels"  style="plain"  color="#000000"  background="#00ffffff"  just="left" />
                 <TextTraits font="SansSerif"  size="12"  name="LayoutGates"  style="plain"  color="#000000"  background="#00ffffff"  just="left" />
                 <TextTraits font="SansSerif"  size="10"  name="Numbers"  style="plain"  color="#000000"  background="#00ffffff"  just="left" />
                 <TextTraits font="SansSerif"  size="10"  name="Legend"  style="plain"  color="#000000"  background="#00ffffff"  just="left" />
                 <WindowPosition x="963"  y="14"  width="390"  height="520"  displayed="1"  panelState="---" />
               </GraphEnvironment>
             </Graph>
             <Gate gating:id="ID1751400293" >
               <gating:RectangleGate eventsInside="1"  annoOffsetX="-116"  annoOffsetY="-135"  tint="#000000"  isTinted="0"  lineWeight="Normal"  userDefined="1"  percentX="0"  percentY="0" >
                 <gating:dimension gating:min="32256.35593220339"  gating:max="235805.08474576272" >
                   <data-type:fcs-dimension data-type:name="FSC-A" />
                 </gating:dimension>
                 <gating:dimension gating:min="3679.9065420560746"  gating:max="242873.83177570094" >
                   <data-type:fcs-dimension data-type:name="SSC-A" />
                 </gating:dimension>
               </gating:RectangleGate>
             </Gate>
             <Subpopulations>
               <Population name="FITC-CD11b-H, SSC-A 子细胞群"  annotation=""  owningGroup="所有样本"  expanded="1"  sortPriority="10"  count="9723" >
                 <Graph smoothing="0"  backColor="#ffffff"  foreColor="#000000"  type="Pseudocolor"  fast="1"  rowCount="43385" >
                   <Axis dimension="x"  name="Comp-BL2-H"  label=""  auto="auto" />
                   <Axis dimension="y"  name="Comp-RL1-H"  label=""  auto="auto" />
                   <GraphSettings level="5%"  smoothingHighResolution="1"  contourHighResolution="1"  histogramSmoothingCount="0"  graphResolution="256"  showOutliers="0"  drawLargeDots="0"  dotsToDraw="8000"  tint="le.chartfill.tinted.40"  lineWeight="le.lineweight.normal"  lineStyle="le.linestyle.solid" />
                   <GraphEnvironment showGrid="0"  showAxes="tnlTNL"  showGates="1"  showFreqOnPlots="1"  showGateNameOnPlots="1"  showMedians="0"  showUncomped="0"  addEventParam="0"  lastYAxisName="" >
                    <TextTraits font="SansSerif"  size="12"  name="Labels"  style="plain"  color="#000000"  background="#00ffffff"  just="left" />
                    <TextTraits font="SansSerif"  size="12"  name="LayoutGates"  style="plain"  color="#000000"  background="#00ffffff"  just="left" />
                    <TextTraits font="SansSerif"  size="10"  name="Numbers"  style="plain"  color="#000000"  background="#00ffffff"  just="left" />
                    <TextTraits font="SansSerif"  size="10"  name="Legend"  style="plain"  color="#000000"  background="#00ffffff"  just="left" />
                    <WindowPosition x="616"  y="12"  width="776"  height="1027"  displayed="1"  panelState="---" />
                   </GraphEnvironment>
                 </Graph>
                 <Gate gating:id="ID1485857086"  gating:parent_id="ID1751400293" >
                   <gating:RectangleGate eventsInside="1"  annoOffsetX="-177"  annoOffsetY="-246"  tint="#000000"  isTinted="0"  lineWeight="Normal"  userDefined="1"  percentX="0"  percentY="0" >
                    <gating:dimension gating:min="824.5677876454738"  gating:max="139181.13055014878" >
                    <data-type:fcs-dimension data-type:name="Comp-BL1-H" />
                    </gating:dimension>
                    <gating:dimension gating:min="4906.542056074766"  gating:max="256366.82242990655" >
                    <data-type:fcs-dimension data-type:name="SSC-A" />
                    </gating:dimension>
                   </gating:RectangleGate>
                 </Gate>
                 <Subpopulations>
                   <Population name="Q1: PE-F4_80-H- , PerCP-CD86-H+"  annotation=""  owningGroup=""  expanded="1"  sortPriority="10"  count="47" >
                    <Graph smoothing="0"  backColor="#ffffff"  foreColor="#000000"  type="Pseudocolor"  fast="1"  rowCount="43385" >
                    <Axis dimension="x"  name="Comp-BL2-H"  label=""  auto="auto" />
                    <Axis dimension="y"  name="Comp-BL3-H"  label=""  auto="auto" />
                    <GraphSettings level="5%"  smoothingHighResolution="1"  contourHighResolution="1"  histogramSmoothingCount="0"  graphResolution="256"  showOutliers="0"  drawLargeDots="0"  dotsToDraw="8000"  tint="le.chartfill.tinted.40"  lineWeight="le.lineweight.normal"  lineStyle="le.linestyle.solid" />
                    <GraphEnvironment showGrid="0"  showAxes="tnlTNL"  showGates="1"  showFreqOnPlots="1"  showGateNameOnPlots="1"  showMedians="0"  showUncomped="0"  addEventParam="0"  lastYAxisName="" >
                    <TextTraits font="SansSerif"  size="12"  name="Labels"  style="plain"  color="#000000"  background="#00ffffff"  just="left" />
                    <TextTraits font="SansSerif"  size="12"  name="LayoutGates"  style="plain"  color="#000000"  background="#00ffffff"  just="left" />
                    <TextTraits font="SansSerif"  size="10"  name="Numbers"  style="plain"  color="#000000"  background="#00ffffff"  just="left" />
                    <TextTraits font="SansSerif"  size="10"  name="Legend"  style="plain"  color="#000000"  background="#00ffffff"  just="left" />
                    <WindowPosition x="1342"  y="20"  width="390"  height="520"  displayed="1"  panelState="---" />
                    </GraphEnvironment>
                    </Graph>
                    <Gate gating:id="ID1975010899"  gating:parent_id="ID1485857086" >
                    <gating:RectangleGate eventsInside="1"  annoOffsetX="0"  annoOffsetY="0"  tint="#000000"  isTinted="0"  lineWeight="Normal"  userDefined="1"  percentX="0"  percentY="0" >
                    <gating:dimension gating:max="349.96817245134065" >
                    <data-type:fcs-dimension data-type:name="Comp-BL2-H" />
                    </gating:dimension>
                    <gating:dimension gating:min="1485.2741167640315" >
                    <data-type:fcs-dimension data-type:name="Comp-BL3-H" />
                    </gating:dimension>
                    </gating:RectangleGate>
                    </Gate>
                   </Population>
                   <Population name="Q2: PE-F4_80-H+ , PerCP-CD86-H+"  annotation=""  owningGroup=""  expanded="1"  sortPriority="10"  count="126" >
                    <Graph smoothing="0"  backColor="#ffffff"  foreColor="#000000"  type="Pseudocolor"  fast="1"  rowCount="43385" >
                    <Axis dimension="x"  name="Comp-BL2-H"  label=""  auto="auto" />
                    <Axis dimension="y"  name="Comp-BL3-H"  label=""  auto="auto" />
                    <GraphSettings level="5%"  smoothingHighResolution="1"  contourHighResolution="1"  histogramSmoothingCount="0"  graphResolution="256"  showOutliers="0"  drawLargeDots="0"  dotsToDraw="8000"  tint="le.chartfill.tinted.40"  lineWeight="le.lineweight.normal"  lineStyle="le.linestyle.solid" />
                    <GraphEnvironment showGrid="0"  showAxes="tnlTNL"  showGates="1"  showFreqOnPlots="1"  showGateNameOnPlots="1"  showMedians="0"  showUncomped="0"  addEventParam="0"  lastYAxisName="" >
                    <TextTraits font="SansSerif"  size="12"  name="Labels"  style="plain"  color="#000000"  background="#00ffffff"  just="left" />
                    <TextTraits font="SansSerif"  size="12"  name="LayoutGates"  style="plain"  color="#000000"  background="#00ffffff"  just="left" />
                    <TextTraits font="SansSerif"  size="10"  name="Numbers"  style="plain"  color="#000000"  background="#00ffffff"  just="left" />
                    <TextTraits font="SansSerif"  size="10"  name="Legend"  style="plain"  color="#000000"  background="#00ffffff"  just="left" />
                    <WindowPosition x="1342"  y="20"  width="390"  height="520"  displayed="1"  panelState="---" />
                    </GraphEnvironment>
                    </Graph>
                    <Gate gating:id="ID1189656608"  gating:parent_id="ID1485857086" >
                    <gating:RectangleGate eventsInside="1"  annoOffsetX="0"  annoOffsetY="0"  tint="#000000"  isTinted="0"  lineWeight="Normal"  userDefined="1"  percentX="0"  percentY="0" >
                    <gating:dimension gating:min="349.96817245134065" >
                    <data-type:fcs-dimension data-type:name="Comp-BL2-H" />
                    </gating:dimension>
                    <gating:dimension gating:min="1485.2741167640315" >
                    <data-type:fcs-dimension data-type:name="Comp-BL3-H" />
                    </gating:dimension>
                    </gating:RectangleGate>
                    </Gate>
                   </Population>
                   <Population name="Q3: PE-F4_80-H+ , PerCP-CD86-H-"  annotation=""  owningGroup=""  expanded="1"  sortPriority="10"  count="2032" >
                    <Graph smoothing="0"  backColor="#ffffff"  foreColor="#000000"  type="Pseudocolor"  fast="1"  rowCount="43385" >
                    <Axis dimension="x"  name="Comp-BL2-H"  label=""  auto="auto" />
                    <Axis dimension="y"  name="Comp-BL3-H"  label=""  auto="auto" />
                    <GraphSettings level="5%"  smoothingHighResolution="1"  contourHighResolution="1"  histogramSmoothingCount="0"  graphResolution="256"  showOutliers="0"  drawLargeDots="0"  dotsToDraw="8000"  tint="le.chartfill.tinted.40"  lineWeight="le.lineweight.normal"  lineStyle="le.linestyle.solid" />
                    <GraphEnvironment showGrid="0"  showAxes="tnlTNL"  showGates="1"  showFreqOnPlots="1"  showGateNameOnPlots="1"  showMedians="0"  showUncomped="0"  addEventParam="0"  lastYAxisName="" >
                    <TextTraits font="SansSerif"  size="12"  name="Labels"  style="plain"  color="#000000"  background="#00ffffff"  just="left" />
                    <TextTraits font="SansSerif"  size="12"  name="LayoutGates"  style="plain"  color="#000000"  background="#00ffffff"  just="left" />
                    <TextTraits font="SansSerif"  size="10"  name="Numbers"  style="plain"  color="#000000"  background="#00ffffff"  just="left" />
                    <TextTraits font="SansSerif"  size="10"  name="Legend"  style="plain"  color="#000000"  background="#00ffffff"  just="left" />
                    <WindowPosition x="1342"  y="20"  width="390"  height="520"  displayed="1"  panelState="---" />
                    </GraphEnvironment>
                    </Graph>
                    <Gate gating:id="ID353447814"  gating:parent_id="ID1485857086" >
                    <gating:RectangleGate eventsInside="1"  annoOffsetX="0"  annoOffsetY="0"  tint="#000000"  isTinted="0"  lineWeight="Normal"  userDefined="1"  percentX="0"  percentY="0" >
                    <gating:dimension gating:min="349.96817245134065" >
                    <data-type:fcs-dimension data-type:name="Comp-BL2-H" />
                    </gating:dimension>
                    <gating:dimension gating:max="1485.2741167640315" >
                    <data-type:fcs-dimension data-type:name="Comp-BL3-H" />
                    </gating:dimension>
                    </gating:RectangleGate>
                    </Gate>
                   </Population>
                   <Population name="Q4: PE-F4_80-H- , PerCP-CD86-H-"  annotation=""  owningGroup=""  expanded="1"  sortPriority="10"  count="7518" >
                    <Graph smoothing="0"  backColor="#ffffff"  foreColor="#000000"  type="Pseudocolor"  fast="1"  rowCount="43385" >
                    <Axis dimension="x"  name="Comp-BL2-H"  label=""  auto="auto" />
                    <Axis dimension="y"  name="Comp-BL3-H"  label=""  auto="auto" />
                    <GraphSettings level="5%"  smoothingHighResolution="1"  contourHighResolution="1"  histogramSmoothingCount="0"  graphResolution="256"  showOutliers="0"  drawLargeDots="0"  dotsToDraw="8000"  tint="le.chartfill.tinted.40"  lineWeight="le.lineweight.normal"  lineStyle="le.linestyle.solid" />
                    <GraphEnvironment showGrid="0"  showAxes="tnlTNL"  showGates="1"  showFreqOnPlots="1"  showGateNameOnPlots="1"  showMedians="0"  showUncomped="0"  addEventParam="0"  lastYAxisName="" >
                    <TextTraits font="SansSerif"  size="12"  name="Labels"  style="plain"  color="#000000"  background="#00ffffff"  just="left" />
                    <TextTraits font="SansSerif"  size="12"  name="LayoutGates"  style="plain"  color="#000000"  background="#00ffffff"  just="left" />
                    <TextTraits font="SansSerif"  size="10"  name="Numbers"  style="plain"  color="#000000"  background="#00ffffff"  just="left" />
                    <TextTraits font="SansSerif"  size="10"  name="Legend"  style="plain"  color="#000000"  background="#00ffffff"  just="left" />
                    <WindowPosition x="1342"  y="20"  width="390"  height="520"  displayed="1"  panelState="---" />
                    </GraphEnvironment>
                    </Graph>
                    <Gate gating:id="ID457642296"  gating:parent_id="ID1485857086" >
                    <gating:RectangleGate eventsInside="1"  annoOffsetX="0"  annoOffsetY="0"  tint="#000000"  isTinted="0"  lineWeight="Normal"  userDefined="1"  percentX="0"  percentY="0" >
                    <gating:dimension gating:max="349.96817245134065" >
                    <data-type:fcs-dimension data-type:name="Comp-BL2-H" />
                    </gating:dimension>
                    <gating:dimension gating:max="1485.2741167640315" >
                    <data-type:fcs-dimension data-type:name="Comp-BL3-H" />
                    </gating:dimension>
                    </gating:RectangleGate>
                    </Gate>
                   </Population>
                   <Population name="Q5: PE-F4_80-H- , APC-CD206-H+"  annotation=""  owningGroup="所有样本"  expanded="1"  sortPriority="10"  count="97" >
                    <Graph smoothing="0"  backColor="#ffffff"  foreColor="#000000"  type="Pseudocolor"  fast="1"  rowCount="43385" >
                    <Axis dimension="x"  name="Comp-BL2-H"  label=""  auto="auto" />
                    <Axis dimension="y"  name="Comp-RL1-H"  label=""  auto="auto" />
                    <GraphSettings level="5%"  smoothingHighResolution="1"  contourHighResolution="1"  histogramSmoothingCount="0"  graphResolution="256"  showOutliers="0"  drawLargeDots="0"  dotsToDraw="8000"  tint="le.chartfill.tinted.40"  lineWeight="le.lineweight.normal"  lineStyle="le.linestyle.solid" />
                    <GraphEnvironment showGrid="0"  showAxes="tnlTNL"  showGates="1"  showFreqOnPlots="1"  showGateNameOnPlots="1"  showMedians="0"  showUncomped="0"  addEventParam="0"  lastYAxisName="" >
                    <TextTraits font="SansSerif"  size="12"  name="Labels"  style="plain"  color="#000000"  background="#00ffffff"  just="left" />
                    <TextTraits font="SansSerif"  size="12"  name="LayoutGates"  style="plain"  color="#000000"  background="#00ffffff"  just="left" />
                    <TextTraits font="SansSerif"  size="10"  name="Numbers"  style="plain"  color="#000000"  background="#00ffffff"  just="left" />
                    <TextTraits font="SansSerif"  size="10"  name="Legend"  style="plain"  color="#000000"  background="#00ffffff"  just="left" />
                    <WindowPosition x="616"  y="12"  width="776"  height="1027"  displayed="1"  panelState="---" />
                    </GraphEnvironment>
                    </Graph>
                    <Gate gating:id="ID1455128965"  gating:parent_id="ID1485857086" >
                    <gating:RectangleGate eventsInside="1"  annoOffsetX="0"  annoOffsetY="0"  tint="#000000"  isTinted="0"  lineWeight="Normal"  userDefined="1"  percentX="0"  percentY="0" >
                    <gating:dimension gating:max="577.8820611233709" >
                    <data-type:fcs-dimension data-type:name="Comp-BL2-H" />
                    </gating:dimension>
                    <gating:dimension gating:min="237.19028390938612" >
                    <data-type:fcs-dimension data-type:name="Comp-RL1-H" />
                    </gating:dimension>
                    </gating:RectangleGate>
                    </Gate>
                   </Population>
                   <Population name="Q6: PE-F4_80-H+ , APC-CD206-H+"  annotation=""  owningGroup="所有样本"  expanded="1"  sortPriority="10"  count="81" >
                    <Graph smoothing="0"  backColor="#ffffff"  foreColor="#000000"  type="Pseudocolor"  fast="1"  rowCount="43385" >
                    <Axis dimension="x"  name="Comp-BL2-H"  label=""  auto="auto" />
                    <Axis dimension="y"  name="Comp-RL1-H"  label=""  auto="auto" />
                    <GraphSettings level="5%"  smoothingHighResolution="1"  contourHighResolution="1"  histogramSmoothingCount="0"  graphResolution="256"  showOutliers="0"  drawLargeDots="0"  dotsToDraw="8000"  tint="le.chartfill.tinted.40"  lineWeight="le.lineweight.normal"  lineStyle="le.linestyle.solid" />
                    <GraphEnvironment showGrid="0"  showAxes="tnlTNL"  showGates="1"  showFreqOnPlots="1"  showGateNameOnPlots="1"  showMedians="0"  showUncomped="0"  addEventParam="0"  lastYAxisName="" >
                    <TextTraits font="SansSerif"  size="12"  name="Labels"  style="plain"  color="#000000"  background="#00ffffff"  just="left" />
                    <TextTraits font="SansSerif"  size="12"  name="LayoutGates"  style="plain"  color="#000000"  background="#00ffffff"  just="left" />
                    <TextTraits font="SansSerif"  size="10"  name="Numbers"  style="plain"  color="#000000"  background="#00ffffff"  just="left" />
                    <TextTraits font="SansSerif"  size="10"  name="Legend"  style="plain"  color="#000000"  background="#00ffffff"  just="left" />
                    <WindowPosition x="616"  y="12"  width="776"  height="1027"  displayed="1"  panelState="---" />
                    </GraphEnvironment>
                    </Graph>
                    <Gate gating:id="ID808742719"  gating:parent_id="ID1485857086" >
                    <gating:RectangleGate eventsInside="1"  annoOffsetX="0"  annoOffsetY="0"  tint="#000000"  isTinted="0"  lineWeight="Normal"  userDefined="1"  percentX="0"  percentY="0" >
                    <gating:dimension gating:min="577.8820611233709" >
                    <data-type:fcs-dimension data-type:name="Comp-BL2-H" />
                    </gating:dimension>
                    <gating:dimension gating:min="237.19028390938612" >
                    <data-type:fcs-dimension data-type:name="Comp-RL1-H" />
                    </gating:dimension>
                    </gating:RectangleGate>
                    </Gate>
                   </Population>
                   <Population name="Q7: PE-F4_80-H+ , APC-CD206-H-"  annotation=""  owningGroup="所有样本"  expanded="1"  sortPriority="10"  count="1759" >
                    <Graph smoothing="0"  backColor="#ffffff"  foreColor="#000000"  type="Pseudocolor"  fast="1"  rowCount="43385" >
                    <Axis dimension="x"  name="Comp-BL2-H"  label=""  auto="auto" />
                    <Axis dimension="y"  name="Comp-RL1-H"  label=""  auto="auto" />
                    <GraphSettings level="5%"  smoothingHighResolution="1"  contourHighResolution="1"  histogramSmoothingCount="0"  graphResolution="256"  showOutliers="0"  drawLargeDots="0"  dotsToDraw="8000"  tint="le.chartfill.tinted.40"  lineWeight="le.lineweight.normal"  lineStyle="le.linestyle.solid" />
                    <GraphEnvironment showGrid="0"  showAxes="tnlTNL"  showGates="1"  showFreqOnPlots="1"  showGateNameOnPlots="1"  showMedians="0"  showUncomped="0"  addEventParam="0"  lastYAxisName="" >
                    <TextTraits font="SansSerif"  size="12"  name="Labels"  style="plain"  color="#000000"  background="#00ffffff"  just="left" />
                    <TextTraits font="SansSerif"  size="12"  name="LayoutGates"  style="plain"  color="#000000"  background="#00ffffff"  just="left" />
                    <TextTraits font="SansSerif"  size="10"  name="Numbers"  style="plain"  color="#000000"  background="#00ffffff"  just="left" />
                    <TextTraits font="SansSerif"  size="10"  name="Legend"  style="plain"  color="#000000"  background="#00ffffff"  just="left" />
                    <WindowPosition x="616"  y="12"  width="776"  height="1027"  displayed="1"  panelState="---" />
                    </GraphEnvironment>
                    </Graph>
                    <Gate gating:id="ID1114876370"  gating:parent_id="ID1485857086" >
                    <gating:RectangleGate eventsInside="1"  annoOffsetX="0"  annoOffsetY="0"  tint="#000000"  isTinted="0"  lineWeight="Normal"  userDefined="1"  percentX="0"  percentY="0" >
                    <gating:dimension gating:min="577.8820611233709" >
                    <data-type:fcs-dimension data-type:name="Comp-BL2-H" />
                    </gating:dimension>
                    <gating:dimension gating:max="237.19028390938612" >
                    <data-type:fcs-dimension data-type:name="Comp-RL1-H" />
                    </gating:dimension>
                    </gating:RectangleGate>
                    </Gate>
                   </Population>
                   <Population name="Q8: PE-F4_80-H- , APC-CD206-H-"  annotation=""  owningGroup="所有样本"  expanded="1"  sortPriority="10"  count="7786" >
                    <Graph smoothing="0"  backColor="#ffffff"  foreColor="#000000"  type="Pseudocolor"  fast="1"  rowCount="43385" >
                    <Axis dimension="x"  name="Comp-BL2-H"  label=""  auto="auto" />
                    <Axis dimension="y"  name="Comp-RL1-H"  label=""  auto="auto" />
                    <GraphSettings level="5%"  smoothingHighResolution="1"  contourHighResolution="1"  histogramSmoothingCount="0"  graphResolution="256"  showOutliers="0"  drawLargeDots="0"  dotsToDraw="8000"  tint="le.chartfill.tinted.40"  lineWeight="le.lineweight.normal"  lineStyle="le.linestyle.solid" />
                    <GraphEnvironment showGrid="0"  showAxes="tnlTNL"  showGates="1"  showFreqOnPlots="1"  showGateNameOnPlots="1"  showMedians="0"  showUncomped="0"  addEventParam="0"  lastYAxisName="" >
                    <TextTraits font="SansSerif"  size="12"  name="Labels"  style="plain"  color="#000000"  background="#00ffffff"  just="left" />
                    <TextTraits font="SansSerif"  size="12"  name="LayoutGates"  style="plain"  color="#000000"  background="#00ffffff"  just="left" />
                    <TextTraits font="SansSerif"  size="10"  name="Numbers"  style="plain"  color="#000000"  background="#00ffffff"  just="left" />
                    <TextTraits font="SansSerif"  size="10"  name="Legend"  style="plain"  color="#000000"  background="#00ffffff"  just="left" />
                    <WindowPosition x="616"  y="12"  width="776"  height="1027"  displayed="1"  panelState="---" />
                    </GraphEnvironment>
                    </Graph>
                    <Gate gating:id="ID932330515"  gating:parent_id="ID1485857086" >
                    <gating:RectangleGate eventsInside="1"  annoOffsetX="0"  annoOffsetY="0"  tint="#000000"  isTinted="0"  lineWeight="Normal"  userDefined="1"  percentX="0"  percentY="0" >
                    <gating:dimension gating:max="577.8820611233709" >
                    <data-type:fcs-dimension data-type:name="Comp-BL2-H" />
                    </gating:dimension>
                    <gating:dimension gating:max="237.19028390938612" >
                    <data-type:fcs-dimension data-type:name="Comp-RL1-H" />
                    </gating:dimension>
                    </gating:RectangleGate>
                    </Gate>
                   </Population>
                 </Subpopulations>
               </Population>
             </Subpopulations>
           </Population>
         </Subpopulations>
       </SampleNode>
     </Sample>
     <Sample>
       <DataSet uri="file:/D:/天中医/论文/他人/肖璐师姐/文章1/第二次/3流式/样本-血巨噬_FCS/D3.2.fcs"  sampleID="8" />
       <transforms:spilloverMatrix prefix="Comp-"  name="Acquisition-defined"  editable="0"  color="#c0c0c0"  version="FlowJo-10.0.7r2"  status="FINALIZED"  transforms:id="bdaa22d7-2d09-4d0c-9a73-bae14d5902da"  suffix="" >
         <data-type:parameters>
           <data-type:parameter data-type:name="BL1-H" />
           <data-type:parameter data-type:name="BL2-H" />
           <data-type:parameter data-type:name="BL3-H" />
           <data-type:parameter data-type:name="BL4-H" />
           <data-type:parameter data-type:name="RL1-H" />
           <data-type:parameter data-type:name="RL2-H" />
         </data-type:parameters>
         <transforms:spillover data-type:parameter="BL1-H" >
           <transforms:coefficient data-type:parameter="BL1-H"  transforms:value="1" />
           <transforms:coefficient data-type:parameter="BL2-H"  transforms:value="0.6000000238" />
           <transforms:coefficient data-type:parameter="BL3-H"  transforms:value="0.0099999998" />
           <transforms:coefficient data-type:parameter="BL4-H"  transforms:value="0" />
           <transforms:coefficient data-type:parameter="RL1-H"  transforms:value="0.0003" />
           <transforms:coefficient data-type:parameter="RL2-H"  transforms:value="0" />
         </transforms:spillover>
         <transforms:spillover data-type:parameter="BL2-H" >
           <transforms:coefficient data-type:parameter="BL1-H"  transforms:value="0" />
           <transforms:coefficient data-type:parameter="BL2-H"  transforms:value="1" />
           <transforms:coefficient data-type:parameter="BL3-H"  transforms:value="0" />
           <transforms:coefficient data-type:parameter="BL4-H"  transforms:value="0" />
           <transforms:coefficient data-type:parameter="RL1-H"  transforms:value="0" />
           <transforms:coefficient data-type:parameter="RL2-H"  transforms:value="0" />
         </transforms:spillover>
         <transforms:spillover data-type:parameter="BL3-H" >
           <transforms:coefficient data-type:parameter="BL1-H"  transforms:value="0" />
           <transforms:coefficient data-type:parameter="BL2-H"  transforms:value="0" />
           <transforms:coefficient data-type:parameter="BL3-H"  transforms:value="1" />
           <transforms:coefficient data-type:parameter="BL4-H"  transforms:value="0" />
           <transforms:coefficient data-type:parameter="RL1-H"  transforms:value="0.0299999993" />
           <transforms:coefficient data-type:parameter="RL2-H"  transforms:value="0" />
         </transforms:spillover>
         <transforms:spillover data-type:parameter="BL4-H" >
           <transforms:coefficient data-type:parameter="BL1-H"  transforms:value="0" />
           <transforms:coefficient data-type:parameter="BL2-H"  transforms:value="0" />
           <transforms:coefficient data-type:parameter="BL3-H"  transforms:value="0" />
           <transforms:coefficient data-type:parameter="BL4-H"  transforms:value="1" />
           <transforms:coefficient data-type:parameter="RL1-H"  transforms:value="0" />
           <transforms:coefficient data-type:parameter="RL2-H"  transforms:value="0" />
         </transforms:spillover>
         <transforms:spillover data-type:parameter="RL1-H" >
           <transforms:coefficient data-type:parameter="BL1-H"  transforms:value="0" />
           <transforms:coefficient data-type:parameter="BL2-H"  transforms:value="0" />
           <transforms:coefficient data-type:parameter="BL3-H"  transforms:value="0" />
           <transforms:coefficient data-type:parameter="BL4-H"  transforms:value="0" />
           <transforms:coefficient data-type:parameter="RL1-H"  transforms:value="1" />
           <transforms:coefficient data-type:parameter="RL2-H"  transforms:value="0" />
         </transforms:spillover>
         <transforms:spillover data-type:parameter="RL2-H" >
           <transforms:coefficient data-type:parameter="BL1-H"  transforms:value="0" />
           <transforms:coefficient data-type:parameter="BL2-H"  transforms:value="0" />
           <transforms:coefficient data-type:parameter="BL3-H"  transforms:value="0" />
           <transforms:coefficient data-type:parameter="BL4-H"  transforms:value="0" />
           <transforms:coefficient data-type:parameter="RL1-H"  transforms:value="0" />
           <transforms:coefficient data-type:parameter="RL2-H"  transforms:value="1" />
         </transforms:spillover>
       </transforms:spilloverMatrix>
       <Transformations>
         <transforms:linear transforms:minRange="0"  transforms:maxRange="262500"  gain="1" >
           <data-type:parameter data-type:name="FSC-H" />
         </transforms:linear>
         <transforms:linear transforms:minRange="0"  transforms:maxRange="262500"  gain="1" >
           <data-type:parameter data-type:name="FSC-A" />
         </transforms:linear>
         <transforms:log transforms:offset="1"  transforms:decades="5.4191293077" >
           <data-type:parameter data-type:name="FSC-W" />
         </transforms:log>
         <transforms:linear transforms:minRange="0"  transforms:maxRange="262500"  gain="1" >
           <data-type:parameter data-type:name="SSC-H" />
         </transforms:linear>
         <transforms:linear transforms:minRange="0"  transforms:maxRange="262500"  gain="1" >
           <data-type:parameter data-type:name="SSC-A" />
         </transforms:linear>
         <transforms:log transforms:offset="1"  transforms:decades="5.4191293077" >
           <data-type:parameter data-type:name="SSC-W" />
         </transforms:log>
         <transforms:log transforms:offset="1"  transforms:decades="5.4191293077" >
           <data-type:parameter data-type:name="BL1-H" />
         </transforms:log>
         <transforms:log transforms:offset="1"  transforms:decades="5.4191293077" >
           <data-type:parameter data-type:name="BL2-H" />
         </transforms:log>
         <transforms:log transforms:offset="1"  transforms:decades="5.4191293077" >
           <data-type:parameter data-type:name="BL3-H" />
         </transforms:log>
         <transforms:log transforms:offset="1"  transforms:decades="5.4191293077" >
           <data-type:parameter data-type:name="BL4-H" />
         </transforms:log>
         <transforms:log transforms:offset="1"  transforms:decades="5.4191293077" >
           <data-type:parameter data-type:name="RL1-H" />
         </transforms:log>
         <transforms:log transforms:offset="1"  transforms:decades="5.4191293077" >
           <data-type:parameter data-type:name="RL2-H" />
         </transforms:log>
         <transforms:linear transforms:minRange="1"  transforms:maxRange="32"  gain="1" >
           <data-type:parameter data-type:name="TIME" />
         </transforms:linear>
         <transforms:log transforms:offset="1"  transforms:decades="5.4191293077" >
           <data-type:parameter data-type:name="Comp-BL1-H" />
         </transforms:log>
         <transforms:log transforms:offset="1"  transforms:decades="5.4191293077" >
           <data-type:parameter data-type:name="Comp-BL2-H" />
         </transforms:log>
         <transforms:log transforms:offset="1"  transforms:decades="5.4191293077" >
           <data-type:parameter data-type:name="Comp-BL3-H" />
         </transforms:log>
         <transforms:log transforms:offset="1"  transforms:decades="5.4191293077" >
           <data-type:parameter data-type:name="Comp-BL4-H" />
         </transforms:log>
         <transforms:log transforms:offset="1"  transforms:decades="5.4191293077" >
           <data-type:parameter data-type:name="Comp-RL1-H" />
         </transforms:log>
         <transforms:log transforms:offset="1"  transforms:decades="5.4191293077" >
           <data-type:parameter data-type:name="Comp-RL2-H" />
         </transforms:log>
       </Transformations>
       <Keywords>
         <Keyword name="$SPILLOVER"  value="6,BL1-H,BL2-H,BL3-H,BL4-H,RL1-H,RL2-H,1,0.6,0.01,0,0.0003,0,0,1,0,0,0,0,0,0,1,0,0.03,0,0,0,0,1,0,0,0,0,0,0,1,0,0,0,0,0,0,1" />
         <Keyword name="$P13S"  value="TIME" />
         <Keyword name="P13DISPLAY"  value="LOG" />
         <Keyword name="$P12S"  value="APC-Cy7-H" />
         <Keyword name="P12DISPLAY"  value="LOG" />
         <Keyword name="$P11S"  value="APC-CD206-H" />
         <Keyword name="P11DISPLAY"  value="LOG" />
         <Keyword name="$P10S"  value="PE-Cy7-H" />
         <Keyword name="P10DISPLAY"  value="LOG" />
         <Keyword name="$P9S"  value="PerCP-CD86-H" />
         <Keyword name="P9DISPLAY"  value="LOG" />
         <Keyword name="$P8S"  value="PE-F4_80-H" />
         <Keyword name="P8DISPLAY"  value="LOG" />
         <Keyword name="$P7S"  value="FITC-CD11b-H" />
         <Keyword name="P7DISPLAY"  value="LOG" />
         <Keyword name="$P6S"  value="SSC-W" />
         <Keyword name="P6DISPLAY"  value="LOG" />
         <Keyword name="$P5S"  value="SSC-A" />
         <Keyword name="P5DISPLAY"  value="LOG" />
         <Keyword name="$P4S"  value="SSC-H" />
         <Keyword name="P4DISPLAY"  value="LOG" />
         <Keyword name="$P3S"  value="FSC-W" />
         <Keyword name="P3DISPLAY"  value="LOG" />
         <Keyword name="$P2S"  value="FSC-A" />
         <Keyword name="P2DISPLAY"  value="LOG" />
         <Keyword name="$P1S"  value="FSC-H" />
         <Keyword name="P1DISPLAY"  value="LOG" />
         <Keyword name="$CYT"  value="EXFLOW" />
         <Keyword name="#VoltageAlias"  value="FSC,SSC,FITC-CD11b,PE-F4_80,PerCP-CD86,PE-Cy7,APC-CD206,APC-Cy7" />
         <Keyword name="#VoltageNames"  value="FSC,SSC,BL1,BL2,BL3,BL4,RL1,RL2" />
         <Keyword name="#Voltages"  value="57,55,50,50,69,50,60,50" />
         <Keyword name="$VOL"  value="27.7319460000001" />
         <Keyword name="$FIL"  value="D3.2.fcs" />
         <Keyword name="$P13G"  value="1.0" />
         <Keyword name="$P13R"  value="32" />
         <Keyword name="$P13B"  value="32" />
         <Keyword name="$P13N"  value="TIME" />
         <Keyword name="$P13E"  value="0,0" />
         <Keyword name="$P12G"  value="1.0" />
         <Keyword name="$P12R"  value="262500" />
         <Keyword name="$P12B"  value="32" />
         <Keyword name="$P12N"  value="RL2-H" />
         <Keyword name="$P12E"  value="0,0" />
         <Keyword name="$P11G"  value="1.0" />
         <Keyword name="$P11R"  value="262500" />
         <Keyword name="$P11B"  value="32" />
         <Keyword name="$P11N"  value="RL1-H" />
         <Keyword name="$P11E"  value="0,0" />
         <Keyword name="$P10G"  value="1.0" />
         <Keyword name="$P10R"  value="262500" />
         <Keyword name="$P10B"  value="32" />
         <Keyword name="$P10N"  value="BL4-H" />
         <Keyword name="$P10E"  value="0,0" />
         <Keyword name="$P9G"  value="1.0" />
         <Keyword name="$P9R"  value="262500" />
         <Keyword name="$P9B"  value="32" />
         <Keyword name="$P9N"  value="BL3-H" />
         <Keyword name="$P9E"  value="0,0" />
         <Keyword name="$P8G"  value="1.0" />
         <Keyword name="$P8R"  value="262500" />
         <Keyword name="$P8B"  value="32" />
         <Keyword name="$P8N"  value="BL2-H" />
         <Keyword name="$P8E"  value="0,0" />
         <Keyword name="$P7G"  value="1.0" />
         <Keyword name="$P7R"  value="262500" />
         <Keyword name="$P7B"  value="32" />
         <Keyword name="$P7N"  value="BL1-H" />
         <Keyword name="$P7E"  value="0,0" />
         <Keyword name="$P6G"  value="1.0" />
         <Keyword name="$P6R"  value="262500" />
         <Keyword name="$P6B"  value="32" />
         <Keyword name="$P6N"  value="SSC-W" />
         <Keyword name="$P6E"  value="0,0" />
         <Keyword name="$P5G"  value="1.0" />
         <Keyword name="$P5R"  value="262500" />
         <Keyword name="$P5B"  value="32" />
         <Keyword name="$P5N"  value="SSC-A" />
         <Keyword name="$P5E"  value="0,0" />
         <Keyword name="$P4G"  value="1.0" />
         <Keyword name="$P4R"  value="262500" />
         <Keyword name="$P4B"  value="32" />
         <Keyword name="$P4N"  value="SSC-H" />
         <Keyword name="$P4E"  value="0,0" />
         <Keyword name="$P3G"  value="1.0" />
         <Keyword name="$P3R"  value="262500" />
         <Keyword name="$P3B"  value="32" />
         <Keyword name="$P3N"  value="FSC-W" />
         <Keyword name="$P3E"  value="0,0" />
         <Keyword name="$P2G"  value="1.0" />
         <Keyword name="$P2R"  value="262500" />
         <Keyword name="$P2B"  value="32" />
         <Keyword name="$P2N"  value="FSC-A" />
         <Keyword name="$P2E"  value="0,0" />
         <Keyword name="$P1G"  value="1.0" />
         <Keyword name="$P1R"  value="262500" />
         <Keyword name="$P1B"  value="32" />
         <Keyword name="$P1N"  value="FSC-H" />
         <Keyword name="$P1E"  value="0,0" />
         <Keyword name="#MachineType"  value="3" />
         <Keyword name="#SumCount"  value="78660" />
         <Keyword name="#RunSpeedType"  value="1" />
         <Keyword name="#RunSpeed"  value="11" />
         <Keyword name="$ETIM"  value="2022-08-23 19:16:52" />
         <Keyword name="$BTIM"  value="2022-08-23 19:16:23" />
         <Keyword name="#TR2"  value="0,0" />
         <Keyword name="$TR"  value="FSC,10000" />
         <Keyword name="#AcqTime"  value="28978" />
         <Keyword name="#Company"  value="DAKEWE" />
         <Keyword name="$TIMESTEP"  value="1" />
         <Keyword name="$PAR"  value="13" />
         <Keyword name="$TOT"  value="78660" />
         <Keyword name="$NEXTDATA"  value="0" />
         <Keyword name="$MODE"  value="L" />
         <Keyword name="$DATATYPE"  value="F" />
         <Keyword name="$BYTEORD"  value="1,2,3,4" />
         <Keyword name="$ENDSTEXT"  value="0" />
         <Keyword name="$ENDANALYSIS"  value="0" />
         <Keyword name="$BEGINSTEXT"  value="0" />
         <Keyword name="$BEGINANALYSIS"  value="0" />
         <Keyword name="$ENDDATA"  value="4092425" />
         <Keyword name="$BEGINDATA"  value="2106" />
         <Keyword name="FJ_FCS_VERSION"  value="3" />
         <Keyword name="$P14N"  value="Comp-BL1-H" />
         <Keyword name="$P14S"  value="FITC-CD11b-H" />
         <Keyword name="$P14R"  value="262499" />
         <Keyword name="$P15N"  value="Comp-BL2-H" />
         <Keyword name="$P15S"  value="PE-F4_80-H" />
         <Keyword name="$P15R"  value="262499" />
         <Keyword name="$P16N"  value="Comp-BL3-H" />
         <Keyword name="$P16S"  value="PerCP-CD86-H" />
         <Keyword name="$P16R"  value="262499" />
         <Keyword name="$P17N"  value="Comp-BL4-H" />
         <Keyword name="$P17S"  value="PE-Cy7-H" />
         <Keyword name="$P17R"  value="262499" />
         <Keyword name="$P18N"  value="Comp-RL1-H" />
         <Keyword name="$P18S"  value="APC-CD206-H" />
         <Keyword name="$P18R"  value="262499" />
         <Keyword name="$P19N"  value="Comp-RL2-H" />
         <Keyword name="$P19S"  value="APC-Cy7-H" />
         <Keyword name="$P19R"  value="262499" />
       </Keywords>
       <SampleNode name="D3.2.fcs"  annotation=""  owningGroup=""  expanded="1"  sortPriority="10"  count="78660"  sampleID="8" >
         <Graph smoothing="0"  backColor="#ffffff"  foreColor="#000000"  type="Pseudocolor"  fast="1"  rowCount="78660" >
           <Axis dimension="x"  name="FSC-H"  label=""  auto="auto" />
           <Axis dimension="y"  name="SSC-H"  label=""  auto="auto" />
           <GraphSettings level="5%"  smoothingHighResolution="1"  contourHighResolution="1"  histogramSmoothingCount="0"  graphResolution="256"  showOutliers="0"  drawLargeDots="0"  dotsToDraw="8000"  tint="le.chartfill.tinted.40"  lineWeight="le.lineweight.normal"  lineStyle="le.linestyle.solid" />
           <GraphEnvironment showGrid="0"  showAxes="tnlTNL"  showGates="1"  showFreqOnPlots="1"  showGateNameOnPlots="1"  showMedians="0"  showUncomped="0"  addEventParam="0"  lastYAxisName="" >
             <TextTraits font="SansSerif"  size="12"  name="Labels"  style="plain"  color="#000000"  background="#00ffffff"  just="left" />
             <TextTraits font="SansSerif"  size="12"  name="LayoutGates"  style="plain"  color="#000000"  background="#00ffffff"  just="left" />
             <TextTraits font="SansSerif"  size="10"  name="Numbers"  style="plain"  color="#000000"  background="#00ffffff"  just="left" />
             <TextTraits font="SansSerif"  size="10"  name="Legend"  style="plain"  color="#000000"  background="#00ffffff"  just="left" />
             <WindowPosition x="0"  y="0"  width="0"  height="0"  displayed="0"  panelState="" />
           </GraphEnvironment>
         </Graph>
         <Subpopulations>
           <Population name="Cells"  annotation=""  owningGroup="所有样本"  expanded="1"  sortPriority="10"  count="38395" >
             <Graph smoothing="0"  backColor="#ffffff"  foreColor="#000000"  type="Pseudocolor"  fast="1"  rowCount="78660" >
               <Axis dimension="x"  name="Comp-BL1-H"  label=""  auto="auto" />
               <Axis dimension="y"  name="SSC-A"  label=""  auto="auto" />
               <GraphSettings level="5%"  smoothingHighResolution="1"  contourHighResolution="1"  histogramSmoothingCount="0"  graphResolution="256"  showOutliers="0"  drawLargeDots="0"  dotsToDraw="8000"  tint="le.chartfill.tinted.40"  lineWeight="le.lineweight.normal"  lineStyle="le.linestyle.solid" />
               <GraphEnvironment showGrid="0"  showAxes="tnlTNL"  showGates="1"  showFreqOnPlots="1"  showGateNameOnPlots="1"  showMedians="0"  showUncomped="0"  addEventParam="0"  lastYAxisName="" >
                 <TextTraits font="SansSerif"  size="12"  name="Labels"  style="plain"  color="#000000"  background="#00ffffff"  just="left" />
                 <TextTraits font="SansSerif"  size="12"  name="LayoutGates"  style="plain"  color="#000000"  background="#00ffffff"  just="left" />
                 <TextTraits font="SansSerif"  size="10"  name="Numbers"  style="plain"  color="#000000"  background="#00ffffff"  just="left" />
                 <TextTraits font="SansSerif"  size="10"  name="Legend"  style="plain"  color="#000000"  background="#00ffffff"  just="left" />
                 <WindowPosition x="963"  y="14"  width="390"  height="520"  displayed="1"  panelState="---" />
               </GraphEnvironment>
             </Graph>
             <Gate gating:id="ID1638277093" >
               <gating:RectangleGate eventsInside="1"  annoOffsetX="-116"  annoOffsetY="-135"  tint="#000000"  isTinted="0"  lineWeight="Normal"  userDefined="1"  percentX="0"  percentY="0" >
                 <gating:dimension gating:min="32256.35593220339"  gating:max="235805.08474576272" >
                   <data-type:fcs-dimension data-type:name="FSC-A" />
                 </gating:dimension>
                 <gating:dimension gating:min="3679.9065420560746"  gating:max="242873.83177570094" >
                   <data-type:fcs-dimension data-type:name="SSC-A" />
                 </gating:dimension>
               </gating:RectangleGate>
             </Gate>
             <Subpopulations>
               <Population name="FITC-CD11b-H, SSC-A 子细胞群"  annotation=""  owningGroup="所有样本"  expanded="1"  sortPriority="10"  count="15787" >
                 <Graph smoothing="0"  backColor="#ffffff"  foreColor="#000000"  type="Pseudocolor"  fast="1"  rowCount="78660" >
                   <Axis dimension="x"  name="Comp-BL2-H"  label=""  auto="auto" />
                   <Axis dimension="y"  name="Comp-BL3-H"  label=""  auto="auto" />
                   <GraphSettings level="5%"  smoothingHighResolution="1"  contourHighResolution="1"  histogramSmoothingCount="0"  graphResolution="256"  showOutliers="0"  drawLargeDots="0"  dotsToDraw="8000"  tint="le.chartfill.tinted.40"  lineWeight="le.lineweight.normal"  lineStyle="le.linestyle.solid" />
                   <GraphEnvironment showGrid="0"  showAxes="tnlTNL"  showGates="1"  showFreqOnPlots="1"  showGateNameOnPlots="1"  showMedians="0"  showUncomped="0"  addEventParam="0"  lastYAxisName="" >
                    <TextTraits font="SansSerif"  size="12"  name="Labels"  style="plain"  color="#000000"  background="#00ffffff"  just="left" />
                    <TextTraits font="SansSerif"  size="12"  name="LayoutGates"  style="plain"  color="#000000"  background="#00ffffff"  just="left" />
                    <TextTraits font="SansSerif"  size="10"  name="Numbers"  style="plain"  color="#000000"  background="#00ffffff"  just="left" />
                    <TextTraits font="SansSerif"  size="10"  name="Legend"  style="plain"  color="#000000"  background="#00ffffff"  just="left" />
                    <WindowPosition x="616"  y="12"  width="776"  height="1027"  displayed="1"  panelState="---" />
                   </GraphEnvironment>
                 </Graph>
                 <Gate gating:id="ID1635263864"  gating:parent_id="ID1638277093" >
                   <gating:RectangleGate eventsInside="1"  annoOffsetX="-177"  annoOffsetY="-246"  tint="#000000"  isTinted="0"  lineWeight="Normal"  userDefined="1"  percentX="0"  percentY="0" >
                    <gating:dimension gating:min="824.5677876454738"  gating:max="139181.13055014878" >
                    <data-type:fcs-dimension data-type:name="Comp-BL1-H" />
                    </gating:dimension>
                    <gating:dimension gating:min="4906.542056074766"  gating:max="256366.82242990655" >
                    <data-type:fcs-dimension data-type:name="SSC-A" />
                    </gating:dimension>
                   </gating:RectangleGate>
                 </Gate>
                 <Subpopulations>
                   <Population name="Q1: PE-F4_80-H- , PerCP-CD86-H+"  annotation=""  owningGroup="所有样本"  expanded="1"  sortPriority="10"  count="84" >
                    <Graph smoothing="0"  backColor="#ffffff"  foreColor="#000000"  type="Pseudocolor"  fast="1"  rowCount="78660" >
                    <Axis dimension="x"  name="Comp-BL2-H"  label=""  auto="auto" />
                    <Axis dimension="y"  name="Comp-BL3-H"  label=""  auto="auto" />
                    <GraphSettings level="5%"  smoothingHighResolution="1"  contourHighResolution="1"  histogramSmoothingCount="0"  graphResolution="256"  showOutliers="0"  drawLargeDots="0"  dotsToDraw="8000"  tint="le.chartfill.tinted.40"  lineWeight="le.lineweight.normal"  lineStyle="le.linestyle.solid" />
                    <GraphEnvironment showGrid="0"  showAxes="tnlTNL"  showGates="1"  showFreqOnPlots="1"  showGateNameOnPlots="1"  showMedians="0"  showUncomped="0"  addEventParam="0"  lastYAxisName="" >
                    <TextTraits font="SansSerif"  size="12"  name="Labels"  style="plain"  color="#000000"  background="#00ffffff"  just="left" />
                    <TextTraits font="SansSerif"  size="12"  name="LayoutGates"  style="plain"  color="#000000"  background="#00ffffff"  just="left" />
                    <TextTraits font="SansSerif"  size="10"  name="Numbers"  style="plain"  color="#000000"  background="#00ffffff"  just="left" />
                    <TextTraits font="SansSerif"  size="10"  name="Legend"  style="plain"  color="#000000"  background="#00ffffff"  just="left" />
                    <WindowPosition x="1342"  y="20"  width="390"  height="520"  displayed="1"  panelState="---" />
                    </GraphEnvironment>
                    </Graph>
                    <Gate gating:id="ID384047942"  gating:parent_id="ID1635263864" >
                    <gating:RectangleGate eventsInside="1"  annoOffsetX="0"  annoOffsetY="0"  tint="#000000"  isTinted="0"  lineWeight="Normal"  userDefined="1"  percentX="0"  percentY="0" >
                    <gating:dimension gating:max="364.2951611916342" >
                    <data-type:fcs-dimension data-type:name="Comp-BL2-H" />
                    </gating:dimension>
                    <gating:dimension gating:min="1765.9073208385014" >
                    <data-type:fcs-dimension data-type:name="Comp-BL3-H" />
                    </gating:dimension>
                    </gating:RectangleGate>
                    </Gate>
                   </Population>
                   <Population name="Q2: PE-F4_80-H+ , PerCP-CD86-H+"  annotation=""  owningGroup="所有样本"  expanded="1"  sortPriority="10"  count="164" >
                    <Graph smoothing="0"  backColor="#ffffff"  foreColor="#000000"  type="Pseudocolor"  fast="1"  rowCount="78660" >
                    <Axis dimension="x"  name="Comp-BL2-H"  label=""  auto="auto" />
                    <Axis dimension="y"  name="Comp-BL3-H"  label=""  auto="auto" />
                    <GraphSettings level="5%"  smoothingHighResolution="1"  contourHighResolution="1"  histogramSmoothingCount="0"  graphResolution="256"  showOutliers="0"  drawLargeDots="0"  dotsToDraw="8000"  tint="le.chartfill.tinted.40"  lineWeight="le.lineweight.normal"  lineStyle="le.linestyle.solid" />
                    <GraphEnvironment showGrid="0"  showAxes="tnlTNL"  showGates="1"  showFreqOnPlots="1"  showGateNameOnPlots="1"  showMedians="0"  showUncomped="0"  addEventParam="0"  lastYAxisName="" >
                    <TextTraits font="SansSerif"  size="12"  name="Labels"  style="plain"  color="#000000"  background="#00ffffff"  just="left" />
                    <TextTraits font="SansSerif"  size="12"  name="LayoutGates"  style="plain"  color="#000000"  background="#00ffffff"  just="left" />
                    <TextTraits font="SansSerif"  size="10"  name="Numbers"  style="plain"  color="#000000"  background="#00ffffff"  just="left" />
                    <TextTraits font="SansSerif"  size="10"  name="Legend"  style="plain"  color="#000000"  background="#00ffffff"  just="left" />
                    <WindowPosition x="1342"  y="20"  width="390"  height="520"  displayed="1"  panelState="---" />
                    </GraphEnvironment>
                    </Graph>
                    <Gate gating:id="ID1505401959"  gating:parent_id="ID1635263864" >
                    <gating:RectangleGate eventsInside="1"  annoOffsetX="0"  annoOffsetY="0"  tint="#000000"  isTinted="0"  lineWeight="Normal"  userDefined="1"  percentX="0"  percentY="0" >
                    <gating:dimension gating:min="364.2951611916342" >
                    <data-type:fcs-dimension data-type:name="Comp-BL2-H" />
                    </gating:dimension>
                    <gating:dimension gating:min="1765.9073208385014" >
                    <data-type:fcs-dimension data-type:name="Comp-BL3-H" />
                    </gating:dimension>
                    </gating:RectangleGate>
                    </Gate>
                   </Population>
                   <Population name="Q3: PE-F4_80-H+ , PerCP-CD86-H-"  annotation=""  owningGroup="所有样本"  expanded="1"  sortPriority="10"  count="1982" >
                    <Graph smoothing="0"  backColor="#ffffff"  foreColor="#000000"  type="Pseudocolor"  fast="1"  rowCount="78660" >
                    <Axis dimension="x"  name="Comp-BL2-H"  label=""  auto="auto" />
                    <Axis dimension="y"  name="Comp-BL3-H"  label=""  auto="auto" />
                    <GraphSettings level="5%"  smoothingHighResolution="1"  contourHighResolution="1"  histogramSmoothingCount="0"  graphResolution="256"  showOutliers="0"  drawLargeDots="0"  dotsToDraw="8000"  tint="le.chartfill.tinted.40"  lineWeight="le.lineweight.normal"  lineStyle="le.linestyle.solid" />
                    <GraphEnvironment showGrid="0"  showAxes="tnlTNL"  showGates="1"  showFreqOnPlots="1"  showGateNameOnPlots="1"  showMedians="0"  showUncomped="0"  addEventParam="0"  lastYAxisName="" >
                    <TextTraits font="SansSerif"  size="12"  name="Labels"  style="plain"  color="#000000"  background="#00ffffff"  just="left" />
                    <TextTraits font="SansSerif"  size="12"  name="LayoutGates"  style="plain"  color="#000000"  background="#00ffffff"  just="left" />
                    <TextTraits font="SansSerif"  size="10"  name="Numbers"  style="plain"  color="#000000"  background="#00ffffff"  just="left" />
                    <TextTraits font="SansSerif"  size="10"  name="Legend"  style="plain"  color="#000000"  background="#00ffffff"  just="left" />
                    <WindowPosition x="1342"  y="20"  width="390"  height="520"  displayed="1"  panelState="---" />
                    </GraphEnvironment>
                    </Graph>
                    <Gate gating:id="ID1785879606"  gating:parent_id="ID1635263864" >
                    <gating:RectangleGate eventsInside="1"  annoOffsetX="0"  annoOffsetY="0"  tint="#000000"  isTinted="0"  lineWeight="Normal"  userDefined="1"  percentX="0"  percentY="0" >
                    <gating:dimension gating:min="364.2951611916342" >
                    <data-type:fcs-dimension data-type:name="Comp-BL2-H" />
                    </gating:dimension>
                    <gating:dimension gating:max="1765.9073208385014" >
                    <data-type:fcs-dimension data-type:name="Comp-BL3-H" />
                    </gating:dimension>
                    </gating:RectangleGate>
                    </Gate>
                   </Population>
                   <Population name="Q4: PE-F4_80-H- , PerCP-CD86-H-"  annotation=""  owningGroup="所有样本"  expanded="1"  sortPriority="10"  count="13557" >
                    <Graph smoothing="0"  backColor="#ffffff"  foreColor="#000000"  type="Pseudocolor"  fast="1"  rowCount="78660" >
                    <Axis dimension="x"  name="Comp-BL2-H"  label=""  auto="auto" />
                    <Axis dimension="y"  name="Comp-BL3-H"  label=""  auto="auto" />
                    <GraphSettings level="5%"  smoothingHighResolution="1"  contourHighResolution="1"  histogramSmoothingCount="0"  graphResolution="256"  showOutliers="0"  drawLargeDots="0"  dotsToDraw="8000"  tint="le.chartfill.tinted.40"  lineWeight="le.lineweight.normal"  lineStyle="le.linestyle.solid" />
                    <GraphEnvironment showGrid="0"  showAxes="tnlTNL"  showGates="1"  showFreqOnPlots="1"  showGateNameOnPlots="1"  showMedians="0"  showUncomped="0"  addEventParam="0"  lastYAxisName="" >
                    <TextTraits font="SansSerif"  size="12"  name="Labels"  style="plain"  color="#000000"  background="#00ffffff"  just="left" />
                    <TextTraits font="SansSerif"  size="12"  name="LayoutGates"  style="plain"  color="#000000"  background="#00ffffff"  just="left" />
                    <TextTraits font="SansSerif"  size="10"  name="Numbers"  style="plain"  color="#000000"  background="#00ffffff"  just="left" />
                    <TextTraits font="SansSerif"  size="10"  name="Legend"  style="plain"  color="#000000"  background="#00ffffff"  just="left" />
                    <WindowPosition x="1342"  y="20"  width="390"  height="520"  displayed="1"  panelState="---" />
                    </GraphEnvironment>
                    </Graph>
                    <Gate gating:id="ID2047087570"  gating:parent_id="ID1635263864" >
                    <gating:RectangleGate eventsInside="1"  annoOffsetX="0"  annoOffsetY="0"  tint="#000000"  isTinted="0"  lineWeight="Normal"  userDefined="1"  percentX="0"  percentY="0" >
                    <gating:dimension gating:max="364.2951611916342" >
                    <data-type:fcs-dimension data-type:name="Comp-BL2-H" />
                    </gating:dimension>
                    <gating:dimension gating:max="1765.9073208385014" >
                    <data-type:fcs-dimension data-type:name="Comp-BL3-H" />
                    </gating:dimension>
                    </gating:RectangleGate>
                    </Gate>
                   </Population>
                   <Population name="Q5: PE-F4_80-H- , APC-CD206-H+"  annotation=""  owningGroup="所有样本"  expanded="1"  sortPriority="10"  count="199" >
                    <Graph smoothing="0"  backColor="#ffffff"  foreColor="#000000"  type="Pseudocolor"  fast="1"  rowCount="78660" >
                    <Axis dimension="x"  name="Comp-BL2-H"  label=""  auto="auto" />
                    <Axis dimension="y"  name="Comp-RL1-H"  label=""  auto="auto" />
                    <GraphSettings level="5%"  smoothingHighResolution="1"  contourHighResolution="1"  histogramSmoothingCount="0"  graphResolution="256"  showOutliers="0"  drawLargeDots="0"  dotsToDraw="8000"  tint="le.chartfill.tinted.40"  lineWeight="le.lineweight.normal"  lineStyle="le.linestyle.solid" />
                    <GraphEnvironment showGrid="0"  showAxes="tnlTNL"  showGates="1"  showFreqOnPlots="1"  showGateNameOnPlots="1"  showMedians="0"  showUncomped="0"  addEventParam="0"  lastYAxisName="" >
                    <TextTraits font="SansSerif"  size="12"  name="Labels"  style="plain"  color="#000000"  background="#00ffffff"  just="left" />
                    <TextTraits font="SansSerif"  size="12"  name="LayoutGates"  style="plain"  color="#000000"  background="#00ffffff"  just="left" />
                    <TextTraits font="SansSerif"  size="10"  name="Numbers"  style="plain"  color="#000000"  background="#00ffffff"  just="left" />
                    <TextTraits font="SansSerif"  size="10"  name="Legend"  style="plain"  color="#000000"  background="#00ffffff"  just="left" />
                    <WindowPosition x="616"  y="12"  width="776"  height="1027"  displayed="1"  panelState="---" />
                    </GraphEnvironment>
                    </Graph>
                    <Gate gating:id="ID565280403"  gating:parent_id="ID1635263864" >
                    <gating:RectangleGate eventsInside="1"  annoOffsetX="0"  annoOffsetY="0"  tint="#000000"  isTinted="0"  lineWeight="Normal"  userDefined="1"  percentX="0"  percentY="0" >
                    <gating:dimension gating:max="577.8820611233709" >
                    <data-type:fcs-dimension data-type:name="Comp-BL2-H" />
                    </gating:dimension>
                    <gating:dimension gating:min="237.19028390938612" >
                    <data-type:fcs-dimension data-type:name="Comp-RL1-H" />
                    </gating:dimension>
                    </gating:RectangleGate>
                    </Gate>
                   </Population>
                   <Population name="Q6: PE-F4_80-H+ , APC-CD206-H+"  annotation=""  owningGroup="所有样本"  expanded="1"  sortPriority="10"  count="106" >
                    <Graph smoothing="0"  backColor="#ffffff"  foreColor="#000000"  type="Pseudocolor"  fast="1"  rowCount="78660" >
                    <Axis dimension="x"  name="Comp-BL2-H"  label=""  auto="auto" />
                    <Axis dimension="y"  name="Comp-RL1-H"  label=""  auto="auto" />
                    <GraphSettings level="5%"  smoothingHighResolution="1"  contourHighResolution="1"  histogramSmoothingCount="0"  graphResolution="256"  showOutliers="0"  drawLargeDots="0"  dotsToDraw="8000"  tint="le.chartfill.tinted.40"  lineWeight="le.lineweight.normal"  lineStyle="le.linestyle.solid" />
                    <GraphEnvironment showGrid="0"  showAxes="tnlTNL"  showGates="1"  showFreqOnPlots="1"  showGateNameOnPlots="1"  showMedians="0"  showUncomped="0"  addEventParam="0"  lastYAxisName="" >
                    <TextTraits font="SansSerif"  size="12"  name="Labels"  style="plain"  color="#000000"  background="#00ffffff"  just="left" />
                    <TextTraits font="SansSerif"  size="12"  name="LayoutGates"  style="plain"  color="#000000"  background="#00ffffff"  just="left" />
                    <TextTraits font="SansSerif"  size="10"  name="Numbers"  style="plain"  color="#000000"  background="#00ffffff"  just="left" />
                    <TextTraits font="SansSerif"  size="10"  name="Legend"  style="plain"  color="#000000"  background="#00ffffff"  just="left" />
                    <WindowPosition x="616"  y="12"  width="776"  height="1027"  displayed="1"  panelState="---" />
                    </GraphEnvironment>
                    </Graph>
                    <Gate gating:id="ID200078893"  gating:parent_id="ID1635263864" >
                    <gating:RectangleGate eventsInside="1"  annoOffsetX="0"  annoOffsetY="0"  tint="#000000"  isTinted="0"  lineWeight="Normal"  userDefined="1"  percentX="0"  percentY="0" >
                    <gating:dimension gating:min="577.8820611233709" >
                    <data-type:fcs-dimension data-type:name="Comp-BL2-H" />
                    </gating:dimension>
                    <gating:dimension gating:min="237.19028390938612" >
                    <data-type:fcs-dimension data-type:name="Comp-RL1-H" />
                    </gating:dimension>
                    </gating:RectangleGate>
                    </Gate>
                   </Population>
                   <Population name="Q7: PE-F4_80-H+ , APC-CD206-H-"  annotation=""  owningGroup="所有样本"  expanded="1"  sortPriority="10"  count="1796" >
                    <Graph smoothing="0"  backColor="#ffffff"  foreColor="#000000"  type="Pseudocolor"  fast="1"  rowCount="78660" >
                    <Axis dimension="x"  name="Comp-BL2-H"  label=""  auto="auto" />
                    <Axis dimension="y"  name="Comp-RL1-H"  label=""  auto="auto" />
                    <GraphSettings level="5%"  smoothingHighResolution="1"  contourHighResolution="1"  histogramSmoothingCount="0"  graphResolution="256"  showOutliers="0"  drawLargeDots="0"  dotsToDraw="8000"  tint="le.chartfill.tinted.40"  lineWeight="le.lineweight.normal"  lineStyle="le.linestyle.solid" />
                    <GraphEnvironment showGrid="0"  showAxes="tnlTNL"  showGates="1"  showFreqOnPlots="1"  showGateNameOnPlots="1"  showMedians="0"  showUncomped="0"  addEventParam="0"  lastYAxisName="" >
                    <TextTraits font="SansSerif"  size="12"  name="Labels"  style="plain"  color="#000000"  background="#00ffffff"  just="left" />
                    <TextTraits font="SansSerif"  size="12"  name="LayoutGates"  style="plain"  color="#000000"  background="#00ffffff"  just="left" />
                    <TextTraits font="SansSerif"  size="10"  name="Numbers"  style="plain"  color="#000000"  background="#00ffffff"  just="left" />
                    <TextTraits font="SansSerif"  size="10"  name="Legend"  style="plain"  color="#000000"  background="#00ffffff"  just="left" />
                    <WindowPosition x="616"  y="12"  width="776"  height="1027"  displayed="1"  panelState="---" />
                    </GraphEnvironment>
                    </Graph>
                    <Gate gating:id="ID1914047096"  gating:parent_id="ID1635263864" >
                    <gating:RectangleGate eventsInside="1"  annoOffsetX="0"  annoOffsetY="0"  tint="#000000"  isTinted="0"  lineWeight="Normal"  userDefined="1"  percentX="0"  percentY="0" >
                    <gating:dimension gating:min="577.8820611233709" >
                    <data-type:fcs-dimension data-type:name="Comp-BL2-H" />
                    </gating:dimension>
                    <gating:dimension gating:max="237.19028390938612" >
                    <data-type:fcs-dimension data-type:name="Comp-RL1-H" />
                    </gating:dimension>
                    </gating:RectangleGate>
                    </Gate>
                   </Population>
                   <Population name="Q8: PE-F4_80-H- , APC-CD206-H-"  annotation=""  owningGroup="所有样本"  expanded="1"  sortPriority="10"  count="13686" >
                    <Graph smoothing="0"  backColor="#ffffff"  foreColor="#000000"  type="Pseudocolor"  fast="1"  rowCount="78660" >
                    <Axis dimension="x"  name="Comp-BL2-H"  label=""  auto="auto" />
                    <Axis dimension="y"  name="Comp-RL1-H"  label=""  auto="auto" />
                    <GraphSettings level="5%"  smoothingHighResolution="1"  contourHighResolution="1"  histogramSmoothingCount="0"  graphResolution="256"  showOutliers="0"  drawLargeDots="0"  dotsToDraw="8000"  tint="le.chartfill.tinted.40"  lineWeight="le.lineweight.normal"  lineStyle="le.linestyle.solid" />
                    <GraphEnvironment showGrid="0"  showAxes="tnlTNL"  showGates="1"  showFreqOnPlots="1"  showGateNameOnPlots="1"  showMedians="0"  showUncomped="0"  addEventParam="0"  lastYAxisName="" >
                    <TextTraits font="SansSerif"  size="12"  name="Labels"  style="plain"  color="#000000"  background="#00ffffff"  just="left" />
                    <TextTraits font="SansSerif"  size="12"  name="LayoutGates"  style="plain"  color="#000000"  background="#00ffffff"  just="left" />
                    <TextTraits font="SansSerif"  size="10"  name="Numbers"  style="plain"  color="#000000"  background="#00ffffff"  just="left" />
                    <TextTraits font="SansSerif"  size="10"  name="Legend"  style="plain"  color="#000000"  background="#00ffffff"  just="left" />
                    <WindowPosition x="616"  y="12"  width="776"  height="1027"  displayed="1"  panelState="---" />
                    </GraphEnvironment>
                    </Graph>
                    <Gate gating:id="ID84510412"  gating:parent_id="ID1635263864" >
                    <gating:RectangleGate eventsInside="1"  annoOffsetX="0"  annoOffsetY="0"  tint="#000000"  isTinted="0"  lineWeight="Normal"  userDefined="1"  percentX="0"  percentY="0" >
                    <gating:dimension gating:max="577.8820611233709" >
                    <data-type:fcs-dimension data-type:name="Comp-BL2-H" />
                    </gating:dimension>
                    <gating:dimension gating:max="237.19028390938612" >
                    <data-type:fcs-dimension data-type:name="Comp-RL1-H" />
                    </gating:dimension>
                    </gating:RectangleGate>
                    </Gate>
                   </Population>
                 </Subpopulations>
               </Population>
             </Subpopulations>
           </Population>
         </Subpopulations>
       </SampleNode>
     </Sample>
     <Sample>
       <DataSet uri="file:/D:/天中医/论文/他人/肖璐师姐/文章1/第二次/3流式/样本-血巨噬_FCS/DEA3.1.fcs"  sampleID="11" />
       <transforms:spilloverMatrix prefix="Comp-"  name="Acquisition-defined"  editable="0"  color="#c0c0c0"  version="FlowJo-10.0.7r2"  status="FINALIZED"  transforms:id="bdaa22d7-2d09-4d0c-9a73-bae14d5902da"  suffix="" >
         <data-type:parameters>
           <data-type:parameter data-type:name="BL1-H" />
           <data-type:parameter data-type:name="BL2-H" />
           <data-type:parameter data-type:name="BL3-H" />
           <data-type:parameter data-type:name="BL4-H" />
           <data-type:parameter data-type:name="RL1-H" />
           <data-type:parameter data-type:name="RL2-H" />
         </data-type:parameters>
         <transforms:spillover data-type:parameter="BL1-H" >
           <transforms:coefficient data-type:parameter="BL1-H"  transforms:value="1" />
           <transforms:coefficient data-type:parameter="BL2-H"  transforms:value="0.6000000238" />
           <transforms:coefficient data-type:parameter="BL3-H"  transforms:value="0.0099999998" />
           <transforms:coefficient data-type:parameter="BL4-H"  transforms:value="0" />
           <transforms:coefficient data-type:parameter="RL1-H"  transforms:value="0.0003" />
           <transforms:coefficient data-type:parameter="RL2-H"  transforms:value="0" />
         </transforms:spillover>
         <transforms:spillover data-type:parameter="BL2-H" >
           <transforms:coefficient data-type:parameter="BL1-H"  transforms:value="0" />
           <transforms:coefficient data-type:parameter="BL2-H"  transforms:value="1" />
           <transforms:coefficient data-type:parameter="BL3-H"  transforms:value="0" />
           <transforms:coefficient data-type:parameter="BL4-H"  transforms:value="0" />
           <transforms:coefficient data-type:parameter="RL1-H"  transforms:value="0" />
           <transforms:coefficient data-type:parameter="RL2-H"  transforms:value="0" />
         </transforms:spillover>
         <transforms:spillover data-type:parameter="BL3-H" >
           <transforms:coefficient data-type:parameter="BL1-H"  transforms:value="0" />
           <transforms:coefficient data-type:parameter="BL2-H"  transforms:value="0" />
           <transforms:coefficient data-type:parameter="BL3-H"  transforms:value="1" />
           <transforms:coefficient data-type:parameter="BL4-H"  transforms:value="0" />
           <transforms:coefficient data-type:parameter="RL1-H"  transforms:value="0.0299999993" />
           <transforms:coefficient data-type:parameter="RL2-H"  transforms:value="0" />
         </transforms:spillover>
         <transforms:spillover data-type:parameter="BL4-H" >
           <transforms:coefficient data-type:parameter="BL1-H"  transforms:value="0" />
           <transforms:coefficient data-type:parameter="BL2-H"  transforms:value="0" />
           <transforms:coefficient data-type:parameter="BL3-H"  transforms:value="0" />
           <transforms:coefficient data-type:parameter="BL4-H"  transforms:value="1" />
           <transforms:coefficient data-type:parameter="RL1-H"  transforms:value="0" />
           <transforms:coefficient data-type:parameter="RL2-H"  transforms:value="0" />
         </transforms:spillover>
         <transforms:spillover data-type:parameter="RL1-H" >
           <transforms:coefficient data-type:parameter="BL1-H"  transforms:value="0" />
           <transforms:coefficient data-type:parameter="BL2-H"  transforms:value="0" />
           <transforms:coefficient data-type:parameter="BL3-H"  transforms:value="0" />
           <transforms:coefficient data-type:parameter="BL4-H"  transforms:value="0" />
           <transforms:coefficient data-type:parameter="RL1-H"  transforms:value="1" />
           <transforms:coefficient data-type:parameter="RL2-H"  transforms:value="0" />
         </transforms:spillover>
         <transforms:spillover data-type:parameter="RL2-H" >
           <transforms:coefficient data-type:parameter="BL1-H"  transforms:value="0" />
           <transforms:coefficient data-type:parameter="BL2-H"  transforms:value="0" />
           <transforms:coefficient data-type:parameter="BL3-H"  transforms:value="0" />
           <transforms:coefficient data-type:parameter="BL4-H"  transforms:value="0" />
           <transforms:coefficient data-type:parameter="RL1-H"  transforms:value="0" />
           <transforms:coefficient data-type:parameter="RL2-H"  transforms:value="1" />
         </transforms:spillover>
       </transforms:spilloverMatrix>
       <Transformations>
         <transforms:linear transforms:minRange="0"  transforms:maxRange="262500"  gain="1" >
           <data-type:parameter data-type:name="FSC-H" />
         </transforms:linear>
         <transforms:linear transforms:minRange="0"  transforms:maxRange="262500"  gain="1" >
           <data-type:parameter data-type:name="FSC-A" />
         </transforms:linear>
         <transforms:log transforms:offset="1"  transforms:decades="5.4191293077" >
           <data-type:parameter data-type:name="FSC-W" />
         </transforms:log>
         <transforms:linear transforms:minRange="0"  transforms:maxRange="262500"  gain="1" >
           <data-type:parameter data-type:name="SSC-H" />
         </transforms:linear>
         <transforms:linear transforms:minRange="0"  transforms:maxRange="262500"  gain="1" >
           <data-type:parameter data-type:name="SSC-A" />
         </transforms:linear>
         <transforms:log transforms:offset="1"  transforms:decades="5.4191293077" >
           <data-type:parameter data-type:name="SSC-W" />
         </transforms:log>
         <transforms:log transforms:offset="1"  transforms:decades="5.4191293077" >
           <data-type:parameter data-type:name="BL1-H" />
         </transforms:log>
         <transforms:log transforms:offset="1"  transforms:decades="5.4191293077" >
           <data-type:parameter data-type:name="BL2-H" />
         </transforms:log>
         <transforms:log transforms:offset="1"  transforms:decades="5.4191293077" >
           <data-type:parameter data-type:name="BL3-H" />
         </transforms:log>
         <transforms:log transforms:offset="1"  transforms:decades="5.4191293077" >
           <data-type:parameter data-type:name="BL4-H" />
         </transforms:log>
         <transforms:log transforms:offset="1"  transforms:decades="5.4191293077" >
           <data-type:parameter data-type:name="RL1-H" />
         </transforms:log>
         <transforms:log transforms:offset="1"  transforms:decades="5.4191293077" >
           <data-type:parameter data-type:name="RL2-H" />
         </transforms:log>
         <transforms:linear transforms:minRange="1"  transforms:maxRange="32"  gain="1" >
           <data-type:parameter data-type:name="TIME" />
         </transforms:linear>
         <transforms:log transforms:offset="1"  transforms:decades="5.4191293077" >
           <data-type:parameter data-type:name="Comp-BL1-H" />
         </transforms:log>
         <transforms:log transforms:offset="1"  transforms:decades="5.4191293077" >
           <data-type:parameter data-type:name="Comp-BL2-H" />
         </transforms:log>
         <transforms:log transforms:offset="1"  transforms:decades="5.4191293077" >
           <data-type:parameter data-type:name="Comp-BL3-H" />
         </transforms:log>
         <transforms:log transforms:offset="1"  transforms:decades="5.4191293077" >
           <data-type:parameter data-type:name="Comp-BL4-H" />
         </transforms:log>
         <transforms:log transforms:offset="1"  transforms:decades="5.4191293077" >
           <data-type:parameter data-type:name="Comp-RL1-H" />
         </transforms:log>
         <transforms:log transforms:offset="1"  transforms:decades="5.4191293077" >
           <data-type:parameter data-type:name="Comp-RL2-H" />
         </transforms:log>
       </Transformations>
       <Keywords>
         <Keyword name="$SPILLOVER"  value="6,BL1-H,BL2-H,BL3-H,BL4-H,RL1-H,RL2-H,1,0.6,0.01,0,0.0003,0,0,1,0,0,0,0,0,0,1,0,0.03,0,0,0,0,1,0,0,0,0,0,0,1,0,0,0,0,0,0,1" />
         <Keyword name="$P13S"  value="TIME" />
         <Keyword name="P13DISPLAY"  value="LOG" />
         <Keyword name="$P12S"  value="APC-Cy7-H" />
         <Keyword name="P12DISPLAY"  value="LOG" />
         <Keyword name="$P11S"  value="APC-CD206-H" />
         <Keyword name="P11DISPLAY"  value="LOG" />
         <Keyword name="$P10S"  value="PE-Cy7-H" />
         <Keyword name="P10DISPLAY"  value="LOG" />
         <Keyword name="$P9S"  value="PerCP-CD86-H" />
         <Keyword name="P9DISPLAY"  value="LOG" />
         <Keyword name="$P8S"  value="PE-F4_80-H" />
         <Keyword name="P8DISPLAY"  value="LOG" />
         <Keyword name="$P7S"  value="FITC-CD11b-H" />
         <Keyword name="P7DISPLAY"  value="LOG" />
         <Keyword name="$P6S"  value="SSC-W" />
         <Keyword name="P6DISPLAY"  value="LOG" />
         <Keyword name="$P5S"  value="SSC-A" />
         <Keyword name="P5DISPLAY"  value="LOG" />
         <Keyword name="$P4S"  value="SSC-H" />
         <Keyword name="P4DISPLAY"  value="LOG" />
         <Keyword name="$P3S"  value="FSC-W" />
         <Keyword name="P3DISPLAY"  value="LOG" />
         <Keyword name="$P2S"  value="FSC-A" />
         <Keyword name="P2DISPLAY"  value="LOG" />
         <Keyword name="$P1S"  value="FSC-H" />
         <Keyword name="P1DISPLAY"  value="LOG" />
         <Keyword name="$CYT"  value="EXFLOW" />
         <Keyword name="#VoltageAlias"  value="FSC,SSC,FITC-CD11b,PE-F4_80,PerCP-CD86,PE-Cy7,APC-CD206,APC-Cy7" />
         <Keyword name="#VoltageNames"  value="FSC,SSC,BL1,BL2,BL3,BL4,RL1,RL2" />
         <Keyword name="#Voltages"  value="57,55,50,50,69,50,60,50" />
         <Keyword name="$VOL"  value="17.460465" />
         <Keyword name="$FIL"  value="DEA3.1.fcs" />
         <Keyword name="$P13G"  value="1.0" />
         <Keyword name="$P13R"  value="16" />
         <Keyword name="$P13B"  value="32" />
         <Keyword name="$P13N"  value="TIME" />
         <Keyword name="$P13E"  value="0,0" />
         <Keyword name="$P12G"  value="1.0" />
         <Keyword name="$P12R"  value="262500" />
         <Keyword name="$P12B"  value="32" />
         <Keyword name="$P12N"  value="RL2-H" />
         <Keyword name="$P12E"  value="0,0" />
         <Keyword name="$P11G"  value="1.0" />
         <Keyword name="$P11R"  value="262500" />
         <Keyword name="$P11B"  value="32" />
         <Keyword name="$P11N"  value="RL1-H" />
         <Keyword name="$P11E"  value="0,0" />
         <Keyword name="$P10G"  value="1.0" />
         <Keyword name="$P10R"  value="262500" />
         <Keyword name="$P10B"  value="32" />
         <Keyword name="$P10N"  value="BL4-H" />
         <Keyword name="$P10E"  value="0,0" />
         <Keyword name="$P9G"  value="1.0" />
         <Keyword name="$P9R"  value="262500" />
         <Keyword name="$P9B"  value="32" />
         <Keyword name="$P9N"  value="BL3-H" />
         <Keyword name="$P9E"  value="0,0" />
         <Keyword name="$P8G"  value="1.0" />
         <Keyword name="$P8R"  value="262500" />
         <Keyword name="$P8B"  value="32" />
         <Keyword name="$P8N"  value="BL2-H" />
         <Keyword name="$P8E"  value="0,0" />
         <Keyword name="$P7G"  value="1.0" />
         <Keyword name="$P7R"  value="262500" />
         <Keyword name="$P7B"  value="32" />
         <Keyword name="$P7N"  value="BL1-H" />
         <Keyword name="$P7E"  value="0,0" />
         <Keyword name="$P6G"  value="1.0" />
         <Keyword name="$P6R"  value="262500" />
         <Keyword name="$P6B"  value="32" />
         <Keyword name="$P6N"  value="SSC-W" />
         <Keyword name="$P6E"  value="0,0" />
         <Keyword name="$P5G"  value="1.0" />
         <Keyword name="$P5R"  value="262500" />
         <Keyword name="$P5B"  value="32" />
         <Keyword name="$P5N"  value="SSC-A" />
         <Keyword name="$P5E"  value="0,0" />
         <Keyword name="$P4G"  value="1.0" />
         <Keyword name="$P4R"  value="262500" />
         <Keyword name="$P4B"  value="32" />
         <Keyword name="$P4N"  value="SSC-H" />
         <Keyword name="$P4E"  value="0,0" />
         <Keyword name="$P3G"  value="1.0" />
         <Keyword name="$P3R"  value="262500" />
         <Keyword name="$P3B"  value="32" />
         <Keyword name="$P3N"  value="FSC-W" />
         <Keyword name="$P3E"  value="0,0" />
         <Keyword name="$P2G"  value="1.0" />
         <Keyword name="$P2R"  value="262500" />
         <Keyword name="$P2B"  value="32" />
         <Keyword name="$P2N"  value="FSC-A" />
         <Keyword name="$P2E"  value="0,0" />
         <Keyword name="$P1G"  value="1.0" />
         <Keyword name="$P1R"  value="262500" />
         <Keyword name="$P1B"  value="32" />
         <Keyword name="$P1N"  value="FSC-H" />
         <Keyword name="$P1E"  value="0,0" />
         <Keyword name="#MachineType"  value="3" />
         <Keyword name="#SumCount"  value="59175" />
         <Keyword name="#RunSpeedType"  value="1" />
         <Keyword name="#RunSpeed"  value="11" />
         <Keyword name="$ETIM"  value="2022-08-23 19:14:11" />
         <Keyword name="$BTIM"  value="2022-08-23 19:13:53" />
         <Keyword name="#TR2"  value="0,0" />
         <Keyword name="$TR"  value="FSC,10000" />
         <Keyword name="#AcqTime"  value="18245" />
         <Keyword name="#Company"  value="DAKEWE" />
         <Keyword name="$TIMESTEP"  value="1" />
         <Keyword name="$PAR"  value="13" />
         <Keyword name="$TOT"  value="59175" />
         <Keyword name="$NEXTDATA"  value="0" />
         <Keyword name="$MODE"  value="L" />
         <Keyword name="$DATATYPE"  value="F" />
         <Keyword name="$BYTEORD"  value="1,2,3,4" />
         <Keyword name="$ENDSTEXT"  value="0" />
         <Keyword name="$ENDANALYSIS"  value="0" />
         <Keyword name="$BEGINSTEXT"  value="0" />
         <Keyword name="$BEGINANALYSIS"  value="0" />
         <Keyword name="$ENDDATA"  value="3079205" />
         <Keyword name="$BEGINDATA"  value="2106" />
         <Keyword name="FJ_FCS_VERSION"  value="3" />
         <Keyword name="$P14N"  value="Comp-BL1-H" />
         <Keyword name="$P14S"  value="FITC-CD11b-H" />
         <Keyword name="$P14R"  value="262499" />
         <Keyword name="$P15N"  value="Comp-BL2-H" />
         <Keyword name="$P15S"  value="PE-F4_80-H" />
         <Keyword name="$P15R"  value="262499" />
         <Keyword name="$P16N"  value="Comp-BL3-H" />
         <Keyword name="$P16S"  value="PerCP-CD86-H" />
         <Keyword name="$P16R"  value="262499" />
         <Keyword name="$P17N"  value="Comp-BL4-H" />
         <Keyword name="$P17S"  value="PE-Cy7-H" />
         <Keyword name="$P17R"  value="262499" />
         <Keyword name="$P18N"  value="Comp-RL1-H" />
         <Keyword name="$P18S"  value="APC-CD206-H" />
         <Keyword name="$P18R"  value="262499" />
         <Keyword name="$P19N"  value="Comp-RL2-H" />
         <Keyword name="$P19S"  value="APC-Cy7-H" />
         <Keyword name="$P19R"  value="262499" />
       </Keywords>
       <SampleNode name="DEA3.1.fcs"  annotation=""  owningGroup=""  expanded="1"  sortPriority="10"  count="59175"  sampleID="11" >
         <Graph smoothing="0"  backColor="#ffffff"  foreColor="#000000"  type="Pseudocolor"  fast="1"  rowCount="59175" >
           <Axis dimension="x"  name="FSC-H"  label=""  auto="auto" />
           <Axis dimension="y"  name="SSC-H"  label=""  auto="auto" />
           <GraphSettings level="5%"  smoothingHighResolution="1"  contourHighResolution="1"  histogramSmoothingCount="0"  graphResolution="256"  showOutliers="0"  drawLargeDots="0"  dotsToDraw="8000"  tint="le.chartfill.tinted.40"  lineWeight="le.lineweight.normal"  lineStyle="le.linestyle.solid" />
           <GraphEnvironment showGrid="0"  showAxes="tnlTNL"  showGates="1"  showFreqOnPlots="1"  showGateNameOnPlots="1"  showMedians="0"  showUncomped="0"  addEventParam="0"  lastYAxisName="" >
             <TextTraits font="SansSerif"  size="12"  name="Labels"  style="plain"  color="#000000"  background="#00ffffff"  just="left" />
             <TextTraits font="SansSerif"  size="12"  name="LayoutGates"  style="plain"  color="#000000"  background="#00ffffff"  just="left" />
             <TextTraits font="SansSerif"  size="10"  name="Numbers"  style="plain"  color="#000000"  background="#00ffffff"  just="left" />
             <TextTraits font="SansSerif"  size="10"  name="Legend"  style="plain"  color="#000000"  background="#00ffffff"  just="left" />
             <WindowPosition x="0"  y="0"  width="0"  height="0"  displayed="0"  panelState="" />
           </GraphEnvironment>
         </Graph>
         <Subpopulations>
           <Population name="Cells"  annotation=""  owningGroup="所有样本"  expanded="1"  sortPriority="10"  count="27512" >
             <Graph smoothing="0"  backColor="#ffffff"  foreColor="#000000"  type="Pseudocolor"  fast="1"  rowCount="59175" >
               <Axis dimension="x"  name="Comp-BL1-H"  label=""  auto="auto" />
               <Axis dimension="y"  name="SSC-A"  label=""  auto="auto" />
               <GraphSettings level="5%"  smoothingHighResolution="1"  contourHighResolution="1"  histogramSmoothingCount="0"  graphResolution="256"  showOutliers="0"  drawLargeDots="0"  dotsToDraw="8000"  tint="le.chartfill.tinted.40"  lineWeight="le.lineweight.normal"  lineStyle="le.linestyle.solid" />
               <GraphEnvironment showGrid="0"  showAxes="tnlTNL"  showGates="1"  showFreqOnPlots="1"  showGateNameOnPlots="1"  showMedians="0"  showUncomped="0"  addEventParam="0"  lastYAxisName="" >
                 <TextTraits font="SansSerif"  size="12"  name="Labels"  style="plain"  color="#000000"  background="#00ffffff"  just="left" />
                 <TextTraits font="SansSerif"  size="12"  name="LayoutGates"  style="plain"  color="#000000"  background="#00ffffff"  just="left" />
                 <TextTraits font="SansSerif"  size="10"  name="Numbers"  style="plain"  color="#000000"  background="#00ffffff"  just="left" />
                 <TextTraits font="SansSerif"  size="10"  name="Legend"  style="plain"  color="#000000"  background="#00ffffff"  just="left" />
                 <WindowPosition x="963"  y="14"  width="390"  height="520"  displayed="1"  panelState="---" />
               </GraphEnvironment>
             </Graph>
             <Gate gating:id="ID1111235943" >
               <gating:RectangleGate eventsInside="1"  annoOffsetX="-116"  annoOffsetY="-135"  tint="#000000"  isTinted="0"  lineWeight="Normal"  userDefined="1"  percentX="0"  percentY="0" >
                 <gating:dimension gating:min="32256.35593220339"  gating:max="235805.08474576272" >
                   <data-type:fcs-dimension data-type:name="FSC-A" />
                 </gating:dimension>
                 <gating:dimension gating:min="3679.9065420560746"  gating:max="242873.83177570094" >
                   <data-type:fcs-dimension data-type:name="SSC-A" />
                 </gating:dimension>
               </gating:RectangleGate>
             </Gate>
             <Subpopulations>
               <Population name="FITC-CD11b-H, SSC-A 子细胞群"  annotation=""  owningGroup="所有样本"  expanded="1"  sortPriority="10"  count="12074" >
                 <Graph smoothing="0"  backColor="#ffffff"  foreColor="#000000"  type="Pseudocolor"  fast="1"  rowCount="59175" >
                   <Axis dimension="x"  name="Comp-BL2-H"  label=""  auto="auto" />
                   <Axis dimension="y"  name="Comp-BL3-H"  label=""  auto="auto" />
                   <GraphSettings level="5%"  smoothingHighResolution="1"  contourHighResolution="1"  histogramSmoothingCount="0"  graphResolution="256"  showOutliers="0"  drawLargeDots="0"  dotsToDraw="8000"  tint="le.chartfill.tinted.40"  lineWeight="le.lineweight.normal"  lineStyle="le.linestyle.solid" />
                   <GraphEnvironment showGrid="0"  showAxes="tnlTNL"  showGates="1"  showFreqOnPlots="1"  showGateNameOnPlots="1"  showMedians="0"  showUncomped="0"  addEventParam="0"  lastYAxisName="" >
                    <TextTraits font="SansSerif"  size="12"  name="Labels"  style="plain"  color="#000000"  background="#00ffffff"  just="left" />
                    <TextTraits font="SansSerif"  size="12"  name="LayoutGates"  style="plain"  color="#000000"  background="#00ffffff"  just="left" />
                    <TextTraits font="SansSerif"  size="10"  name="Numbers"  style="plain"  color="#000000"  background="#00ffffff"  just="left" />
                    <TextTraits font="SansSerif"  size="10"  name="Legend"  style="plain"  color="#000000"  background="#00ffffff"  just="left" />
                    <WindowPosition x="616"  y="12"  width="776"  height="1027"  displayed="1"  panelState="---" />
                   </GraphEnvironment>
                 </Graph>
                 <Gate gating:id="ID2119950760"  gating:parent_id="ID1111235943" >
                   <gating:RectangleGate eventsInside="1"  annoOffsetX="-177"  annoOffsetY="-246"  tint="#000000"  isTinted="0"  lineWeight="Normal"  userDefined="1"  percentX="0"  percentY="0" >
                    <gating:dimension gating:min="824.5677876454738"  gating:max="139181.13055014878" >
                    <data-type:fcs-dimension data-type:name="Comp-BL1-H" />
                    </gating:dimension>
                    <gating:dimension gating:min="4906.542056074766"  gating:max="256366.82242990655" >
                    <data-type:fcs-dimension data-type:name="SSC-A" />
                    </gating:dimension>
                   </gating:RectangleGate>
                 </Gate>
                 <Subpopulations>
                   <Population name="Q1: PE-F4_80-H- , PerCP-CD86-H+"  annotation=""  owningGroup="所有样本"  expanded="1"  sortPriority="10"  count="43" >
                    <Graph smoothing="0"  backColor="#ffffff"  foreColor="#000000"  type="Pseudocolor"  fast="1"  rowCount="59175" >
                    <Axis dimension="x"  name="Comp-BL2-H"  label=""  auto="auto" />
                    <Axis dimension="y"  name="Comp-BL3-H"  label=""  auto="auto" />
                    <GraphSettings level="5%"  smoothingHighResolution="1"  contourHighResolution="1"  histogramSmoothingCount="0"  graphResolution="256"  showOutliers="0"  drawLargeDots="0"  dotsToDraw="8000"  tint="le.chartfill.tinted.40"  lineWeight="le.lineweight.normal"  lineStyle="le.linestyle.solid" />
                    <GraphEnvironment showGrid="0"  showAxes="tnlTNL"  showGates="1"  showFreqOnPlots="1"  showGateNameOnPlots="1"  showMedians="0"  showUncomped="0"  addEventParam="0"  lastYAxisName="" >
                    <TextTraits font="SansSerif"  size="12"  name="Labels"  style="plain"  color="#000000"  background="#00ffffff"  just="left" />
                    <TextTraits font="SansSerif"  size="12"  name="LayoutGates"  style="plain"  color="#000000"  background="#00ffffff"  just="left" />
                    <TextTraits font="SansSerif"  size="10"  name="Numbers"  style="plain"  color="#000000"  background="#00ffffff"  just="left" />
                    <TextTraits font="SansSerif"  size="10"  name="Legend"  style="plain"  color="#000000"  background="#00ffffff"  just="left" />
                    <WindowPosition x="1342"  y="20"  width="390"  height="520"  displayed="1"  panelState="---" />
                    </GraphEnvironment>
                    </Graph>
                    <Gate gating:id="ID879803817"  gating:parent_id="ID2119950760" >
                    <gating:RectangleGate eventsInside="1"  annoOffsetX="0"  annoOffsetY="0"  tint="#000000"  isTinted="0"  lineWeight="Normal"  userDefined="1"  percentX="0"  percentY="0" >
                    <gating:dimension gating:max="364.2951611916342" >
                    <data-type:fcs-dimension data-type:name="Comp-BL2-H" />
                    </gating:dimension>
                    <gating:dimension gating:min="1765.9073208385014" >
                    <data-type:fcs-dimension data-type:name="Comp-BL3-H" />
                    </gating:dimension>
                    </gating:RectangleGate>
                    </Gate>
                   </Population>
                   <Population name="Q2: PE-F4_80-H+ , PerCP-CD86-H+"  annotation=""  owningGroup="所有样本"  expanded="1"  sortPriority="10"  count="163" >
                    <Graph smoothing="0"  backColor="#ffffff"  foreColor="#000000"  type="Pseudocolor"  fast="1"  rowCount="59175" >
                    <Axis dimension="x"  name="Comp-BL2-H"  label=""  auto="auto" />
                    <Axis dimension="y"  name="Comp-BL3-H"  label=""  auto="auto" />
                    <GraphSettings level="5%"  smoothingHighResolution="1"  contourHighResolution="1"  histogramSmoothingCount="0"  graphResolution="256"  showOutliers="0"  drawLargeDots="0"  dotsToDraw="8000"  tint="le.chartfill.tinted.40"  lineWeight="le.lineweight.normal"  lineStyle="le.linestyle.solid" />
                    <GraphEnvironment showGrid="0"  showAxes="tnlTNL"  showGates="1"  showFreqOnPlots="1"  showGateNameOnPlots="1"  showMedians="0"  showUncomped="0"  addEventParam="0"  lastYAxisName="" >
                    <TextTraits font="SansSerif"  size="12"  name="Labels"  style="plain"  color="#000000"  background="#00ffffff"  just="left" />
                    <TextTraits font="SansSerif"  size="12"  name="LayoutGates"  style="plain"  color="#000000"  background="#00ffffff"  just="left" />
                    <TextTraits font="SansSerif"  size="10"  name="Numbers"  style="plain"  color="#000000"  background="#00ffffff"  just="left" />
                    <TextTraits font="SansSerif"  size="10"  name="Legend"  style="plain"  color="#000000"  background="#00ffffff"  just="left" />
                    <WindowPosition x="1342"  y="20"  width="390"  height="520"  displayed="1"  panelState="---" />
                    </GraphEnvironment>
                    </Graph>
                    <Gate gating:id="ID1437842724"  gating:parent_id="ID2119950760" >
                    <gating:RectangleGate eventsInside="1"  annoOffsetX="0"  annoOffsetY="0"  tint="#000000"  isTinted="0"  lineWeight="Normal"  userDefined="1"  percentX="0"  percentY="0" >
                    <gating:dimension gating:min="364.2951611916342" >
                    <data-type:fcs-dimension data-type:name="Comp-BL2-H" />
                    </gating:dimension>
                    <gating:dimension gating:min="1765.9073208385014" >
                    <data-type:fcs-dimension data-type:name="Comp-BL3-H" />
                    </gating:dimension>
                    </gating:RectangleGate>
                    </Gate>
                   </Population>
                   <Population name="Q3: PE-F4_80-H+ , PerCP-CD86-H-"  annotation=""  owningGroup="所有样本"  expanded="1"  sortPriority="10"  count="2020" >
                    <Graph smoothing="0"  backColor="#ffffff"  foreColor="#000000"  type="Pseudocolor"  fast="1"  rowCount="59175" >
                    <Axis dimension="x"  name="Comp-BL2-H"  label=""  auto="auto" />
                    <Axis dimension="y"  name="Comp-BL3-H"  label=""  auto="auto" />
                    <GraphSettings level="5%"  smoothingHighResolution="1"  contourHighResolution="1"  histogramSmoothingCount="0"  graphResolution="256"  showOutliers="0"  drawLargeDots="0"  dotsToDraw="8000"  tint="le.chartfill.tinted.40"  lineWeight="le.lineweight.normal"  lineStyle="le.linestyle.solid" />
                    <GraphEnvironment showGrid="0"  showAxes="tnlTNL"  showGates="1"  showFreqOnPlots="1"  showGateNameOnPlots="1"  showMedians="0"  showUncomped="0"  addEventParam="0"  lastYAxisName="" >
                    <TextTraits font="SansSerif"  size="12"  name="Labels"  style="plain"  color="#000000"  background="#00ffffff"  just="left" />
                    <TextTraits font="SansSerif"  size="12"  name="LayoutGates"  style="plain"  color="#000000"  background="#00ffffff"  just="left" />
                    <TextTraits font="SansSerif"  size="10"  name="Numbers"  style="plain"  color="#000000"  background="#00ffffff"  just="left" />
                    <TextTraits font="SansSerif"  size="10"  name="Legend"  style="plain"  color="#000000"  background="#00ffffff"  just="left" />
                    <WindowPosition x="1342"  y="20"  width="390"  height="520"  displayed="1"  panelState="---" />
                    </GraphEnvironment>
                    </Graph>
                    <Gate gating:id="ID189182577"  gating:parent_id="ID2119950760" >
                    <gating:RectangleGate eventsInside="1"  annoOffsetX="0"  annoOffsetY="0"  tint="#000000"  isTinted="0"  lineWeight="Normal"  userDefined="1"  percentX="0"  percentY="0" >
                    <gating:dimension gating:min="364.2951611916342" >
                    <data-type:fcs-dimension data-type:name="Comp-BL2-H" />
                    </gating:dimension>
                    <gating:dimension gating:max="1765.9073208385014" >
                    <data-type:fcs-dimension data-type:name="Comp-BL3-H" />
                    </gating:dimension>
                    </gating:RectangleGate>
                    </Gate>
                   </Population>
                   <Population name="Q4: PE-F4_80-H- , PerCP-CD86-H-"  annotation=""  owningGroup="所有样本"  expanded="1"  sortPriority="10"  count="9848" >
                    <Graph smoothing="0"  backColor="#ffffff"  foreColor="#000000"  type="Pseudocolor"  fast="1"  rowCount="59175" >
                    <Axis dimension="x"  name="Comp-BL2-H"  label=""  auto="auto" />
                    <Axis dimension="y"  name="Comp-BL3-H"  label=""  auto="auto" />
                    <GraphSettings level="5%"  smoothingHighResolution="1"  contourHighResolution="1"  histogramSmoothingCount="0"  graphResolution="256"  showOutliers="0"  drawLargeDots="0"  dotsToDraw="8000"  tint="le.chartfill.tinted.40"  lineWeight="le.lineweight.normal"  lineStyle="le.linestyle.solid" />
                    <GraphEnvironment showGrid="0"  showAxes="tnlTNL"  showGates="1"  showFreqOnPlots="1"  showGateNameOnPlots="1"  showMedians="0"  showUncomped="0"  addEventParam="0"  lastYAxisName="" >
                    <TextTraits font="SansSerif"  size="12"  name="Labels"  style="plain"  color="#000000"  background="#00ffffff"  just="left" />
                    <TextTraits font="SansSerif"  size="12"  name="LayoutGates"  style="plain"  color="#000000"  background="#00ffffff"  just="left" />
                    <TextTraits font="SansSerif"  size="10"  name="Numbers"  style="plain"  color="#000000"  background="#00ffffff"  just="left" />
                    <TextTraits font="SansSerif"  size="10"  name="Legend"  style="plain"  color="#000000"  background="#00ffffff"  just="left" />
                    <WindowPosition x="1342"  y="20"  width="390"  height="520"  displayed="1"  panelState="---" />
                    </GraphEnvironment>
                    </Graph>
                    <Gate gating:id="ID1315774079"  gating:parent_id="ID2119950760" >
                    <gating:RectangleGate eventsInside="1"  annoOffsetX="0"  annoOffsetY="0"  tint="#000000"  isTinted="0"  lineWeight="Normal"  userDefined="1"  percentX="0"  percentY="0" >
                    <gating:dimension gating:max="364.2951611916342" >
                    <data-type:fcs-dimension data-type:name="Comp-BL2-H" />
                    </gating:dimension>
                    <gating:dimension gating:max="1765.9073208385014" >
                    <data-type:fcs-dimension data-type:name="Comp-BL3-H" />
                    </gating:dimension>
                    </gating:RectangleGate>
                    </Gate>
                   </Population>
                   <Population name="Q5: PE-F4_80-H- , APC-CD206-H+"  annotation=""  owningGroup="所有样本"  expanded="1"  sortPriority="10"  count="189" >
                    <Graph smoothing="0"  backColor="#ffffff"  foreColor="#000000"  type="Pseudocolor"  fast="1"  rowCount="59175" >
                    <Axis dimension="x"  name="Comp-BL2-H"  label=""  auto="auto" />
                    <Axis dimension="y"  name="Comp-RL1-H"  label=""  auto="auto" />
                    <GraphSettings level="5%"  smoothingHighResolution="1"  contourHighResolution="1"  histogramSmoothingCount="0"  graphResolution="256"  showOutliers="0"  drawLargeDots="0"  dotsToDraw="8000"  tint="le.chartfill.tinted.40"  lineWeight="le.lineweight.normal"  lineStyle="le.linestyle.solid" />
                    <GraphEnvironment showGrid="0"  showAxes="tnlTNL"  showGates="1"  showFreqOnPlots="1"  showGateNameOnPlots="1"  showMedians="0"  showUncomped="0"  addEventParam="0"  lastYAxisName="" >
                    <TextTraits font="SansSerif"  size="12"  name="Labels"  style="plain"  color="#000000"  background="#00ffffff"  just="left" />
                    <TextTraits font="SansSerif"  size="12"  name="LayoutGates"  style="plain"  color="#000000"  background="#00ffffff"  just="left" />
                    <TextTraits font="SansSerif"  size="10"  name="Numbers"  style="plain"  color="#000000"  background="#00ffffff"  just="left" />
                    <TextTraits font="SansSerif"  size="10"  name="Legend"  style="plain"  color="#000000"  background="#00ffffff"  just="left" />
                    <WindowPosition x="616"  y="12"  width="776"  height="1027"  displayed="1"  panelState="---" />
                    </GraphEnvironment>
                    </Graph>
                    <Gate gating:id="ID1575832594"  gating:parent_id="ID2119950760" >
                    <gating:RectangleGate eventsInside="1"  annoOffsetX="0"  annoOffsetY="0"  tint="#000000"  isTinted="0"  lineWeight="Normal"  userDefined="1"  percentX="0"  percentY="0" >
                    <gating:dimension gating:max="577.8820611233709" >
                    <data-type:fcs-dimension data-type:name="Comp-BL2-H" />
                    </gating:dimension>
                    <gating:dimension gating:min="237.19028390938612" >
                    <data-type:fcs-dimension data-type:name="Comp-RL1-H" />
                    </gating:dimension>
                    </gating:RectangleGate>
                    </Gate>
                   </Population>
                   <Population name="Q6: PE-F4_80-H+ , APC-CD206-H+"  annotation=""  owningGroup="所有样本"  expanded="1"  sortPriority="10"  count="140" >
                    <Graph smoothing="0"  backColor="#ffffff"  foreColor="#000000"  type="Pseudocolor"  fast="1"  rowCount="59175" >
                    <Axis dimension="x"  name="Comp-BL2-H"  label=""  auto="auto" />
                    <Axis dimension="y"  name="Comp-RL1-H"  label=""  auto="auto" />
                    <GraphSettings level="5%"  smoothingHighResolution="1"  contourHighResolution="1"  histogramSmoothingCount="0"  graphResolution="256"  showOutliers="0"  drawLargeDots="0"  dotsToDraw="8000"  tint="le.chartfill.tinted.40"  lineWeight="le.lineweight.normal"  lineStyle="le.linestyle.solid" />
                    <GraphEnvironment showGrid="0"  showAxes="tnlTNL"  showGates="1"  showFreqOnPlots="1"  showGateNameOnPlots="1"  showMedians="0"  showUncomped="0"  addEventParam="0"  lastYAxisName="" >
                    <TextTraits font="SansSerif"  size="12"  name="Labels"  style="plain"  color="#000000"  background="#00ffffff"  just="left" />
                    <TextTraits font="SansSerif"  size="12"  name="LayoutGates"  style="plain"  color="#000000"  background="#00ffffff"  just="left" />
                    <TextTraits font="SansSerif"  size="10"  name="Numbers"  style="plain"  color="#000000"  background="#00ffffff"  just="left" />
                    <TextTraits font="SansSerif"  size="10"  name="Legend"  style="plain"  color="#000000"  background="#00ffffff"  just="left" />
                    <WindowPosition x="616"  y="12"  width="776"  height="1027"  displayed="1"  panelState="---" />
                    </GraphEnvironment>
                    </Graph>
                    <Gate gating:id="ID102588907"  gating:parent_id="ID2119950760" >
                    <gating:RectangleGate eventsInside="1"  annoOffsetX="0"  annoOffsetY="0"  tint="#000000"  isTinted="0"  lineWeight="Normal"  userDefined="1"  percentX="0"  percentY="0" >
                    <gating:dimension gating:min="577.8820611233709" >
                    <data-type:fcs-dimension data-type:name="Comp-BL2-H" />
                    </gating:dimension>
                    <gating:dimension gating:min="237.19028390938612" >
                    <data-type:fcs-dimension data-type:name="Comp-RL1-H" />
                    </gating:dimension>
                    </gating:RectangleGate>
                    </Gate>
                   </Population>
                   <Population name="Q7: PE-F4_80-H+ , APC-CD206-H-"  annotation=""  owningGroup="所有样本"  expanded="1"  sortPriority="10"  count="1798" >
                    <Graph smoothing="0"  backColor="#ffffff"  foreColor="#000000"  type="Pseudocolor"  fast="1"  rowCount="59175" >
                    <Axis dimension="x"  name="Comp-BL2-H"  label=""  auto="auto" />
                    <Axis dimension="y"  name="Comp-RL1-H"  label=""  auto="auto" />
                    <GraphSettings level="5%"  smoothingHighResolution="1"  contourHighResolution="1"  histogramSmoothingCount="0"  graphResolution="256"  showOutliers="0"  drawLargeDots="0"  dotsToDraw="8000"  tint="le.chartfill.tinted.40"  lineWeight="le.lineweight.normal"  lineStyle="le.linestyle.solid" />
                    <GraphEnvironment showGrid="0"  showAxes="tnlTNL"  showGates="1"  showFreqOnPlots="1"  showGateNameOnPlots="1"  showMedians="0"  showUncomped="0"  addEventParam="0"  lastYAxisName="" >
                    <TextTraits font="SansSerif"  size="12"  name="Labels"  style="plain"  color="#000000"  background="#00ffffff"  just="left" />
                    <TextTraits font="SansSerif"  size="12"  name="LayoutGates"  style="plain"  color="#000000"  background="#00ffffff"  just="left" />
                    <TextTraits font="SansSerif"  size="10"  name="Numbers"  style="plain"  color="#000000"  background="#00ffffff"  just="left" />
                    <TextTraits font="SansSerif"  size="10"  name="Legend"  style="plain"  color="#000000"  background="#00ffffff"  just="left" />
                    <WindowPosition x="616"  y="12"  width="776"  height="1027"  displayed="1"  panelState="---" />
                    </GraphEnvironment>
                    </Graph>
                    <Gate gating:id="ID1929875055"  gating:parent_id="ID2119950760" >
                    <gating:RectangleGate eventsInside="1"  annoOffsetX="0"  annoOffsetY="0"  tint="#000000"  isTinted="0"  lineWeight="Normal"  userDefined="1"  percentX="0"  percentY="0" >
                    <gating:dimension gating:min="577.8820611233709" >
                    <data-type:fcs-dimension data-type:name="Comp-BL2-H" />
                    </gating:dimension>
                    <gating:dimension gating:max="237.19028390938612" >
                    <data-type:fcs-dimension data-type:name="Comp-RL1-H" />
                    </gating:dimension>
                    </gating:RectangleGate>
                    </Gate>
                   </Population>
                   <Population name="Q8: PE-F4_80-H- , APC-CD206-H-"  annotation=""  owningGroup="所有样本"  expanded="1"  sortPriority="10"  count="9947" >
                    <Graph smoothing="0"  backColor="#ffffff"  foreColor="#000000"  type="Pseudocolor"  fast="1"  rowCount="59175" >
                    <Axis dimension="x"  name="Comp-BL2-H"  label=""  auto="auto" />
                    <Axis dimension="y"  name="Comp-RL1-H"  label=""  auto="auto" />
                    <GraphSettings level="5%"  smoothingHighResolution="1"  contourHighResolution="1"  histogramSmoothingCount="0"  graphResolution="256"  showOutliers="0"  drawLargeDots="0"  dotsToDraw="8000"  tint="le.chartfill.tinted.40"  lineWeight="le.lineweight.normal"  lineStyle="le.linestyle.solid" />
                    <GraphEnvironment showGrid="0"  showAxes="tnlTNL"  showGates="1"  showFreqOnPlots="1"  showGateNameOnPlots="1"  showMedians="0"  showUncomped="0"  addEventParam="0"  lastYAxisName="" >
                    <TextTraits font="SansSerif"  size="12"  name="Labels"  style="plain"  color="#000000"  background="#00ffffff"  just="left" />
                    <TextTraits font="SansSerif"  size="12"  name="LayoutGates"  style="plain"  color="#000000"  background="#00ffffff"  just="left" />
                    <TextTraits font="SansSerif"  size="10"  name="Numbers"  style="plain"  color="#000000"  background="#00ffffff"  just="left" />
                    <TextTraits font="SansSerif"  size="10"  name="Legend"  style="plain"  color="#000000"  background="#00ffffff"  just="left" />
                    <WindowPosition x="616"  y="12"  width="776"  height="1027"  displayed="1"  panelState="---" />
                    </GraphEnvironment>
                    </Graph>
                    <Gate gating:id="ID1964528744"  gating:parent_id="ID2119950760" >
                    <gating:RectangleGate eventsInside="1"  annoOffsetX="0"  annoOffsetY="0"  tint="#000000"  isTinted="0"  lineWeight="Normal"  userDefined="1"  percentX="0"  percentY="0" >
                    <gating:dimension gating:max="577.8820611233709" >
                    <data-type:fcs-dimension data-type:name="Comp-BL2-H" />
                    </gating:dimension>
                    <gating:dimension gating:max="237.19028390938612" >
                    <data-type:fcs-dimension data-type:name="Comp-RL1-H" />
                    </gating:dimension>
                    </gating:RectangleGate>
                    </Gate>
                   </Population>
                 </Subpopulations>
               </Population>
             </Subpopulations>
           </Population>
         </Subpopulations>
       </SampleNode>
     </Sample>
     <Sample>
       <DataSet uri="file:/D:/天中医/论文/他人/肖璐师姐/文章1/第二次/3流式/样本-血巨噬_FCS/D2.1.fcs"  sampleID="5" />
       <transforms:spilloverMatrix prefix="Comp-"  name="Acquisition-defined"  editable="0"  color="#c0c0c0"  version="FlowJo-10.0.7r2"  status="FINALIZED"  transforms:id="bdaa22d7-2d09-4d0c-9a73-bae14d5902da"  suffix="" >
         <data-type:parameters>
           <data-type:parameter data-type:name="BL1-H" />
           <data-type:parameter data-type:name="BL2-H" />
           <data-type:parameter data-type:name="BL3-H" />
           <data-type:parameter data-type:name="BL4-H" />
           <data-type:parameter data-type:name="RL1-H" />
           <data-type:parameter data-type:name="RL2-H" />
         </data-type:parameters>
         <transforms:spillover data-type:parameter="BL1-H" >
           <transforms:coefficient data-type:parameter="BL1-H"  transforms:value="1" />
           <transforms:coefficient data-type:parameter="BL2-H"  transforms:value="0.6000000238" />
           <transforms:coefficient data-type:parameter="BL3-H"  transforms:value="0.0099999998" />
           <transforms:coefficient data-type:parameter="BL4-H"  transforms:value="0" />
           <transforms:coefficient data-type:parameter="RL1-H"  transforms:value="0.0003" />
           <transforms:coefficient data-type:parameter="RL2-H"  transforms:value="0" />
         </transforms:spillover>
         <transforms:spillover data-type:parameter="BL2-H" >
           <transforms:coefficient data-type:parameter="BL1-H"  transforms:value="0" />
           <transforms:coefficient data-type:parameter="BL2-H"  transforms:value="1" />
           <transforms:coefficient data-type:parameter="BL3-H"  transforms:value="0" />
           <transforms:coefficient data-type:parameter="BL4-H"  transforms:value="0" />
           <transforms:coefficient data-type:parameter="RL1-H"  transforms:value="0" />
           <transforms:coefficient data-type:parameter="RL2-H"  transforms:value="0" />
         </transforms:spillover>
         <transforms:spillover data-type:parameter="BL3-H" >
           <transforms:coefficient data-type:parameter="BL1-H"  transforms:value="0" />
           <transforms:coefficient data-type:parameter="BL2-H"  transforms:value="0" />
           <transforms:coefficient data-type:parameter="BL3-H"  transforms:value="1" />
           <transforms:coefficient data-type:parameter="BL4-H"  transforms:value="0" />
           <transforms:coefficient data-type:parameter="RL1-H"  transforms:value="0.0299999993" />
           <transforms:coefficient data-type:parameter="RL2-H"  transforms:value="0" />
         </transforms:spillover>
         <transforms:spillover data-type:parameter="BL4-H" >
           <transforms:coefficient data-type:parameter="BL1-H"  transforms:value="0" />
           <transforms:coefficient data-type:parameter="BL2-H"  transforms:value="0" />
           <transforms:coefficient data-type:parameter="BL3-H"  transforms:value="0" />
           <transforms:coefficient data-type:parameter="BL4-H"  transforms:value="1" />
           <transforms:coefficient data-type:parameter="RL1-H"  transforms:value="0" />
           <transforms:coefficient data-type:parameter="RL2-H"  transforms:value="0" />
         </transforms:spillover>
         <transforms:spillover data-type:parameter="RL1-H" >
           <transforms:coefficient data-type:parameter="BL1-H"  transforms:value="0" />
           <transforms:coefficient data-type:parameter="BL2-H"  transforms:value="0" />
           <transforms:coefficient data-type:parameter="BL3-H"  transforms:value="0" />
           <transforms:coefficient data-type:parameter="BL4-H"  transforms:value="0" />
           <transforms:coefficient data-type:parameter="RL1-H"  transforms:value="1" />
           <transforms:coefficient data-type:parameter="RL2-H"  transforms:value="0" />
         </transforms:spillover>
         <transforms:spillover data-type:parameter="RL2-H" >
           <transforms:coefficient data-type:parameter="BL1-H"  transforms:value="0" />
           <transforms:coefficient data-type:parameter="BL2-H"  transforms:value="0" />
           <transforms:coefficient data-type:parameter="BL3-H"  transforms:value="0" />
           <transforms:coefficient data-type:parameter="BL4-H"  transforms:value="0" />
           <transforms:coefficient data-type:parameter="RL1-H"  transforms:value="0" />
           <transforms:coefficient data-type:parameter="RL2-H"  transforms:value="1" />
         </transforms:spillover>
       </transforms:spilloverMatrix>
       <Transformations>
         <transforms:linear transforms:minRange="0"  transforms:maxRange="262500"  gain="1" >
           <data-type:parameter data-type:name="FSC-H" />
         </transforms:linear>
         <transforms:linear transforms:minRange="0"  transforms:maxRange="262500"  gain="1" >
           <data-type:parameter data-type:name="FSC-A" />
         </transforms:linear>
         <transforms:log transforms:offset="1"  transforms:decades="5.4191293077" >
           <data-type:parameter data-type:name="FSC-W" />
         </transforms:log>
         <transforms:linear transforms:minRange="0"  transforms:maxRange="262500"  gain="1" >
           <data-type:parameter data-type:name="SSC-H" />
         </transforms:linear>
         <transforms:linear transforms:minRange="0"  transforms:maxRange="262500"  gain="1" >
           <data-type:parameter data-type:name="SSC-A" />
         </transforms:linear>
         <transforms:log transforms:offset="1"  transforms:decades="5.4191293077" >
           <data-type:parameter data-type:name="SSC-W" />
         </transforms:log>
         <transforms:log transforms:offset="1"  transforms:decades="5.4191293077" >
           <data-type:parameter data-type:name="BL1-H" />
         </transforms:log>
         <transforms:log transforms:offset="1"  transforms:decades="5.4191293077" >
           <data-type:parameter data-type:name="BL2-H" />
         </transforms:log>
         <transforms:log transforms:offset="1"  transforms:decades="5.4191293077" >
           <data-type:parameter data-type:name="BL3-H" />
         </transforms:log>
         <transforms:log transforms:offset="1"  transforms:decades="5.4191293077" >
           <data-type:parameter data-type:name="BL4-H" />
         </transforms:log>
         <transforms:log transforms:offset="1"  transforms:decades="5.4191293077" >
           <data-type:parameter data-type:name="RL1-H" />
         </transforms:log>
         <transforms:log transforms:offset="1"  transforms:decades="5.4191293077" >
           <data-type:parameter data-type:name="RL2-H" />
         </transforms:log>
         <transforms:linear transforms:minRange="1"  transforms:maxRange="32"  gain="1" >
           <data-type:parameter data-type:name="TIME" />
         </transforms:linear>
         <transforms:log transforms:offset="1"  transforms:decades="5.4191293077" >
           <data-type:parameter data-type:name="Comp-BL1-H" />
         </transforms:log>
         <transforms:log transforms:offset="1"  transforms:decades="5.4191293077" >
           <data-type:parameter data-type:name="Comp-BL2-H" />
         </transforms:log>
         <transforms:log transforms:offset="1"  transforms:decades="5.4191293077" >
           <data-type:parameter data-type:name="Comp-BL3-H" />
         </transforms:log>
         <transforms:log transforms:offset="1"  transforms:decades="5.4191293077" >
           <data-type:parameter data-type:name="Comp-BL4-H" />
         </transforms:log>
         <transforms:log transforms:offset="1"  transforms:decades="5.4191293077" >
           <data-type:parameter data-type:name="Comp-RL1-H" />
         </transforms:log>
         <transforms:log transforms:offset="1"  transforms:decades="5.4191293077" >
           <data-type:parameter data-type:name="Comp-RL2-H" />
         </transforms:log>
       </Transformations>
       <Keywords>
         <Keyword name="$SPILLOVER"  value="6,BL1-H,BL2-H,BL3-H,BL4-H,RL1-H,RL2-H,1,0.6,0.01,0,0.0003,0,0,1,0,0,0,0,0,0,1,0,0.03,0,0,0,0,1,0,0,0,0,0,0,1,0,0,0,0,0,0,1" />
         <Keyword name="$P13S"  value="TIME" />
         <Keyword name="P13DISPLAY"  value="LOG" />
         <Keyword name="$P12S"  value="APC-Cy7-H" />
         <Keyword name="P12DISPLAY"  value="LOG" />
         <Keyword name="$P11S"  value="APC-CD206-H" />
         <Keyword name="P11DISPLAY"  value="LOG" />
         <Keyword name="$P10S"  value="PE-Cy7-H" />
         <Keyword name="P10DISPLAY"  value="LOG" />
         <Keyword name="$P9S"  value="PerCP-CD86-H" />
         <Keyword name="P9DISPLAY"  value="LOG" />
         <Keyword name="$P8S"  value="PE-F4_80-H" />
         <Keyword name="P8DISPLAY"  value="LOG" />
         <Keyword name="$P7S"  value="FITC-CD11b-H" />
         <Keyword name="P7DISPLAY"  value="LOG" />
         <Keyword name="$P6S"  value="SSC-W" />
         <Keyword name="P6DISPLAY"  value="LOG" />
         <Keyword name="$P5S"  value="SSC-A" />
         <Keyword name="P5DISPLAY"  value="LOG" />
         <Keyword name="$P4S"  value="SSC-H" />
         <Keyword name="P4DISPLAY"  value="LOG" />
         <Keyword name="$P3S"  value="FSC-W" />
         <Keyword name="P3DISPLAY"  value="LOG" />
         <Keyword name="$P2S"  value="FSC-A" />
         <Keyword name="P2DISPLAY"  value="LOG" />
         <Keyword name="$P1S"  value="FSC-H" />
         <Keyword name="P1DISPLAY"  value="LOG" />
         <Keyword name="$CYT"  value="EXFLOW" />
         <Keyword name="#VoltageAlias"  value="FSC,SSC,FITC-CD11b,PE-F4_80,PerCP-CD86,PE-Cy7,APC-CD206,APC-Cy7" />
         <Keyword name="#VoltageNames"  value="FSC,SSC,BL1,BL2,BL3,BL4,RL1,RL2" />
         <Keyword name="#Voltages"  value="57,55,50,50,69,50,60,50" />
         <Keyword name="$VOL"  value="14.725359" />
         <Keyword name="$FIL"  value="D2.1.fcs" />
         <Keyword name="$P13G"  value="1.0" />
         <Keyword name="$P13R"  value="16" />
         <Keyword name="$P13B"  value="32" />
         <Keyword name="$P13N"  value="TIME" />
         <Keyword name="$P13E"  value="0,0" />
         <Keyword name="$P12G"  value="1.0" />
         <Keyword name="$P12R"  value="262500" />
         <Keyword name="$P12B"  value="32" />
         <Keyword name="$P12N"  value="RL2-H" />
         <Keyword name="$P12E"  value="0,0" />
         <Keyword name="$P11G"  value="1.0" />
         <Keyword name="$P11R"  value="262500" />
         <Keyword name="$P11B"  value="32" />
         <Keyword name="$P11N"  value="RL1-H" />
         <Keyword name="$P11E"  value="0,0" />
         <Keyword name="$P10G"  value="1.0" />
         <Keyword name="$P10R"  value="262500" />
         <Keyword name="$P10B"  value="32" />
         <Keyword name="$P10N"  value="BL4-H" />
         <Keyword name="$P10E"  value="0,0" />
         <Keyword name="$P9G"  value="1.0" />
         <Keyword name="$P9R"  value="262500" />
         <Keyword name="$P9B"  value="32" />
         <Keyword name="$P9N"  value="BL3-H" />
         <Keyword name="$P9E"  value="0,0" />
         <Keyword name="$P8G"  value="1.0" />
         <Keyword name="$P8R"  value="262500" />
         <Keyword name="$P8B"  value="32" />
         <Keyword name="$P8N"  value="BL2-H" />
         <Keyword name="$P8E"  value="0,0" />
         <Keyword name="$P7G"  value="1.0" />
         <Keyword name="$P7R"  value="262500" />
         <Keyword name="$P7B"  value="32" />
         <Keyword name="$P7N"  value="BL1-H" />
         <Keyword name="$P7E"  value="0,0" />
         <Keyword name="$P6G"  value="1.0" />
         <Keyword name="$P6R"  value="262500" />
         <Keyword name="$P6B"  value="32" />
         <Keyword name="$P6N"  value="SSC-W" />
         <Keyword name="$P6E"  value="0,0" />
         <Keyword name="$P5G"  value="1.0" />
         <Keyword name="$P5R"  value="262500" />
         <Keyword name="$P5B"  value="32" />
         <Keyword name="$P5N"  value="SSC-A" />
         <Keyword name="$P5E"  value="0,0" />
         <Keyword name="$P4G"  value="1.0" />
         <Keyword name="$P4R"  value="262500" />
         <Keyword name="$P4B"  value="32" />
         <Keyword name="$P4N"  value="SSC-H" />
         <Keyword name="$P4E"  value="0,0" />
         <Keyword name="$P3G"  value="1.0" />
         <Keyword name="$P3R"  value="262500" />
         <Keyword name="$P3B"  value="32" />
         <Keyword name="$P3N"  value="FSC-W" />
         <Keyword name="$P3E"  value="0,0" />
         <Keyword name="$P2G"  value="1.0" />
         <Keyword name="$P2R"  value="262500" />
         <Keyword name="$P2B"  value="32" />
         <Keyword name="$P2N"  value="FSC-A" />
         <Keyword name="$P2E"  value="0,0" />
         <Keyword name="$P1G"  value="1.0" />
         <Keyword name="$P1R"  value="262500" />
         <Keyword name="$P1B"  value="32" />
         <Keyword name="$P1N"  value="FSC-H" />
         <Keyword name="$P1E"  value="0,0" />
         <Keyword name="#MachineType"  value="3" />
         <Keyword name="#SumCount"  value="36654" />
         <Keyword name="#RunSpeedType"  value="1" />
         <Keyword name="#RunSpeed"  value="11" />
         <Keyword name="$ETIM"  value="2022-08-23 19:09:11" />
         <Keyword name="$BTIM"  value="2022-08-23 19:08:56" />
         <Keyword name="#TR2"  value="0,0" />
         <Keyword name="$TR"  value="FSC,10000" />
         <Keyword name="#AcqTime"  value="15387" />
         <Keyword name="#Company"  value="DAKEWE" />
         <Keyword name="$TIMESTEP"  value="1" />
         <Keyword name="$PAR"  value="13" />
         <Keyword name="$TOT"  value="36654" />
         <Keyword name="$NEXTDATA"  value="0" />
         <Keyword name="$MODE"  value="L" />
         <Keyword name="$DATATYPE"  value="F" />
         <Keyword name="$BYTEORD"  value="1,2,3,4" />
         <Keyword name="$ENDSTEXT"  value="0" />
         <Keyword name="$ENDANALYSIS"  value="0" />
         <Keyword name="$BEGINSTEXT"  value="0" />
         <Keyword name="$BEGINANALYSIS"  value="0" />
         <Keyword name="$ENDDATA"  value="1908113" />
         <Keyword name="$BEGINDATA"  value="2106" />
         <Keyword name="FJ_FCS_VERSION"  value="3" />
         <Keyword name="$P14N"  value="Comp-BL1-H" />
         <Keyword name="$P14S"  value="FITC-CD11b-H" />
         <Keyword name="$P14R"  value="262499" />
         <Keyword name="$P15N"  value="Comp-BL2-H" />
         <Keyword name="$P15S"  value="PE-F4_80-H" />
         <Keyword name="$P15R"  value="262499" />
         <Keyword name="$P16N"  value="Comp-BL3-H" />
         <Keyword name="$P16S"  value="PerCP-CD86-H" />
         <Keyword name="$P16R"  value="262499" />
         <Keyword name="$P17N"  value="Comp-BL4-H" />
         <Keyword name="$P17S"  value="PE-Cy7-H" />
         <Keyword name="$P17R"  value="262499" />
         <Keyword name="$P18N"  value="Comp-RL1-H" />
         <Keyword name="$P18S"  value="APC-CD206-H" />
         <Keyword name="$P18R"  value="262499" />
         <Keyword name="$P19N"  value="Comp-RL2-H" />
         <Keyword name="$P19S"  value="APC-Cy7-H" />
         <Keyword name="$P19R"  value="262499" />
       </Keywords>
       <SampleNode name="D2.1.fcs"  annotation=""  owningGroup=""  expanded="1"  sortPriority="10"  count="36654"  sampleID="5" >
         <Graph smoothing="0"  backColor="#ffffff"  foreColor="#000000"  type="Pseudocolor"  fast="1"  rowCount="36654" >
           <Axis dimension="x"  name="FSC-H"  label=""  auto="auto" />
           <Axis dimension="y"  name="SSC-H"  label=""  auto="auto" />
           <GraphSettings level="5%"  smoothingHighResolution="1"  contourHighResolution="1"  histogramSmoothingCount="0"  graphResolution="256"  showOutliers="0"  drawLargeDots="0"  dotsToDraw="8000"  tint="le.chartfill.tinted.40"  lineWeight="le.lineweight.normal"  lineStyle="le.linestyle.solid" />
           <GraphEnvironment showGrid="0"  showAxes="tnlTNL"  showGates="1"  showFreqOnPlots="1"  showGateNameOnPlots="1"  showMedians="0"  showUncomped="0"  addEventParam="0"  lastYAxisName="" >
             <TextTraits font="SansSerif"  size="12"  name="Labels"  style="plain"  color="#000000"  background="#00ffffff"  just="left" />
             <TextTraits font="SansSerif"  size="12"  name="LayoutGates"  style="plain"  color="#000000"  background="#00ffffff"  just="left" />
             <TextTraits font="SansSerif"  size="10"  name="Numbers"  style="plain"  color="#000000"  background="#00ffffff"  just="left" />
             <TextTraits font="SansSerif"  size="10"  name="Legend"  style="plain"  color="#000000"  background="#00ffffff"  just="left" />
             <WindowPosition x="0"  y="0"  width="0"  height="0"  displayed="0"  panelState="" />
           </GraphEnvironment>
         </Graph>
         <Subpopulations>
           <Population name="Cells"  annotation=""  owningGroup="所有样本"  expanded="1"  sortPriority="10"  count="19118" >
             <Graph smoothing="0"  backColor="#ffffff"  foreColor="#000000"  type="Pseudocolor"  fast="1"  rowCount="36654" >
               <Axis dimension="x"  name="Comp-BL1-H"  label=""  auto="auto" />
               <Axis dimension="y"  name="SSC-A"  label=""  auto="auto" />
               <GraphSettings level="5%"  smoothingHighResolution="1"  contourHighResolution="1"  histogramSmoothingCount="0"  graphResolution="256"  showOutliers="0"  drawLargeDots="0"  dotsToDraw="8000"  tint="le.chartfill.tinted.40"  lineWeight="le.lineweight.normal"  lineStyle="le.linestyle.solid" />
               <GraphEnvironment showGrid="0"  showAxes="tnlTNL"  showGates="1"  showFreqOnPlots="1"  showGateNameOnPlots="1"  showMedians="0"  showUncomped="0"  addEventParam="0"  lastYAxisName="" >
                 <TextTraits font="SansSerif"  size="12"  name="Labels"  style="plain"  color="#000000"  background="#00ffffff"  just="left" />
                 <TextTraits font="SansSerif"  size="12"  name="LayoutGates"  style="plain"  color="#000000"  background="#00ffffff"  just="left" />
                 <TextTraits font="SansSerif"  size="10"  name="Numbers"  style="plain"  color="#000000"  background="#00ffffff"  just="left" />
                 <TextTraits font="SansSerif"  size="10"  name="Legend"  style="plain"  color="#000000"  background="#00ffffff"  just="left" />
                 <WindowPosition x="963"  y="14"  width="390"  height="520"  displayed="1"  panelState="---" />
               </GraphEnvironment>
             </Graph>
             <Gate gating:id="ID273527783" >
               <gating:RectangleGate eventsInside="1"  annoOffsetX="-116"  annoOffsetY="-135"  tint="#000000"  isTinted="0"  lineWeight="Normal"  userDefined="1"  percentX="0"  percentY="0" >
                 <gating:dimension gating:min="32256.35593220339"  gating:max="235805.08474576272" >
                   <data-type:fcs-dimension data-type:name="FSC-A" />
                 </gating:dimension>
                 <gating:dimension gating:min="3679.9065420560746"  gating:max="242873.83177570094" >
                   <data-type:fcs-dimension data-type:name="SSC-A" />
                 </gating:dimension>
               </gating:RectangleGate>
             </Gate>
             <Subpopulations>
               <Population name="FITC-CD11b-H, SSC-A 子细胞群"  annotation=""  owningGroup="所有样本"  expanded="1"  sortPriority="10"  count="9103" >
                 <Graph smoothing="0"  backColor="#ffffff"  foreColor="#000000"  type="Pseudocolor"  fast="1"  rowCount="36654" >
                   <Axis dimension="x"  name="Comp-BL2-H"  label=""  auto="auto" />
                   <Axis dimension="y"  name="Comp-BL3-H"  label=""  auto="auto" />
                   <GraphSettings level="5%"  smoothingHighResolution="1"  contourHighResolution="1"  histogramSmoothingCount="0"  graphResolution="256"  showOutliers="0"  drawLargeDots="0"  dotsToDraw="8000"  tint="le.chartfill.tinted.40"  lineWeight="le.lineweight.normal"  lineStyle="le.linestyle.solid" />
                   <GraphEnvironment showGrid="0"  showAxes="tnlTNL"  showGates="1"  showFreqOnPlots="1"  showGateNameOnPlots="1"  showMedians="0"  showUncomped="0"  addEventParam="0"  lastYAxisName="" >
                    <TextTraits font="SansSerif"  size="12"  name="Labels"  style="plain"  color="#000000"  background="#00ffffff"  just="left" />
                    <TextTraits font="SansSerif"  size="12"  name="LayoutGates"  style="plain"  color="#000000"  background="#00ffffff"  just="left" />
                    <TextTraits font="SansSerif"  size="10"  name="Numbers"  style="plain"  color="#000000"  background="#00ffffff"  just="left" />
                    <TextTraits font="SansSerif"  size="10"  name="Legend"  style="plain"  color="#000000"  background="#00ffffff"  just="left" />
                    <WindowPosition x="616"  y="12"  width="776"  height="1027"  displayed="1"  panelState="---" />
                   </GraphEnvironment>
                 </Graph>
                 <Gate gating:id="ID1566444301"  gating:parent_id="ID273527783" >
                   <gating:RectangleGate eventsInside="1"  annoOffsetX="-177"  annoOffsetY="-246"  tint="#000000"  isTinted="0"  lineWeight="Normal"  userDefined="1"  percentX="0"  percentY="0" >
                    <gating:dimension gating:min="824.5677876454738"  gating:max="139181.13055014878" >
                    <data-type:fcs-dimension data-type:name="Comp-BL1-H" />
                    </gating:dimension>
                    <gating:dimension gating:min="4906.542056074766"  gating:max="256366.82242990655" >
                    <data-type:fcs-dimension data-type:name="SSC-A" />
                    </gating:dimension>
                   </gating:RectangleGate>
                 </Gate>
                 <Subpopulations>
                   <Population name="Q1: PE-F4_80-H- , PerCP-CD86-H+"  annotation=""  owningGroup="所有样本"  expanded="1"  sortPriority="10"  count="46" >
                    <Graph smoothing="0"  backColor="#ffffff"  foreColor="#000000"  type="Pseudocolor"  fast="1"  rowCount="36654" >
                    <Axis dimension="x"  name="Comp-BL2-H"  label=""  auto="auto" />
                    <Axis dimension="y"  name="Comp-BL3-H"  label=""  auto="auto" />
                    <GraphSettings level="5%"  smoothingHighResolution="1"  contourHighResolution="1"  histogramSmoothingCount="0"  graphResolution="256"  showOutliers="0"  drawLargeDots="0"  dotsToDraw="8000"  tint="le.chartfill.tinted.40"  lineWeight="le.lineweight.normal"  lineStyle="le.linestyle.solid" />
                    <GraphEnvironment showGrid="0"  showAxes="tnlTNL"  showGates="1"  showFreqOnPlots="1"  showGateNameOnPlots="1"  showMedians="0"  showUncomped="0"  addEventParam="0"  lastYAxisName="" >
                    <TextTraits font="SansSerif"  size="12"  name="Labels"  style="plain"  color="#000000"  background="#00ffffff"  just="left" />
                    <TextTraits font="SansSerif"  size="12"  name="LayoutGates"  style="plain"  color="#000000"  background="#00ffffff"  just="left" />
                    <TextTraits font="SansSerif"  size="10"  name="Numbers"  style="plain"  color="#000000"  background="#00ffffff"  just="left" />
                    <TextTraits font="SansSerif"  size="10"  name="Legend"  style="plain"  color="#000000"  background="#00ffffff"  just="left" />
                    <WindowPosition x="1342"  y="20"  width="390"  height="520"  displayed="1"  panelState="---" />
                    </GraphEnvironment>
                    </Graph>
                    <Gate gating:id="ID1227338334"  gating:parent_id="ID1566444301" >
                    <gating:RectangleGate eventsInside="1"  annoOffsetX="0"  annoOffsetY="0"  tint="#000000"  isTinted="0"  lineWeight="Normal"  userDefined="1"  percentX="0"  percentY="0" >
                    <gating:dimension gating:max="364.2951611916342" >
                    <data-type:fcs-dimension data-type:name="Comp-BL2-H" />
                    </gating:dimension>
                    <gating:dimension gating:min="1765.9073208385014" >
                    <data-type:fcs-dimension data-type:name="Comp-BL3-H" />
                    </gating:dimension>
                    </gating:RectangleGate>
                    </Gate>
                   </Population>
                   <Population name="Q2: PE-F4_80-H+ , PerCP-CD86-H+"  annotation=""  owningGroup="所有样本"  expanded="1"  sortPriority="10"  count="254" >
                    <Graph smoothing="0"  backColor="#ffffff"  foreColor="#000000"  type="Pseudocolor"  fast="1"  rowCount="36654" >
                    <Axis dimension="x"  name="Comp-BL2-H"  label=""  auto="auto" />
                    <Axis dimension="y"  name="Comp-BL3-H"  label=""  auto="auto" />
                    <GraphSettings level="5%"  smoothingHighResolution="1"  contourHighResolution="1"  histogramSmoothingCount="0"  graphResolution="256"  showOutliers="0"  drawLargeDots="0"  dotsToDraw="8000"  tint="le.chartfill.tinted.40"  lineWeight="le.lineweight.normal"  lineStyle="le.linestyle.solid" />
                    <GraphEnvironment showGrid="0"  showAxes="tnlTNL"  showGates="1"  showFreqOnPlots="1"  showGateNameOnPlots="1"  showMedians="0"  showUncomped="0"  addEventParam="0"  lastYAxisName="" >
                    <TextTraits font="SansSerif"  size="12"  name="Labels"  style="plain"  color="#000000"  background="#00ffffff"  just="left" />
                    <TextTraits font="SansSerif"  size="12"  name="LayoutGates"  style="plain"  color="#000000"  background="#00ffffff"  just="left" />
                    <TextTraits font="SansSerif"  size="10"  name="Numbers"  style="plain"  color="#000000"  background="#00ffffff"  just="left" />
                    <TextTraits font="SansSerif"  size="10"  name="Legend"  style="plain"  color="#000000"  background="#00ffffff"  just="left" />
                    <WindowPosition x="1342"  y="20"  width="390"  height="520"  displayed="1"  panelState="---" />
                    </GraphEnvironment>
                    </Graph>
                    <Gate gating:id="ID1294950103"  gating:parent_id="ID1566444301" >
                    <gating:RectangleGate eventsInside="1"  annoOffsetX="0"  annoOffsetY="0"  tint="#000000"  isTinted="0"  lineWeight="Normal"  userDefined="1"  percentX="0"  percentY="0" >
                    <gating:dimension gating:min="364.2951611916342" >
                    <data-type:fcs-dimension data-type:name="Comp-BL2-H" />
                    </gating:dimension>
                    <gating:dimension gating:min="1765.9073208385014" >
                    <data-type:fcs-dimension data-type:name="Comp-BL3-H" />
                    </gating:dimension>
                    </gating:RectangleGate>
                    </Gate>
                   </Population>
                   <Population name="Q3: PE-F4_80-H+ , PerCP-CD86-H-"  annotation=""  owningGroup="所有样本"  expanded="1"  sortPriority="10"  count="1809" >
                    <Graph smoothing="0"  backColor="#ffffff"  foreColor="#000000"  type="Pseudocolor"  fast="1"  rowCount="36654" >
                    <Axis dimension="x"  name="Comp-BL2-H"  label=""  auto="auto" />
                    <Axis dimension="y"  name="Comp-BL3-H"  label=""  auto="auto" />
                    <GraphSettings level="5%"  smoothingHighResolution="1"  contourHighResolution="1"  histogramSmoothingCount="0"  graphResolution="256"  showOutliers="0"  drawLargeDots="0"  dotsToDraw="8000"  tint="le.chartfill.tinted.40"  lineWeight="le.lineweight.normal"  lineStyle="le.linestyle.solid" />
                    <GraphEnvironment showGrid="0"  showAxes="tnlTNL"  showGates="1"  showFreqOnPlots="1"  showGateNameOnPlots="1"  showMedians="0"  showUncomped="0"  addEventParam="0"  lastYAxisName="" >
                    <TextTraits font="SansSerif"  size="12"  name="Labels"  style="plain"  color="#000000"  background="#00ffffff"  just="left" />
                    <TextTraits font="SansSerif"  size="12"  name="LayoutGates"  style="plain"  color="#000000"  background="#00ffffff"  just="left" />
                    <TextTraits font="SansSerif"  size="10"  name="Numbers"  style="plain"  color="#000000"  background="#00ffffff"  just="left" />
                    <TextTraits font="SansSerif"  size="10"  name="Legend"  style="plain"  color="#000000"  background="#00ffffff"  just="left" />
                    <WindowPosition x="1342"  y="20"  width="390"  height="520"  displayed="1"  panelState="---" />
                    </GraphEnvironment>
                    </Graph>
                    <Gate gating:id="ID1627102423"  gating:parent_id="ID1566444301" >
                    <gating:RectangleGate eventsInside="1"  annoOffsetX="0"  annoOffsetY="0"  tint="#000000"  isTinted="0"  lineWeight="Normal"  userDefined="1"  percentX="0"  percentY="0" >
                    <gating:dimension gating:min="364.2951611916342" >
                    <data-type:fcs-dimension data-type:name="Comp-BL2-H" />
                    </gating:dimension>
                    <gating:dimension gating:max="1765.9073208385014" >
                    <data-type:fcs-dimension data-type:name="Comp-BL3-H" />
                    </gating:dimension>
                    </gating:RectangleGate>
                    </Gate>
                   </Population>
                   <Population name="Q4: PE-F4_80-H- , PerCP-CD86-H-"  annotation=""  owningGroup="所有样本"  expanded="1"  sortPriority="10"  count="6994" >
                    <Graph smoothing="0"  backColor="#ffffff"  foreColor="#000000"  type="Pseudocolor"  fast="1"  rowCount="36654" >
                    <Axis dimension="x"  name="Comp-BL2-H"  label=""  auto="auto" />
                    <Axis dimension="y"  name="Comp-BL3-H"  label=""  auto="auto" />
                    <GraphSettings level="5%"  smoothingHighResolution="1"  contourHighResolution="1"  histogramSmoothingCount="0"  graphResolution="256"  showOutliers="0"  drawLargeDots="0"  dotsToDraw="8000"  tint="le.chartfill.tinted.40"  lineWeight="le.lineweight.normal"  lineStyle="le.linestyle.solid" />
                    <GraphEnvironment showGrid="0"  showAxes="tnlTNL"  showGates="1"  showFreqOnPlots="1"  showGateNameOnPlots="1"  showMedians="0"  showUncomped="0"  addEventParam="0"  lastYAxisName="" >
                    <TextTraits font="SansSerif"  size="12"  name="Labels"  style="plain"  color="#000000"  background="#00ffffff"  just="left" />
                    <TextTraits font="SansSerif"  size="12"  name="LayoutGates"  style="plain"  color="#000000"  background="#00ffffff"  just="left" />
                    <TextTraits font="SansSerif"  size="10"  name="Numbers"  style="plain"  color="#000000"  background="#00ffffff"  just="left" />
                    <TextTraits font="SansSerif"  size="10"  name="Legend"  style="plain"  color="#000000"  background="#00ffffff"  just="left" />
                    <WindowPosition x="1342"  y="20"  width="390"  height="520"  displayed="1"  panelState="---" />
                    </GraphEnvironment>
                    </Graph>
                    <Gate gating:id="ID653662463"  gating:parent_id="ID1566444301" >
                    <gating:RectangleGate eventsInside="1"  annoOffsetX="0"  annoOffsetY="0"  tint="#000000"  isTinted="0"  lineWeight="Normal"  userDefined="1"  percentX="0"  percentY="0" >
                    <gating:dimension gating:max="364.2951611916342" >
                    <data-type:fcs-dimension data-type:name="Comp-BL2-H" />
                    </gating:dimension>
                    <gating:dimension gating:max="1765.9073208385014" >
                    <data-type:fcs-dimension data-type:name="Comp-BL3-H" />
                    </gating:dimension>
                    </gating:RectangleGate>
                    </Gate>
                   </Population>
                   <Population name="Q5: PE-F4_80-H- , APC-CD206-H+"  annotation=""  owningGroup="所有样本"  expanded="1"  sortPriority="10"  count="155" >
                    <Graph smoothing="0"  backColor="#ffffff"  foreColor="#000000"  type="Pseudocolor"  fast="1"  rowCount="36654" >
                    <Axis dimension="x"  name="Comp-BL2-H"  label=""  auto="auto" />
                    <Axis dimension="y"  name="Comp-RL1-H"  label=""  auto="auto" />
                    <GraphSettings level="5%"  smoothingHighResolution="1"  contourHighResolution="1"  histogramSmoothingCount="0"  graphResolution="256"  showOutliers="0"  drawLargeDots="0"  dotsToDraw="8000"  tint="le.chartfill.tinted.40"  lineWeight="le.lineweight.normal"  lineStyle="le.linestyle.solid" />
                    <GraphEnvironment showGrid="0"  showAxes="tnlTNL"  showGates="1"  showFreqOnPlots="1"  showGateNameOnPlots="1"  showMedians="0"  showUncomped="0"  addEventParam="0"  lastYAxisName="" >
                    <TextTraits font="SansSerif"  size="12"  name="Labels"  style="plain"  color="#000000"  background="#00ffffff"  just="left" />
                    <TextTraits font="SansSerif"  size="12"  name="LayoutGates"  style="plain"  color="#000000"  background="#00ffffff"  just="left" />
                    <TextTraits font="SansSerif"  size="10"  name="Numbers"  style="plain"  color="#000000"  background="#00ffffff"  just="left" />
                    <TextTraits font="SansSerif"  size="10"  name="Legend"  style="plain"  color="#000000"  background="#00ffffff"  just="left" />
                    <WindowPosition x="616"  y="12"  width="776"  height="1027"  displayed="1"  panelState="---" />
                    </GraphEnvironment>
                    </Graph>
                    <Gate gating:id="ID1726161236"  gating:parent_id="ID1566444301" >
                    <gating:RectangleGate eventsInside="1"  annoOffsetX="0"  annoOffsetY="0"  tint="#000000"  isTinted="0"  lineWeight="Normal"  userDefined="1"  percentX="0"  percentY="0" >
                    <gating:dimension gating:max="577.8820611233709" >
                    <data-type:fcs-dimension data-type:name="Comp-BL2-H" />
                    </gating:dimension>
                    <gating:dimension gating:min="237.19028390938612" >
                    <data-type:fcs-dimension data-type:name="Comp-RL1-H" />
                    </gating:dimension>
                    </gating:RectangleGate>
                    </Gate>
                   </Population>
                   <Population name="Q6: PE-F4_80-H+ , APC-CD206-H+"  annotation=""  owningGroup="所有样本"  expanded="1"  sortPriority="10"  count="155" >
                    <Graph smoothing="0"  backColor="#ffffff"  foreColor="#000000"  type="Pseudocolor"  fast="1"  rowCount="36654" >
                    <Axis dimension="x"  name="Comp-BL2-H"  label=""  auto="auto" />
                    <Axis dimension="y"  name="Comp-RL1-H"  label=""  auto="auto" />
                    <GraphSettings level="5%"  smoothingHighResolution="1"  contourHighResolution="1"  histogramSmoothingCount="0"  graphResolution="256"  showOutliers="0"  drawLargeDots="0"  dotsToDraw="8000"  tint="le.chartfill.tinted.40"  lineWeight="le.lineweight.normal"  lineStyle="le.linestyle.solid" />
                    <GraphEnvironment showGrid="0"  showAxes="tnlTNL"  showGates="1"  showFreqOnPlots="1"  showGateNameOnPlots="1"  showMedians="0"  showUncomped="0"  addEventParam="0"  lastYAxisName="" >
                    <TextTraits font="SansSerif"  size="12"  name="Labels"  style="plain"  color="#000000"  background="#00ffffff"  just="left" />
                    <TextTraits font="SansSerif"  size="12"  name="LayoutGates"  style="plain"  color="#000000"  background="#00ffffff"  just="left" />
                    <TextTraits font="SansSerif"  size="10"  name="Numbers"  style="plain"  color="#000000"  background="#00ffffff"  just="left" />
                    <TextTraits font="SansSerif"  size="10"  name="Legend"  style="plain"  color="#000000"  background="#00ffffff"  just="left" />
                    <WindowPosition x="616"  y="12"  width="776"  height="1027"  displayed="1"  panelState="---" />
                    </GraphEnvironment>
                    </Graph>
                    <Gate gating:id="ID1235306129"  gating:parent_id="ID1566444301" >
                    <gating:RectangleGate eventsInside="1"  annoOffsetX="0"  annoOffsetY="0"  tint="#000000"  isTinted="0"  lineWeight="Normal"  userDefined="1"  percentX="0"  percentY="0" >
                    <gating:dimension gating:min="577.8820611233709" >
                    <data-type:fcs-dimension data-type:name="Comp-BL2-H" />
                    </gating:dimension>
                    <gating:dimension gating:min="237.19028390938612" >
                    <data-type:fcs-dimension data-type:name="Comp-RL1-H" />
                    </gating:dimension>
                    </gating:RectangleGate>
                    </Gate>
                   </Population>
                   <Population name="Q7: PE-F4_80-H+ , APC-CD206-H-"  annotation=""  owningGroup="所有样本"  expanded="1"  sortPriority="10"  count="1654" >
                    <Graph smoothing="0"  backColor="#ffffff"  foreColor="#000000"  type="Pseudocolor"  fast="1"  rowCount="36654" >
                    <Axis dimension="x"  name="Comp-BL2-H"  label=""  auto="auto" />
                    <Axis dimension="y"  name="Comp-RL1-H"  label=""  auto="auto" />
                    <GraphSettings level="5%"  smoothingHighResolution="1"  contourHighResolution="1"  histogramSmoothingCount="0"  graphResolution="256"  showOutliers="0"  drawLargeDots="0"  dotsToDraw="8000"  tint="le.chartfill.tinted.40"  lineWeight="le.lineweight.normal"  lineStyle="le.linestyle.solid" />
                    <GraphEnvironment showGrid="0"  showAxes="tnlTNL"  showGates="1"  showFreqOnPlots="1"  showGateNameOnPlots="1"  showMedians="0"  showUncomped="0"  addEventParam="0"  lastYAxisName="" >
                    <TextTraits font="SansSerif"  size="12"  name="Labels"  style="plain"  color="#000000"  background="#00ffffff"  just="left" />
                    <TextTraits font="SansSerif"  size="12"  name="LayoutGates"  style="plain"  color="#000000"  background="#00ffffff"  just="left" />
                    <TextTraits font="SansSerif"  size="10"  name="Numbers"  style="plain"  color="#000000"  background="#00ffffff"  just="left" />
                    <TextTraits font="SansSerif"  size="10"  name="Legend"  style="plain"  color="#000000"  background="#00ffffff"  just="left" />
                    <WindowPosition x="616"  y="12"  width="776"  height="1027"  displayed="1"  panelState="---" />
                    </GraphEnvironment>
                    </Graph>
                    <Gate gating:id="ID2065694554"  gating:parent_id="ID1566444301" >
                    <gating:RectangleGate eventsInside="1"  annoOffsetX="0"  annoOffsetY="0"  tint="#000000"  isTinted="0"  lineWeight="Normal"  userDefined="1"  percentX="0"  percentY="0" >
                    <gating:dimension gating:min="577.8820611233709" >
                    <data-type:fcs-dimension data-type:name="Comp-BL2-H" />
                    </gating:dimension>
                    <gating:dimension gating:max="237.19028390938612" >
                    <data-type:fcs-dimension data-type:name="Comp-RL1-H" />
                    </gating:dimension>
                    </gating:RectangleGate>
                    </Gate>
                   </Population>
                   <Population name="Q8: PE-F4_80-H- , APC-CD206-H-"  annotation=""  owningGroup="所有样本"  expanded="1"  sortPriority="10"  count="7139" >
                    <Graph smoothing="0"  backColor="#ffffff"  foreColor="#000000"  type="Pseudocolor"  fast="1"  rowCount="36654" >
                    <Axis dimension="x"  name="Comp-BL2-H"  label=""  auto="auto" />
                    <Axis dimension="y"  name="Comp-RL1-H"  label=""  auto="auto" />
                    <GraphSettings level="5%"  smoothingHighResolution="1"  contourHighResolution="1"  histogramSmoothingCount="0"  graphResolution="256"  showOutliers="0"  drawLargeDots="0"  dotsToDraw="8000"  tint="le.chartfill.tinted.40"  lineWeight="le.lineweight.normal"  lineStyle="le.linestyle.solid" />
                    <GraphEnvironment showGrid="0"  showAxes="tnlTNL"  showGates="1"  showFreqOnPlots="1"  showGateNameOnPlots="1"  showMedians="0"  showUncomped="0"  addEventParam="0"  lastYAxisName="" >
                    <TextTraits font="SansSerif"  size="12"  name="Labels"  style="plain"  color="#000000"  background="#00ffffff"  just="left" />
                    <TextTraits font="SansSerif"  size="12"  name="LayoutGates"  style="plain"  color="#000000"  background="#00ffffff"  just="left" />
                    <TextTraits font="SansSerif"  size="10"  name="Numbers"  style="plain"  color="#000000"  background="#00ffffff"  just="left" />
                    <TextTraits font="SansSerif"  size="10"  name="Legend"  style="plain"  color="#000000"  background="#00ffffff"  just="left" />
                    <WindowPosition x="616"  y="12"  width="776"  height="1027"  displayed="1"  panelState="---" />
                    </GraphEnvironment>
                    </Graph>
                    <Gate gating:id="ID1907731676"  gating:parent_id="ID1566444301" >
                    <gating:RectangleGate eventsInside="1"  annoOffsetX="0"  annoOffsetY="0"  tint="#000000"  isTinted="0"  lineWeight="Normal"  userDefined="1"  percentX="0"  percentY="0" >
                    <gating:dimension gating:max="577.8820611233709" >
                    <data-type:fcs-dimension data-type:name="Comp-BL2-H" />
                    </gating:dimension>
                    <gating:dimension gating:max="237.19028390938612" >
                    <data-type:fcs-dimension data-type:name="Comp-RL1-H" />
                    </gating:dimension>
                    </gating:RectangleGate>
                    </Gate>
                   </Population>
                 </Subpopulations>
               </Population>
             </Subpopulations>
           </Population>
         </Subpopulations>
       </SampleNode>
     </Sample>
     <Sample>
       <DataSet uri="file:/D:/天中医/论文/他人/肖璐师姐/文章1/第二次/3流式/样本-血巨噬_FCS/M3.1.fcs"  sampleID="13" />
       <transforms:spilloverMatrix prefix="Comp-"  name="Acquisition-defined"  editable="0"  color="#c0c0c0"  version="FlowJo-10.0.7r2"  status="FINALIZED"  transforms:id="bdaa22d7-2d09-4d0c-9a73-bae14d5902da"  suffix="" >
         <data-type:parameters>
           <data-type:parameter data-type:name="BL1-H" />
           <data-type:parameter data-type:name="BL2-H" />
           <data-type:parameter data-type:name="BL3-H" />
           <data-type:parameter data-type:name="BL4-H" />
           <data-type:parameter data-type:name="RL1-H" />
           <data-type:parameter data-type:name="RL2-H" />
         </data-type:parameters>
         <transforms:spillover data-type:parameter="BL1-H" >
           <transforms:coefficient data-type:parameter="BL1-H"  transforms:value="1" />
           <transforms:coefficient data-type:parameter="BL2-H"  transforms:value="0.6000000238" />
           <transforms:coefficient data-type:parameter="BL3-H"  transforms:value="0.0099999998" />
           <transforms:coefficient data-type:parameter="BL4-H"  transforms:value="0" />
           <transforms:coefficient data-type:parameter="RL1-H"  transforms:value="0.0003" />
           <transforms:coefficient data-type:parameter="RL2-H"  transforms:value="0" />
         </transforms:spillover>
         <transforms:spillover data-type:parameter="BL2-H" >
           <transforms:coefficient data-type:parameter="BL1-H"  transforms:value="0" />
           <transforms:coefficient data-type:parameter="BL2-H"  transforms:value="1" />
           <transforms:coefficient data-type:parameter="BL3-H"  transforms:value="0" />
           <transforms:coefficient data-type:parameter="BL4-H"  transforms:value="0" />
           <transforms:coefficient data-type:parameter="RL1-H"  transforms:value="0" />
           <transforms:coefficient data-type:parameter="RL2-H"  transforms:value="0" />
         </transforms:spillover>
         <transforms:spillover data-type:parameter="BL3-H" >
           <transforms:coefficient data-type:parameter="BL1-H"  transforms:value="0" />
           <transforms:coefficient data-type:parameter="BL2-H"  transforms:value="0" />
           <transforms:coefficient data-type:parameter="BL3-H"  transforms:value="1" />
           <transforms:coefficient data-type:parameter="BL4-H"  transforms:value="0" />
           <transforms:coefficient data-type:parameter="RL1-H"  transforms:value="0.0299999993" />
           <transforms:coefficient data-type:parameter="RL2-H"  transforms:value="0" />
         </transforms:spillover>
         <transforms:spillover data-type:parameter="BL4-H" >
           <transforms:coefficient data-type:parameter="BL1-H"  transforms:value="0" />
           <transforms:coefficient data-type:parameter="BL2-H"  transforms:value="0" />
           <transforms:coefficient data-type:parameter="BL3-H"  transforms:value="0" />
           <transforms:coefficient data-type:parameter="BL4-H"  transforms:value="1" />
           <transforms:coefficient data-type:parameter="RL1-H"  transforms:value="0" />
           <transforms:coefficient data-type:parameter="RL2-H"  transforms:value="0" />
         </transforms:spillover>
         <transforms:spillover data-type:parameter="RL1-H" >
           <transforms:coefficient data-type:parameter="BL1-H"  transforms:value="0" />
           <transforms:coefficient data-type:parameter="BL2-H"  transforms:value="0" />
           <transforms:coefficient data-type:parameter="BL3-H"  transforms:value="0" />
           <transforms:coefficient data-type:parameter="BL4-H"  transforms:value="0" />
           <transforms:coefficient data-type:parameter="RL1-H"  transforms:value="1" />
           <transforms:coefficient data-type:parameter="RL2-H"  transforms:value="0" />
         </transforms:spillover>
         <transforms:spillover data-type:parameter="RL2-H" >
           <transforms:coefficient data-type:parameter="BL1-H"  transforms:value="0" />
           <transforms:coefficient data-type:parameter="BL2-H"  transforms:value="0" />
           <transforms:coefficient data-type:parameter="BL3-H"  transforms:value="0" />
           <transforms:coefficient data-type:parameter="BL4-H"  transforms:value="0" />
           <transforms:coefficient data-type:parameter="RL1-H"  transforms:value="0" />
           <transforms:coefficient data-type:parameter="RL2-H"  transforms:value="1" />
         </transforms:spillover>
       </transforms:spilloverMatrix>
       <Transformations>
         <transforms:linear transforms:minRange="0"  transforms:maxRange="262500"  gain="1" >
           <data-type:parameter data-type:name="FSC-H" />
         </transforms:linear>
         <transforms:linear transforms:minRange="0"  transforms:maxRange="262500"  gain="1" >
           <data-type:parameter data-type:name="FSC-A" />
         </transforms:linear>
         <transforms:log transforms:offset="1"  transforms:decades="5.4191293077" >
           <data-type:parameter data-type:name="FSC-W" />
         </transforms:log>
         <transforms:linear transforms:minRange="0"  transforms:maxRange="262500"  gain="1" >
           <data-type:parameter data-type:name="SSC-H" />
         </transforms:linear>
         <transforms:linear transforms:minRange="0"  transforms:maxRange="262500"  gain="1" >
           <data-type:parameter data-type:name="SSC-A" />
         </transforms:linear>
         <transforms:log transforms:offset="1"  transforms:decades="5.4191293077" >
           <data-type:parameter data-type:name="SSC-W" />
         </transforms:log>
         <transforms:log transforms:offset="1"  transforms:decades="5.4191293077" >
           <data-type:parameter data-type:name="BL1-H" />
         </transforms:log>
         <transforms:log transforms:offset="1"  transforms:decades="5.4191293077" >
           <data-type:parameter data-type:name="BL2-H" />
         </transforms:log>
         <transforms:log transforms:offset="1"  transforms:decades="5.4191293077" >
           <data-type:parameter data-type:name="BL3-H" />
         </transforms:log>
         <transforms:log transforms:offset="1"  transforms:decades="5.4191293077" >
           <data-type:parameter data-type:name="BL4-H" />
         </transforms:log>
         <transforms:log transforms:offset="1"  transforms:decades="5.4191293077" >
           <data-type:parameter data-type:name="RL1-H" />
         </transforms:log>
         <transforms:log transforms:offset="1"  transforms:decades="5.4191293077" >
           <data-type:parameter data-type:name="RL2-H" />
         </transforms:log>
         <transforms:linear transforms:minRange="1"  transforms:maxRange="32"  gain="1" >
           <data-type:parameter data-type:name="TIME" />
         </transforms:linear>
         <transforms:log transforms:offset="1"  transforms:decades="5.4191293077" >
           <data-type:parameter data-type:name="Comp-BL1-H" />
         </transforms:log>
         <transforms:log transforms:offset="1"  transforms:decades="5.4191293077" >
           <data-type:parameter data-type:name="Comp-BL2-H" />
         </transforms:log>
         <transforms:log transforms:offset="1"  transforms:decades="5.4191293077" >
           <data-type:parameter data-type:name="Comp-BL3-H" />
         </transforms:log>
         <transforms:log transforms:offset="1"  transforms:decades="5.4191293077" >
           <data-type:parameter data-type:name="Comp-BL4-H" />
         </transforms:log>
         <transforms:log transforms:offset="1"  transforms:decades="5.4191293077" >
           <data-type:parameter data-type:name="Comp-RL1-H" />
         </transforms:log>
         <transforms:log transforms:offset="1"  transforms:decades="5.4191293077" >
           <data-type:parameter data-type:name="Comp-RL2-H" />
         </transforms:log>
       </Transformations>
       <Keywords>
         <Keyword name="$SPILLOVER"  value="6,BL1-H,BL2-H,BL3-H,BL4-H,RL1-H,RL2-H,1,0.6,0.01,0,0.0003,0,0,1,0,0,0,0,0,0,1,0,0.03,0,0,0,0,1,0,0,0,0,0,0,1,0,0,0,0,0,0,1" />
         <Keyword name="$P13S"  value="TIME" />
         <Keyword name="P13DISPLAY"  value="LOG" />
         <Keyword name="$P12S"  value="APC-Cy7-H" />
         <Keyword name="P12DISPLAY"  value="LOG" />
         <Keyword name="$P11S"  value="APC-CD206-H" />
         <Keyword name="P11DISPLAY"  value="LOG" />
         <Keyword name="$P10S"  value="PE-Cy7-H" />
         <Keyword name="P10DISPLAY"  value="LOG" />
         <Keyword name="$P9S"  value="PerCP-CD86-H" />
         <Keyword name="P9DISPLAY"  value="LOG" />
         <Keyword name="$P8S"  value="PE-F4_80-H" />
         <Keyword name="P8DISPLAY"  value="LOG" />
         <Keyword name="$P7S"  value="FITC-CD11b-H" />
         <Keyword name="P7DISPLAY"  value="LOG" />
         <Keyword name="$P6S"  value="SSC-W" />
         <Keyword name="P6DISPLAY"  value="LOG" />
         <Keyword name="$P5S"  value="SSC-A" />
         <Keyword name="P5DISPLAY"  value="LOG" />
         <Keyword name="$P4S"  value="SSC-H" />
         <Keyword name="P4DISPLAY"  value="LOG" />
         <Keyword name="$P3S"  value="FSC-W" />
         <Keyword name="P3DISPLAY"  value="LOG" />
         <Keyword name="$P2S"  value="FSC-A" />
         <Keyword name="P2DISPLAY"  value="LOG" />
         <Keyword name="$P1S"  value="FSC-H" />
         <Keyword name="P1DISPLAY"  value="LOG" />
         <Keyword name="$CYT"  value="EXFLOW" />
         <Keyword name="#VoltageAlias"  value="FSC,SSC,FITC-CD11b,PE-F4_80,PerCP-CD86,PE-Cy7,APC-CD206,APC-Cy7" />
         <Keyword name="#VoltageNames"  value="FSC,SSC,BL1,BL2,BL3,BL4,RL1,RL2" />
         <Keyword name="#Voltages"  value="57,55,50,50,69,50,60,50" />
         <Keyword name="$VOL"  value="15.084234" />
         <Keyword name="$FIL"  value="M3.1.fcs" />
         <Keyword name="$P13G"  value="1.0" />
         <Keyword name="$P13R"  value="16" />
         <Keyword name="$P13B"  value="32" />
         <Keyword name="$P13N"  value="TIME" />
         <Keyword name="$P13E"  value="0,0" />
         <Keyword name="$P12G"  value="1.0" />
         <Keyword name="$P12R"  value="262500" />
         <Keyword name="$P12B"  value="32" />
         <Keyword name="$P12N"  value="RL2-H" />
         <Keyword name="$P12E"  value="0,0" />
         <Keyword name="$P11G"  value="1.0" />
         <Keyword name="$P11R"  value="262500" />
         <Keyword name="$P11B"  value="32" />
         <Keyword name="$P11N"  value="RL1-H" />
         <Keyword name="$P11E"  value="0,0" />
         <Keyword name="$P10G"  value="1.0" />
         <Keyword name="$P10R"  value="262500" />
         <Keyword name="$P10B"  value="32" />
         <Keyword name="$P10N"  value="BL4-H" />
         <Keyword name="$P10E"  value="0,0" />
         <Keyword name="$P9G"  value="1.0" />
         <Keyword name="$P9R"  value="262500" />
         <Keyword name="$P9B"  value="32" />
         <Keyword name="$P9N"  value="BL3-H" />
         <Keyword name="$P9E"  value="0,0" />
         <Keyword name="$P8G"  value="1.0" />
         <Keyword name="$P8R"  value="262500" />
         <Keyword name="$P8B"  value="32" />
         <Keyword name="$P8N"  value="BL2-H" />
         <Keyword name="$P8E"  value="0,0" />
         <Keyword name="$P7G"  value="1.0" />
         <Keyword name="$P7R"  value="262500" />
         <Keyword name="$P7B"  value="32" />
         <Keyword name="$P7N"  value="BL1-H" />
         <Keyword name="$P7E"  value="0,0" />
         <Keyword name="$P6G"  value="1.0" />
         <Keyword name="$P6R"  value="262500" />
         <Keyword name="$P6B"  value="32" />
         <Keyword name="$P6N"  value="SSC-W" />
         <Keyword name="$P6E"  value="0,0" />
         <Keyword name="$P5G"  value="1.0" />
         <Keyword name="$P5R"  value="262500" />
         <Keyword name="$P5B"  value="32" />
         <Keyword name="$P5N"  value="SSC-A" />
         <Keyword name="$P5E"  value="0,0" />
         <Keyword name="$P4G"  value="1.0" />
         <Keyword name="$P4R"  value="262500" />
         <Keyword name="$P4B"  value="32" />
         <Keyword name="$P4N"  value="SSC-H" />
         <Keyword name="$P4E"  value="0,0" />
         <Keyword name="$P3G"  value="1.0" />
         <Keyword name="$P3R"  value="262500" />
         <Keyword name="$P3B"  value="32" />
         <Keyword name="$P3N"  value="FSC-W" />
         <Keyword name="$P3E"  value="0,0" />
         <Keyword name="$P2G"  value="1.0" />
         <Keyword name="$P2R"  value="262500" />
         <Keyword name="$P2B"  value="32" />
         <Keyword name="$P2N"  value="FSC-A" />
         <Keyword name="$P2E"  value="0,0" />
         <Keyword name="$P1G"  value="1.0" />
         <Keyword name="$P1R"  value="262500" />
         <Keyword name="$P1B"  value="32" />
         <Keyword name="$P1N"  value="FSC-H" />
         <Keyword name="$P1E"  value="0,0" />
         <Keyword name="#MachineType"  value="3" />
         <Keyword name="#SumCount"  value="43253" />
         <Keyword name="#RunSpeedType"  value="1" />
         <Keyword name="#RunSpeed"  value="11" />
         <Keyword name="$ETIM"  value="2022-08-23 19:04:23" />
         <Keyword name="$BTIM"  value="2022-08-23 19:04:08" />
         <Keyword name="#TR2"  value="0,0" />
         <Keyword name="$TR"  value="FSC,10000" />
         <Keyword name="#AcqTime"  value="15762" />
         <Keyword name="#Company"  value="DAKEWE" />
         <Keyword name="$TIMESTEP"  value="1" />
         <Keyword name="$PAR"  value="13" />
         <Keyword name="$TOT"  value="43253" />
         <Keyword name="$NEXTDATA"  value="0" />
         <Keyword name="$MODE"  value="L" />
         <Keyword name="$DATATYPE"  value="F" />
         <Keyword name="$BYTEORD"  value="1,2,3,4" />
         <Keyword name="$ENDSTEXT"  value="0" />
         <Keyword name="$ENDANALYSIS"  value="0" />
         <Keyword name="$BEGINSTEXT"  value="0" />
         <Keyword name="$BEGINANALYSIS"  value="0" />
         <Keyword name="$ENDDATA"  value="2251261" />
         <Keyword name="$BEGINDATA"  value="2106" />
         <Keyword name="FJ_FCS_VERSION"  value="3" />
         <Keyword name="$P14N"  value="Comp-BL1-H" />
         <Keyword name="$P14S"  value="FITC-CD11b-H" />
         <Keyword name="$P14R"  value="262499" />
         <Keyword name="$P15N"  value="Comp-BL2-H" />
         <Keyword name="$P15S"  value="PE-F4_80-H" />
         <Keyword name="$P15R"  value="262499" />
         <Keyword name="$P16N"  value="Comp-BL3-H" />
         <Keyword name="$P16S"  value="PerCP-CD86-H" />
         <Keyword name="$P16R"  value="262499" />
         <Keyword name="$P17N"  value="Comp-BL4-H" />
         <Keyword name="$P17S"  value="PE-Cy7-H" />
         <Keyword name="$P17R"  value="262499" />
         <Keyword name="$P18N"  value="Comp-RL1-H" />
         <Keyword name="$P18S"  value="APC-CD206-H" />
         <Keyword name="$P18R"  value="262499" />
         <Keyword name="$P19N"  value="Comp-RL2-H" />
         <Keyword name="$P19S"  value="APC-Cy7-H" />
         <Keyword name="$P19R"  value="262499" />
       </Keywords>
       <SampleNode name="M3.1.fcs"  annotation=""  owningGroup=""  expanded="1"  sortPriority="10"  count="43253"  sampleID="13" >
         <Graph smoothing="0"  backColor="#ffffff"  foreColor="#000000"  type="Pseudocolor"  fast="1"  rowCount="43253" >
           <Axis dimension="x"  name="FSC-H"  label=""  auto="auto" />
           <Axis dimension="y"  name="SSC-H"  label=""  auto="auto" />
           <GraphSettings level="5%"  smoothingHighResolution="1"  contourHighResolution="1"  histogramSmoothingCount="0"  graphResolution="256"  showOutliers="0"  drawLargeDots="0"  dotsToDraw="8000"  tint="le.chartfill.tinted.40"  lineWeight="le.lineweight.normal"  lineStyle="le.linestyle.solid" />
           <GraphEnvironment showGrid="0"  showAxes="tnlTNL"  showGates="1"  showFreqOnPlots="1"  showGateNameOnPlots="1"  showMedians="0"  showUncomped="0"  addEventParam="0"  lastYAxisName="" >
             <TextTraits font="SansSerif"  size="12"  name="Labels"  style="plain"  color="#000000"  background="#00ffffff"  just="left" />
             <TextTraits font="SansSerif"  size="12"  name="LayoutGates"  style="plain"  color="#000000"  background="#00ffffff"  just="left" />
             <TextTraits font="SansSerif"  size="10"  name="Numbers"  style="plain"  color="#000000"  background="#00ffffff"  just="left" />
             <TextTraits font="SansSerif"  size="10"  name="Legend"  style="plain"  color="#000000"  background="#00ffffff"  just="left" />
             <WindowPosition x="0"  y="0"  width="0"  height="0"  displayed="0"  panelState="" />
           </GraphEnvironment>
         </Graph>
         <Subpopulations>
           <Population name="Cells"  annotation=""  owningGroup="所有样本"  expanded="1"  sortPriority="10"  count="20448" >
             <Graph smoothing="0"  backColor="#ffffff"  foreColor="#000000"  type="Pseudocolor"  fast="1"  rowCount="43253" >
               <Axis dimension="x"  name="Comp-BL1-H"  label=""  auto="auto" />
               <Axis dimension="y"  name="SSC-A"  label=""  auto="auto" />
               <GraphSettings level="5%"  smoothingHighResolution="1"  contourHighResolution="1"  histogramSmoothingCount="0"  graphResolution="256"  showOutliers="0"  drawLargeDots="0"  dotsToDraw="8000"  tint="le.chartfill.tinted.40"  lineWeight="le.lineweight.normal"  lineStyle="le.linestyle.solid" />
               <GraphEnvironment showGrid="0"  showAxes="tnlTNL"  showGates="1"  showFreqOnPlots="1"  showGateNameOnPlots="1"  showMedians="0"  showUncomped="0"  addEventParam="0"  lastYAxisName="" >
                 <TextTraits font="SansSerif"  size="12"  name="Labels"  style="plain"  color="#000000"  background="#00ffffff"  just="left" />
                 <TextTraits font="SansSerif"  size="12"  name="LayoutGates"  style="plain"  color="#000000"  background="#00ffffff"  just="left" />
                 <TextTraits font="SansSerif"  size="10"  name="Numbers"  style="plain"  color="#000000"  background="#00ffffff"  just="left" />
                 <TextTraits font="SansSerif"  size="10"  name="Legend"  style="plain"  color="#000000"  background="#00ffffff"  just="left" />
                 <WindowPosition x="963"  y="14"  width="390"  height="520"  displayed="1"  panelState="---" />
               </GraphEnvironment>
             </Graph>
             <Gate gating:id="ID1859318742" >
               <gating:RectangleGate eventsInside="1"  annoOffsetX="-116"  annoOffsetY="-135"  tint="#000000"  isTinted="0"  lineWeight="Normal"  userDefined="1"  percentX="0"  percentY="0" >
                 <gating:dimension gating:min="32256.35593220339"  gating:max="235805.08474576272" >
                   <data-type:fcs-dimension data-type:name="FSC-A" />
                 </gating:dimension>
                 <gating:dimension gating:min="3679.9065420560746"  gating:max="242873.83177570094" >
                   <data-type:fcs-dimension data-type:name="SSC-A" />
                 </gating:dimension>
               </gating:RectangleGate>
             </Gate>
             <Subpopulations>
               <Population name="FITC-CD11b-H, SSC-A 子细胞群"  annotation=""  owningGroup="所有样本"  expanded="1"  sortPriority="10"  count="9654" >
                 <Graph smoothing="0"  backColor="#ffffff"  foreColor="#000000"  type="Pseudocolor"  fast="1"  rowCount="43253" >
                   <Axis dimension="x"  name="Comp-BL2-H"  label=""  auto="auto" />
                   <Axis dimension="y"  name="Comp-BL3-H"  label=""  auto="auto" />
                   <GraphSettings level="5%"  smoothingHighResolution="1"  contourHighResolution="1"  histogramSmoothingCount="0"  graphResolution="256"  showOutliers="0"  drawLargeDots="0"  dotsToDraw="8000"  tint="le.chartfill.tinted.40"  lineWeight="le.lineweight.normal"  lineStyle="le.linestyle.solid" />
                   <GraphEnvironment showGrid="0"  showAxes="tnlTNL"  showGates="1"  showFreqOnPlots="1"  showGateNameOnPlots="1"  showMedians="0"  showUncomped="0"  addEventParam="0"  lastYAxisName="" >
                    <TextTraits font="SansSerif"  size="12"  name="Labels"  style="plain"  color="#000000"  background="#00ffffff"  just="left" />
                    <TextTraits font="SansSerif"  size="12"  name="LayoutGates"  style="plain"  color="#000000"  background="#00ffffff"  just="left" />
                    <TextTraits font="SansSerif"  size="10"  name="Numbers"  style="plain"  color="#000000"  background="#00ffffff"  just="left" />
                    <TextTraits font="SansSerif"  size="10"  name="Legend"  style="plain"  color="#000000"  background="#00ffffff"  just="left" />
                    <WindowPosition x="616"  y="12"  width="776"  height="1027"  displayed="1"  panelState="---" />
                   </GraphEnvironment>
                 </Graph>
                 <Gate gating:id="ID1286147571"  gating:parent_id="ID1859318742" >
                   <gating:RectangleGate eventsInside="1"  annoOffsetX="-177"  annoOffsetY="-246"  tint="#000000"  isTinted="0"  lineWeight="Normal"  userDefined="1"  percentX="0"  percentY="0" >
                    <gating:dimension gating:min="824.5677876454738"  gating:max="139181.13055014878" >
                    <data-type:fcs-dimension data-type:name="Comp-BL1-H" />
                    </gating:dimension>
                    <gating:dimension gating:min="4906.542056074766"  gating:max="256366.82242990655" >
                    <data-type:fcs-dimension data-type:name="SSC-A" />
                    </gating:dimension>
                   </gating:RectangleGate>
                 </Gate>
                 <Subpopulations>
                   <Population name="Q1: PE-F4_80-H- , PerCP-CD86-H+"  annotation=""  owningGroup="所有样本"  expanded="1"  sortPriority="10"  count="23" >
                    <Graph smoothing="0"  backColor="#ffffff"  foreColor="#000000"  type="Pseudocolor"  fast="1"  rowCount="43253" >
                    <Axis dimension="x"  name="Comp-BL2-H"  label=""  auto="auto" />
                    <Axis dimension="y"  name="Comp-BL3-H"  label=""  auto="auto" />
                    <GraphSettings level="5%"  smoothingHighResolution="1"  contourHighResolution="1"  histogramSmoothingCount="0"  graphResolution="256"  showOutliers="0"  drawLargeDots="0"  dotsToDraw="8000"  tint="le.chartfill.tinted.40"  lineWeight="le.lineweight.normal"  lineStyle="le.linestyle.solid" />
                    <GraphEnvironment showGrid="0"  showAxes="tnlTNL"  showGates="1"  showFreqOnPlots="1"  showGateNameOnPlots="1"  showMedians="0"  showUncomped="0"  addEventParam="0"  lastYAxisName="" >
                    <TextTraits font="SansSerif"  size="12"  name="Labels"  style="plain"  color="#000000"  background="#00ffffff"  just="left" />
                    <TextTraits font="SansSerif"  size="12"  name="LayoutGates"  style="plain"  color="#000000"  background="#00ffffff"  just="left" />
                    <TextTraits font="SansSerif"  size="10"  name="Numbers"  style="plain"  color="#000000"  background="#00ffffff"  just="left" />
                    <TextTraits font="SansSerif"  size="10"  name="Legend"  style="plain"  color="#000000"  background="#00ffffff"  just="left" />
                    <WindowPosition x="1342"  y="20"  width="390"  height="520"  displayed="1"  panelState="---" />
                    </GraphEnvironment>
                    </Graph>
                    <Gate gating:id="ID1315428822"  gating:parent_id="ID1286147571" >
                    <gating:RectangleGate eventsInside="1"  annoOffsetX="0"  annoOffsetY="0"  tint="#000000"  isTinted="0"  lineWeight="Normal"  userDefined="1"  percentX="0"  percentY="0" >
                    <gating:dimension gating:max="364.2951611916342" >
                    <data-type:fcs-dimension data-type:name="Comp-BL2-H" />
                    </gating:dimension>
                    <gating:dimension gating:min="1765.9073208385014" >
                    <data-type:fcs-dimension data-type:name="Comp-BL3-H" />
                    </gating:dimension>
                    </gating:RectangleGate>
                    </Gate>
                   </Population>
                   <Population name="Q2: PE-F4_80-H+ , PerCP-CD86-H+"  annotation=""  owningGroup="所有样本"  expanded="1"  sortPriority="10"  count="107" >
                    <Graph smoothing="0"  backColor="#ffffff"  foreColor="#000000"  type="Pseudocolor"  fast="1"  rowCount="43253" >
                    <Axis dimension="x"  name="Comp-BL2-H"  label=""  auto="auto" />
                    <Axis dimension="y"  name="Comp-BL3-H"  label=""  auto="auto" />
                    <GraphSettings level="5%"  smoothingHighResolution="1"  contourHighResolution="1"  histogramSmoothingCount="0"  graphResolution="256"  showOutliers="0"  drawLargeDots="0"  dotsToDraw="8000"  tint="le.chartfill.tinted.40"  lineWeight="le.lineweight.normal"  lineStyle="le.linestyle.solid" />
                    <GraphEnvironment showGrid="0"  showAxes="tnlTNL"  showGates="1"  showFreqOnPlots="1"  showGateNameOnPlots="1"  showMedians="0"  showUncomped="0"  addEventParam="0"  lastYAxisName="" >
                    <TextTraits font="SansSerif"  size="12"  name="Labels"  style="plain"  color="#000000"  background="#00ffffff"  just="left" />
                    <TextTraits font="SansSerif"  size="12"  name="LayoutGates"  style="plain"  color="#000000"  background="#00ffffff"  just="left" />
                    <TextTraits font="SansSerif"  size="10"  name="Numbers"  style="plain"  color="#000000"  background="#00ffffff"  just="left" />
                    <TextTraits font="SansSerif"  size="10"  name="Legend"  style="plain"  color="#000000"  background="#00ffffff"  just="left" />
                    <WindowPosition x="1342"  y="20"  width="390"  height="520"  displayed="1"  panelState="---" />
                    </GraphEnvironment>
                    </Graph>
                    <Gate gating:id="ID68065489"  gating:parent_id="ID1286147571" >
                    <gating:RectangleGate eventsInside="1"  annoOffsetX="0"  annoOffsetY="0"  tint="#000000"  isTinted="0"  lineWeight="Normal"  userDefined="1"  percentX="0"  percentY="0" >
                    <gating:dimension gating:min="364.2951611916342" >
                    <data-type:fcs-dimension data-type:name="Comp-BL2-H" />
                    </gating:dimension>
                    <gating:dimension gating:min="1765.9073208385014" >
                    <data-type:fcs-dimension data-type:name="Comp-BL3-H" />
                    </gating:dimension>
                    </gating:RectangleGate>
                    </Gate>
                   </Population>
                   <Population name="Q3: PE-F4_80-H+ , PerCP-CD86-H-"  annotation=""  owningGroup="所有样本"  expanded="1"  sortPriority="10"  count="2012" >
                    <Graph smoothing="0"  backColor="#ffffff"  foreColor="#000000"  type="Pseudocolor"  fast="1"  rowCount="43253" >
                    <Axis dimension="x"  name="Comp-BL2-H"  label=""  auto="auto" />
                    <Axis dimension="y"  name="Comp-BL3-H"  label=""  auto="auto" />
                    <GraphSettings level="5%"  smoothingHighResolution="1"  contourHighResolution="1"  histogramSmoothingCount="0"  graphResolution="256"  showOutliers="0"  drawLargeDots="0"  dotsToDraw="8000"  tint="le.chartfill.tinted.40"  lineWeight="le.lineweight.normal"  lineStyle="le.linestyle.solid" />
                    <GraphEnvironment showGrid="0"  showAxes="tnlTNL"  showGates="1"  showFreqOnPlots="1"  showGateNameOnPlots="1"  showMedians="0"  showUncomped="0"  addEventParam="0"  lastYAxisName="" >
                    <TextTraits font="SansSerif"  size="12"  name="Labels"  style="plain"  color="#000000"  background="#00ffffff"  just="left" />
                    <TextTraits font="SansSerif"  size="12"  name="LayoutGates"  style="plain"  color="#000000"  background="#00ffffff"  just="left" />
                    <TextTraits font="SansSerif"  size="10"  name="Numbers"  style="plain"  color="#000000"  background="#00ffffff"  just="left" />
                    <TextTraits font="SansSerif"  size="10"  name="Legend"  style="plain"  color="#000000"  background="#00ffffff"  just="left" />
                    <WindowPosition x="1342"  y="20"  width="390"  height="520"  displayed="1"  panelState="---" />
                    </GraphEnvironment>
                    </Graph>
                    <Gate gating:id="ID1515373419"  gating:parent_id="ID1286147571" >
                    <gating:RectangleGate eventsInside="1"  annoOffsetX="0"  annoOffsetY="0"  tint="#000000"  isTinted="0"  lineWeight="Normal"  userDefined="1"  percentX="0"  percentY="0" >
                    <gating:dimension gating:min="364.2951611916342" >
                    <data-type:fcs-dimension data-type:name="Comp-BL2-H" />
                    </gating:dimension>
                    <gating:dimension gating:max="1765.9073208385014" >
                    <data-type:fcs-dimension data-type:name="Comp-BL3-H" />
                    </gating:dimension>
                    </gating:RectangleGate>
                    </Gate>
                   </Population>
                   <Population name="Q4: PE-F4_80-H- , PerCP-CD86-H-"  annotation=""  owningGroup="所有样本"  expanded="1"  sortPriority="10"  count="7512" >
                    <Graph smoothing="0"  backColor="#ffffff"  foreColor="#000000"  type="Pseudocolor"  fast="1"  rowCount="43253" >
                    <Axis dimension="x"  name="Comp-BL2-H"  label=""  auto="auto" />
                    <Axis dimension="y"  name="Comp-BL3-H"  label=""  auto="auto" />
                    <GraphSettings level="5%"  smoothingHighResolution="1"  contourHighResolution="1"  histogramSmoothingCount="0"  graphResolution="256"  showOutliers="0"  drawLargeDots="0"  dotsToDraw="8000"  tint="le.chartfill.tinted.40"  lineWeight="le.lineweight.normal"  lineStyle="le.linestyle.solid" />
                    <GraphEnvironment showGrid="0"  showAxes="tnlTNL"  showGates="1"  showFreqOnPlots="1"  showGateNameOnPlots="1"  showMedians="0"  showUncomped="0"  addEventParam="0"  lastYAxisName="" >
                    <TextTraits font="SansSerif"  size="12"  name="Labels"  style="plain"  color="#000000"  background="#00ffffff"  just="left" />
                    <TextTraits font="SansSerif"  size="12"  name="LayoutGates"  style="plain"  color="#000000"  background="#00ffffff"  just="left" />
                    <TextTraits font="SansSerif"  size="10"  name="Numbers"  style="plain"  color="#000000"  background="#00ffffff"  just="left" />
                    <TextTraits font="SansSerif"  size="10"  name="Legend"  style="plain"  color="#000000"  background="#00ffffff"  just="left" />
                    <WindowPosition x="1342"  y="20"  width="390"  height="520"  displayed="1"  panelState="---" />
                    </GraphEnvironment>
                    </Graph>
                    <Gate gating:id="ID1872483360"  gating:parent_id="ID1286147571" >
                    <gating:RectangleGate eventsInside="1"  annoOffsetX="0"  annoOffsetY="0"  tint="#000000"  isTinted="0"  lineWeight="Normal"  userDefined="1"  percentX="0"  percentY="0" >
                    <gating:dimension gating:max="364.2951611916342" >
                    <data-type:fcs-dimension data-type:name="Comp-BL2-H" />
                    </gating:dimension>
                    <gating:dimension gating:max="1765.9073208385014" >
                    <data-type:fcs-dimension data-type:name="Comp-BL3-H" />
                    </gating:dimension>
                    </gating:RectangleGate>
                    </Gate>
                   </Population>
                   <Population name="Q5: PE-F4_80-H- , APC-CD206-H+"  annotation=""  owningGroup="所有样本"  expanded="1"  sortPriority="10"  count="134" >
                    <Graph smoothing="0"  backColor="#ffffff"  foreColor="#000000"  type="Pseudocolor"  fast="1"  rowCount="43253" >
                    <Axis dimension="x"  name="Comp-BL2-H"  label=""  auto="auto" />
                    <Axis dimension="y"  name="Comp-RL1-H"  label=""  auto="auto" />
                    <GraphSettings level="5%"  smoothingHighResolution="1"  contourHighResolution="1"  histogramSmoothingCount="0"  graphResolution="256"  showOutliers="0"  drawLargeDots="0"  dotsToDraw="8000"  tint="le.chartfill.tinted.40"  lineWeight="le.lineweight.normal"  lineStyle="le.linestyle.solid" />
                    <GraphEnvironment showGrid="0"  showAxes="tnlTNL"  showGates="1"  showFreqOnPlots="1"  showGateNameOnPlots="1"  showMedians="0"  showUncomped="0"  addEventParam="0"  lastYAxisName="" >
                    <TextTraits font="SansSerif"  size="12"  name="Labels"  style="plain"  color="#000000"  background="#00ffffff"  just="left" />
                    <TextTraits font="SansSerif"  size="12"  name="LayoutGates"  style="plain"  color="#000000"  background="#00ffffff"  just="left" />
                    <TextTraits font="SansSerif"  size="10"  name="Numbers"  style="plain"  color="#000000"  background="#00ffffff"  just="left" />
                    <TextTraits font="SansSerif"  size="10"  name="Legend"  style="plain"  color="#000000"  background="#00ffffff"  just="left" />
                    <WindowPosition x="616"  y="12"  width="776"  height="1027"  displayed="1"  panelState="---" />
                    </GraphEnvironment>
                    </Graph>
                    <Gate gating:id="ID1602468382"  gating:parent_id="ID1286147571" >
                    <gating:RectangleGate eventsInside="1"  annoOffsetX="0"  annoOffsetY="0"  tint="#000000"  isTinted="0"  lineWeight="Normal"  userDefined="1"  percentX="0"  percentY="0" >
                    <gating:dimension gating:max="577.8820611233709" >
                    <data-type:fcs-dimension data-type:name="Comp-BL2-H" />
                    </gating:dimension>
                    <gating:dimension gating:min="237.19028390938612" >
                    <data-type:fcs-dimension data-type:name="Comp-RL1-H" />
                    </gating:dimension>
                    </gating:RectangleGate>
                    </Gate>
                   </Population>
                   <Population name="Q6: PE-F4_80-H+ , APC-CD206-H+"  annotation=""  owningGroup="所有样本"  expanded="1"  sortPriority="10"  count="104" >
                    <Graph smoothing="0"  backColor="#ffffff"  foreColor="#000000"  type="Pseudocolor"  fast="1"  rowCount="43253" >
                    <Axis dimension="x"  name="Comp-BL2-H"  label=""  auto="auto" />
                    <Axis dimension="y"  name="Comp-RL1-H"  label=""  auto="auto" />
                    <GraphSettings level="5%"  smoothingHighResolution="1"  contourHighResolution="1"  histogramSmoothingCount="0"  graphResolution="256"  showOutliers="0"  drawLargeDots="0"  dotsToDraw="8000"  tint="le.chartfill.tinted.40"  lineWeight="le.lineweight.normal"  lineStyle="le.linestyle.solid" />
                    <GraphEnvironment showGrid="0"  showAxes="tnlTNL"  showGates="1"  showFreqOnPlots="1"  showGateNameOnPlots="1"  showMedians="0"  showUncomped="0"  addEventParam="0"  lastYAxisName="" >
                    <TextTraits font="SansSerif"  size="12"  name="Labels"  style="plain"  color="#000000"  background="#00ffffff"  just="left" />
                    <TextTraits font="SansSerif"  size="12"  name="LayoutGates"  style="plain"  color="#000000"  background="#00ffffff"  just="left" />
                    <TextTraits font="SansSerif"  size="10"  name="Numbers"  style="plain"  color="#000000"  background="#00ffffff"  just="left" />
                    <TextTraits font="SansSerif"  size="10"  name="Legend"  style="plain"  color="#000000"  background="#00ffffff"  just="left" />
                    <WindowPosition x="616"  y="12"  width="776"  height="1027"  displayed="1"  panelState="---" />
                    </GraphEnvironment>
                    </Graph>
                    <Gate gating:id="ID1093679247"  gating:parent_id="ID1286147571" >
                    <gating:RectangleGate eventsInside="1"  annoOffsetX="0"  annoOffsetY="0"  tint="#000000"  isTinted="0"  lineWeight="Normal"  userDefined="1"  percentX="0"  percentY="0" >
                    <gating:dimension gating:min="577.8820611233709" >
                    <data-type:fcs-dimension data-type:name="Comp-BL2-H" />
                    </gating:dimension>
                    <gating:dimension gating:min="237.19028390938612" >
                    <data-type:fcs-dimension data-type:name="Comp-RL1-H" />
                    </gating:dimension>
                    </gating:RectangleGate>
                    </Gate>
                   </Population>
                   <Population name="Q7: PE-F4_80-H+ , APC-CD206-H-"  annotation=""  owningGroup="所有样本"  expanded="1"  sortPriority="10"  count="1740" >
                    <Graph smoothing="0"  backColor="#ffffff"  foreColor="#000000"  type="Pseudocolor"  fast="1"  rowCount="43253" >
                    <Axis dimension="x"  name="Comp-BL2-H"  label=""  auto="auto" />
                    <Axis dimension="y"  name="Comp-RL1-H"  label=""  auto="auto" />
                    <GraphSettings level="5%"  smoothingHighResolution="1"  contourHighResolution="1"  histogramSmoothingCount="0"  graphResolution="256"  showOutliers="0"  drawLargeDots="0"  dotsToDraw="8000"  tint="le.chartfill.tinted.40"  lineWeight="le.lineweight.normal"  lineStyle="le.linestyle.solid" />
                    <GraphEnvironment showGrid="0"  showAxes="tnlTNL"  showGates="1"  showFreqOnPlots="1"  showGateNameOnPlots="1"  showMedians="0"  showUncomped="0"  addEventParam="0"  lastYAxisName="" >
                    <TextTraits font="SansSerif"  size="12"  name="Labels"  style="plain"  color="#000000"  background="#00ffffff"  just="left" />
                    <TextTraits font="SansSerif"  size="12"  name="LayoutGates"  style="plain"  color="#000000"  background="#00ffffff"  just="left" />
                    <TextTraits font="SansSerif"  size="10"  name="Numbers"  style="plain"  color="#000000"  background="#00ffffff"  just="left" />
                    <TextTraits font="SansSerif"  size="10"  name="Legend"  style="plain"  color="#000000"  background="#00ffffff"  just="left" />
                    <WindowPosition x="616"  y="12"  width="776"  height="1027"  displayed="1"  panelState="---" />
                    </GraphEnvironment>
                    </Graph>
                    <Gate gating:id="ID1154569656"  gating:parent_id="ID1286147571" >
                    <gating:RectangleGate eventsInside="1"  annoOffsetX="0"  annoOffsetY="0"  tint="#000000"  isTinted="0"  lineWeight="Normal"  userDefined="1"  percentX="0"  percentY="0" >
                    <gating:dimension gating:min="577.8820611233709" >
                    <data-type:fcs-dimension data-type:name="Comp-BL2-H" />
                    </gating:dimension>
                    <gating:dimension gating:max="237.19028390938612" >
                    <data-type:fcs-dimension data-type:name="Comp-RL1-H" />
                    </gating:dimension>
                    </gating:RectangleGate>
                    </Gate>
                   </Population>
                   <Population name="Q8: PE-F4_80-H- , APC-CD206-H-"  annotation=""  owningGroup="所有样本"  expanded="1"  sortPriority="10"  count="7676" >
                    <Graph smoothing="0"  backColor="#ffffff"  foreColor="#000000"  type="Pseudocolor"  fast="1"  rowCount="43253" >
                    <Axis dimension="x"  name="Comp-BL2-H"  label=""  auto="auto" />
                    <Axis dimension="y"  name="Comp-RL1-H"  label=""  auto="auto" />
                    <GraphSettings level="5%"  smoothingHighResolution="1"  contourHighResolution="1"  histogramSmoothingCount="0"  graphResolution="256"  showOutliers="0"  drawLargeDots="0"  dotsToDraw="8000"  tint="le.chartfill.tinted.40"  lineWeight="le.lineweight.normal"  lineStyle="le.linestyle.solid" />
                    <GraphEnvironment showGrid="0"  showAxes="tnlTNL"  showGates="1"  showFreqOnPlots="1"  showGateNameOnPlots="1"  showMedians="0"  showUncomped="0"  addEventParam="0"  lastYAxisName="" >
                    <TextTraits font="SansSerif"  size="12"  name="Labels"  style="plain"  color="#000000"  background="#00ffffff"  just="left" />
                    <TextTraits font="SansSerif"  size="12"  name="LayoutGates"  style="plain"  color="#000000"  background="#00ffffff"  just="left" />
                    <TextTraits font="SansSerif"  size="10"  name="Numbers"  style="plain"  color="#000000"  background="#00ffffff"  just="left" />
                    <TextTraits font="SansSerif"  size="10"  name="Legend"  style="plain"  color="#000000"  background="#00ffffff"  just="left" />
                    <WindowPosition x="616"  y="12"  width="776"  height="1027"  displayed="1"  panelState="---" />
                    </GraphEnvironment>
                    </Graph>
                    <Gate gating:id="ID189974100"  gating:parent_id="ID1286147571" >
                    <gating:RectangleGate eventsInside="1"  annoOffsetX="0"  annoOffsetY="0"  tint="#000000"  isTinted="0"  lineWeight="Normal"  userDefined="1"  percentX="0"  percentY="0" >
                    <gating:dimension gating:max="577.8820611233709" >
                    <data-type:fcs-dimension data-type:name="Comp-BL2-H" />
                    </gating:dimension>
                    <gating:dimension gating:max="237.19028390938612" >
                    <data-type:fcs-dimension data-type:name="Comp-RL1-H" />
                    </gating:dimension>
                    </gating:RectangleGate>
                    </Gate>
                   </Population>
                 </Subpopulations>
               </Population>
             </Subpopulations>
           </Population>
         </Subpopulations>
       </SampleNode>
     </Sample>
     <Sample>
       <DataSet uri="file:/D:/天中医/论文/他人/肖璐师姐/文章1/第二次/3流式/样本-血巨噬_FCS/D2.2.fcs"  sampleID="6" />
       <transforms:spilloverMatrix prefix="Comp-"  name="Acquisition-defined"  editable="0"  color="#c0c0c0"  version="FlowJo-10.0.7r2"  status="FINALIZED"  transforms:id="bdaa22d7-2d09-4d0c-9a73-bae14d5902da"  suffix="" >
         <data-type:parameters>
           <data-type:parameter data-type:name="BL1-H" />
           <data-type:parameter data-type:name="BL2-H" />
           <data-type:parameter data-type:name="BL3-H" />
           <data-type:parameter data-type:name="BL4-H" />
           <data-type:parameter data-type:name="RL1-H" />
           <data-type:parameter data-type:name="RL2-H" />
         </data-type:parameters>
         <transforms:spillover data-type:parameter="BL1-H" >
           <transforms:coefficient data-type:parameter="BL1-H"  transforms:value="1" />
           <transforms:coefficient data-type:parameter="BL2-H"  transforms:value="0.6000000238" />
           <transforms:coefficient data-type:parameter="BL3-H"  transforms:value="0.0099999998" />
           <transforms:coefficient data-type:parameter="BL4-H"  transforms:value="0" />
           <transforms:coefficient data-type:parameter="RL1-H"  transforms:value="0.0003" />
           <transforms:coefficient data-type:parameter="RL2-H"  transforms:value="0" />
         </transforms:spillover>
         <transforms:spillover data-type:parameter="BL2-H" >
           <transforms:coefficient data-type:parameter="BL1-H"  transforms:value="0" />
           <transforms:coefficient data-type:parameter="BL2-H"  transforms:value="1" />
           <transforms:coefficient data-type:parameter="BL3-H"  transforms:value="0" />
           <transforms:coefficient data-type:parameter="BL4-H"  transforms:value="0" />
           <transforms:coefficient data-type:parameter="RL1-H"  transforms:value="0" />
           <transforms:coefficient data-type:parameter="RL2-H"  transforms:value="0" />
         </transforms:spillover>
         <transforms:spillover data-type:parameter="BL3-H" >
           <transforms:coefficient data-type:parameter="BL1-H"  transforms:value="0" />
           <transforms:coefficient data-type:parameter="BL2-H"  transforms:value="0" />
           <transforms:coefficient data-type:parameter="BL3-H"  transforms:value="1" />
           <transforms:coefficient data-type:parameter="BL4-H"  transforms:value="0" />
           <transforms:coefficient data-type:parameter="RL1-H"  transforms:value="0.0299999993" />
           <transforms:coefficient data-type:parameter="RL2-H"  transforms:value="0" />
         </transforms:spillover>
         <transforms:spillover data-type:parameter="BL4-H" >
           <transforms:coefficient data-type:parameter="BL1-H"  transforms:value="0" />
           <transforms:coefficient data-type:parameter="BL2-H"  transforms:value="0" />
           <transforms:coefficient data-type:parameter="BL3-H"  transforms:value="0" />
           <transforms:coefficient data-type:parameter="BL4-H"  transforms:value="1" />
           <transforms:coefficient data-type:parameter="RL1-H"  transforms:value="0" />
           <transforms:coefficient data-type:parameter="RL2-H"  transforms:value="0" />
         </transforms:spillover>
         <transforms:spillover data-type:parameter="RL1-H" >
           <transforms:coefficient data-type:parameter="BL1-H"  transforms:value="0" />
           <transforms:coefficient data-type:parameter="BL2-H"  transforms:value="0" />
           <transforms:coefficient data-type:parameter="BL3-H"  transforms:value="0" />
           <transforms:coefficient data-type:parameter="BL4-H"  transforms:value="0" />
           <transforms:coefficient data-type:parameter="RL1-H"  transforms:value="1" />
           <transforms:coefficient data-type:parameter="RL2-H"  transforms:value="0" />
         </transforms:spillover>
         <transforms:spillover data-type:parameter="RL2-H" >
           <transforms:coefficient data-type:parameter="BL1-H"  transforms:value="0" />
           <transforms:coefficient data-type:parameter="BL2-H"  transforms:value="0" />
           <transforms:coefficient data-type:parameter="BL3-H"  transforms:value="0" />
           <transforms:coefficient data-type:parameter="BL4-H"  transforms:value="0" />
           <transforms:coefficient data-type:parameter="RL1-H"  transforms:value="0" />
           <transforms:coefficient data-type:parameter="RL2-H"  transforms:value="1" />
         </transforms:spillover>
       </transforms:spilloverMatrix>
       <Transformations>
         <transforms:linear transforms:minRange="0"  transforms:maxRange="262500"  gain="1" >
           <data-type:parameter data-type:name="FSC-H" />
         </transforms:linear>
         <transforms:linear transforms:minRange="0"  transforms:maxRange="262500"  gain="1" >
           <data-type:parameter data-type:name="FSC-A" />
         </transforms:linear>
         <transforms:log transforms:offset="1"  transforms:decades="5.4191293077" >
           <data-type:parameter data-type:name="FSC-W" />
         </transforms:log>
         <transforms:linear transforms:minRange="0"  transforms:maxRange="262500"  gain="1" >
           <data-type:parameter data-type:name="SSC-H" />
         </transforms:linear>
         <transforms:linear transforms:minRange="0"  transforms:maxRange="262500"  gain="1" >
           <data-type:parameter data-type:name="SSC-A" />
         </transforms:linear>
         <transforms:log transforms:offset="1"  transforms:decades="5.4191293077" >
           <data-type:parameter data-type:name="SSC-W" />
         </transforms:log>
         <transforms:log transforms:offset="1"  transforms:decades="5.4191293077" >
           <data-type:parameter data-type:name="BL1-H" />
         </transforms:log>
         <transforms:log transforms:offset="1"  transforms:decades="5.4191293077" >
           <data-type:parameter data-type:name="BL2-H" />
         </transforms:log>
         <transforms:log transforms:offset="1"  transforms:decades="5.4191293077" >
           <data-type:parameter data-type:name="BL3-H" />
         </transforms:log>
         <transforms:log transforms:offset="1"  transforms:decades="5.4191293077" >
           <data-type:parameter data-type:name="BL4-H" />
         </transforms:log>
         <transforms:log transforms:offset="1"  transforms:decades="5.4191293077" >
           <data-type:parameter data-type:name="RL1-H" />
         </transforms:log>
         <transforms:log transforms:offset="1"  transforms:decades="5.4191293077" >
           <data-type:parameter data-type:name="RL2-H" />
         </transforms:log>
         <transforms:linear transforms:minRange="1"  transforms:maxRange="32"  gain="1" >
           <data-type:parameter data-type:name="TIME" />
         </transforms:linear>
         <transforms:log transforms:offset="1"  transforms:decades="5.4191293077" >
           <data-type:parameter data-type:name="Comp-BL1-H" />
         </transforms:log>
         <transforms:log transforms:offset="1"  transforms:decades="5.4191293077" >
           <data-type:parameter data-type:name="Comp-BL2-H" />
         </transforms:log>
         <transforms:log transforms:offset="1"  transforms:decades="5.4191293077" >
           <data-type:parameter data-type:name="Comp-BL3-H" />
         </transforms:log>
         <transforms:log transforms:offset="1"  transforms:decades="5.4191293077" >
           <data-type:parameter data-type:name="Comp-BL4-H" />
         </transforms:log>
         <transforms:log transforms:offset="1"  transforms:decades="5.4191293077" >
           <data-type:parameter data-type:name="Comp-RL1-H" />
         </transforms:log>
         <transforms:log transforms:offset="1"  transforms:decades="5.4191293077" >
           <data-type:parameter data-type:name="Comp-RL2-H" />
         </transforms:log>
       </Transformations>
       <Keywords>
         <Keyword name="$SPILLOVER"  value="6,BL1-H,BL2-H,BL3-H,BL4-H,RL1-H,RL2-H,1,0.6,0.01,0,0.0003,0,0,1,0,0,0,0,0,0,1,0,0.03,0,0,0,0,1,0,0,0,0,0,0,1,0,0,0,0,0,0,1" />
         <Keyword name="$P13S"  value="TIME" />
         <Keyword name="P13DISPLAY"  value="LOG" />
         <Keyword name="$P12S"  value="APC-Cy7-H" />
         <Keyword name="P12DISPLAY"  value="LOG" />
         <Keyword name="$P11S"  value="APC-CD206-H" />
         <Keyword name="P11DISPLAY"  value="LOG" />
         <Keyword name="$P10S"  value="PE-Cy7-H" />
         <Keyword name="P10DISPLAY"  value="LOG" />
         <Keyword name="$P9S"  value="PerCP-CD86-H" />
         <Keyword name="P9DISPLAY"  value="LOG" />
         <Keyword name="$P8S"  value="PE-F4_80-H" />
         <Keyword name="P8DISPLAY"  value="LOG" />
         <Keyword name="$P7S"  value="FITC-CD11b-H" />
         <Keyword name="P7DISPLAY"  value="LOG" />
         <Keyword name="$P6S"  value="SSC-W" />
         <Keyword name="P6DISPLAY"  value="LOG" />
         <Keyword name="$P5S"  value="SSC-A" />
         <Keyword name="P5DISPLAY"  value="LOG" />
         <Keyword name="$P4S"  value="SSC-H" />
         <Keyword name="P4DISPLAY"  value="LOG" />
         <Keyword name="$P3S"  value="FSC-W" />
         <Keyword name="P3DISPLAY"  value="LOG" />
         <Keyword name="$P2S"  value="FSC-A" />
         <Keyword name="P2DISPLAY"  value="LOG" />
         <Keyword name="$P1S"  value="FSC-H" />
         <Keyword name="P1DISPLAY"  value="LOG" />
         <Keyword name="$CYT"  value="EXFLOW" />
         <Keyword name="#VoltageAlias"  value="FSC,SSC,FITC-CD11b,PE-F4_80,PerCP-CD86,PE-Cy7,APC-CD206,APC-Cy7" />
         <Keyword name="#VoltageNames"  value="FSC,SSC,BL1,BL2,BL3,BL4,RL1,RL2" />
         <Keyword name="#Voltages"  value="57,55,50,50,69,50,60,50" />
         <Keyword name="$VOL"  value="14.68038" />
         <Keyword name="$FIL"  value="D2.2.fcs" />
         <Keyword name="$P13G"  value="1.0" />
         <Keyword name="$P13R"  value="16" />
         <Keyword name="$P13B"  value="32" />
         <Keyword name="$P13N"  value="TIME" />
         <Keyword name="$P13E"  value="0,0" />
         <Keyword name="$P12G"  value="1.0" />
         <Keyword name="$P12R"  value="262500" />
         <Keyword name="$P12B"  value="32" />
         <Keyword name="$P12N"  value="RL2-H" />
         <Keyword name="$P12E"  value="0,0" />
         <Keyword name="$P11G"  value="1.0" />
         <Keyword name="$P11R"  value="262500" />
         <Keyword name="$P11B"  value="32" />
         <Keyword name="$P11N"  value="RL1-H" />
         <Keyword name="$P11E"  value="0,0" />
         <Keyword name="$P10G"  value="1.0" />
         <Keyword name="$P10R"  value="262500" />
         <Keyword name="$P10B"  value="32" />
         <Keyword name="$P10N"  value="BL4-H" />
         <Keyword name="$P10E"  value="0,0" />
         <Keyword name="$P9G"  value="1.0" />
         <Keyword name="$P9R"  value="262500" />
         <Keyword name="$P9B"  value="32" />
         <Keyword name="$P9N"  value="BL3-H" />
         <Keyword name="$P9E"  value="0,0" />
         <Keyword name="$P8G"  value="1.0" />
         <Keyword name="$P8R"  value="262500" />
         <Keyword name="$P8B"  value="32" />
         <Keyword name="$P8N"  value="BL2-H" />
         <Keyword name="$P8E"  value="0,0" />
         <Keyword name="$P7G"  value="1.0" />
         <Keyword name="$P7R"  value="262500" />
         <Keyword name="$P7B"  value="32" />
         <Keyword name="$P7N"  value="BL1-H" />
         <Keyword name="$P7E"  value="0,0" />
         <Keyword name="$P6G"  value="1.0" />
         <Keyword name="$P6R"  value="262500" />
         <Keyword name="$P6B"  value="32" />
         <Keyword name="$P6N"  value="SSC-W" />
         <Keyword name="$P6E"  value="0,0" />
         <Keyword name="$P5G"  value="1.0" />
         <Keyword name="$P5R"  value="262500" />
         <Keyword name="$P5B"  value="32" />
         <Keyword name="$P5N"  value="SSC-A" />
         <Keyword name="$P5E"  value="0,0" />
         <Keyword name="$P4G"  value="1.0" />
         <Keyword name="$P4R"  value="262500" />
         <Keyword name="$P4B"  value="32" />
         <Keyword name="$P4N"  value="SSC-H" />
         <Keyword name="$P4E"  value="0,0" />
         <Keyword name="$P3G"  value="1.0" />
         <Keyword name="$P3R"  value="262500" />
         <Keyword name="$P3B"  value="32" />
         <Keyword name="$P3N"  value="FSC-W" />
         <Keyword name="$P3E"  value="0,0" />
         <Keyword name="$P2G"  value="1.0" />
         <Keyword name="$P2R"  value="262500" />
         <Keyword name="$P2B"  value="32" />
         <Keyword name="$P2N"  value="FSC-A" />
         <Keyword name="$P2E"  value="0,0" />
         <Keyword name="$P1G"  value="1.0" />
         <Keyword name="$P1R"  value="262500" />
         <Keyword name="$P1B"  value="32" />
         <Keyword name="$P1N"  value="FSC-H" />
         <Keyword name="$P1E"  value="0,0" />
         <Keyword name="#MachineType"  value="3" />
         <Keyword name="#SumCount"  value="35322" />
         <Keyword name="#RunSpeedType"  value="1" />
         <Keyword name="#RunSpeed"  value="11" />
         <Keyword name="$ETIM"  value="2022-08-23 19:10:01" />
         <Keyword name="$BTIM"  value="2022-08-23 19:09:46" />
         <Keyword name="#TR2"  value="0,0" />
         <Keyword name="$TR"  value="FSC,10000" />
         <Keyword name="#AcqTime"  value="15340" />
         <Keyword name="#Company"  value="DAKEWE" />
         <Keyword name="$TIMESTEP"  value="1" />
         <Keyword name="$PAR"  value="13" />
         <Keyword name="$TOT"  value="35322" />
         <Keyword name="$NEXTDATA"  value="0" />
         <Keyword name="$MODE"  value="L" />
         <Keyword name="$DATATYPE"  value="F" />
         <Keyword name="$BYTEORD"  value="1,2,3,4" />
         <Keyword name="$ENDSTEXT"  value="0" />
         <Keyword name="$ENDANALYSIS"  value="0" />
         <Keyword name="$BEGINSTEXT"  value="0" />
         <Keyword name="$BEGINANALYSIS"  value="0" />
         <Keyword name="$ENDDATA"  value="1838849" />
         <Keyword name="$BEGINDATA"  value="2106" />
         <Keyword name="FJ_FCS_VERSION"  value="3" />
         <Keyword name="$P14N"  value="Comp-BL1-H" />
         <Keyword name="$P14S"  value="FITC-CD11b-H" />
         <Keyword name="$P14R"  value="262499" />
         <Keyword name="$P15N"  value="Comp-BL2-H" />
         <Keyword name="$P15S"  value="PE-F4_80-H" />
         <Keyword name="$P15R"  value="262499" />
         <Keyword name="$P16N"  value="Comp-BL3-H" />
         <Keyword name="$P16S"  value="PerCP-CD86-H" />
         <Keyword name="$P16R"  value="262499" />
         <Keyword name="$P17N"  value="Comp-BL4-H" />
         <Keyword name="$P17S"  value="PE-Cy7-H" />
         <Keyword name="$P17R"  value="262499" />
         <Keyword name="$P18N"  value="Comp-RL1-H" />
         <Keyword name="$P18S"  value="APC-CD206-H" />
         <Keyword name="$P18R"  value="262499" />
         <Keyword name="$P19N"  value="Comp-RL2-H" />
         <Keyword name="$P19S"  value="APC-Cy7-H" />
         <Keyword name="$P19R"  value="262499" />
       </Keywords>
       <SampleNode name="D2.2.fcs"  annotation=""  owningGroup=""  expanded="1"  sortPriority="10"  count="35322"  sampleID="6" >
         <Graph smoothing="0"  backColor="#ffffff"  foreColor="#000000"  type="Pseudocolor"  fast="1"  rowCount="35322" >
           <Axis dimension="x"  name="FSC-H"  label=""  auto="auto" />
           <Axis dimension="y"  name="SSC-H"  label=""  auto="auto" />
           <GraphSettings level="5%"  smoothingHighResolution="1"  contourHighResolution="1"  histogramSmoothingCount="0"  graphResolution="256"  showOutliers="0"  drawLargeDots="0"  dotsToDraw="8000"  tint="le.chartfill.tinted.40"  lineWeight="le.lineweight.normal"  lineStyle="le.linestyle.solid" />
           <GraphEnvironment showGrid="0"  showAxes="tnlTNL"  showGates="1"  showFreqOnPlots="1"  showGateNameOnPlots="1"  showMedians="0"  showUncomped="0"  addEventParam="0"  lastYAxisName="" >
             <TextTraits font="SansSerif"  size="12"  name="Labels"  style="plain"  color="#000000"  background="#00ffffff"  just="left" />
             <TextTraits font="SansSerif"  size="12"  name="LayoutGates"  style="plain"  color="#000000"  background="#00ffffff"  just="left" />
             <TextTraits font="SansSerif"  size="10"  name="Numbers"  style="plain"  color="#000000"  background="#00ffffff"  just="left" />
             <TextTraits font="SansSerif"  size="10"  name="Legend"  style="plain"  color="#000000"  background="#00ffffff"  just="left" />
             <WindowPosition x="0"  y="0"  width="0"  height="0"  displayed="0"  panelState="" />
           </GraphEnvironment>
         </Graph>
         <Subpopulations>
           <Population name="Cells"  annotation=""  owningGroup="所有样本"  expanded="1"  sortPriority="10"  count="19194" >
             <Graph smoothing="0"  backColor="#ffffff"  foreColor="#000000"  type="Pseudocolor"  fast="1"  rowCount="35322" >
               <Axis dimension="x"  name="Comp-BL1-H"  label=""  auto="auto" />
               <Axis dimension="y"  name="SSC-A"  label=""  auto="auto" />
               <GraphSettings level="5%"  smoothingHighResolution="1"  contourHighResolution="1"  histogramSmoothingCount="0"  graphResolution="256"  showOutliers="0"  drawLargeDots="0"  dotsToDraw="8000"  tint="le.chartfill.tinted.40"  lineWeight="le.lineweight.normal"  lineStyle="le.linestyle.solid" />
               <GraphEnvironment showGrid="0"  showAxes="tnlTNL"  showGates="1"  showFreqOnPlots="1"  showGateNameOnPlots="1"  showMedians="0"  showUncomped="0"  addEventParam="0"  lastYAxisName="" >
                 <TextTraits font="SansSerif"  size="12"  name="Labels"  style="plain"  color="#000000"  background="#00ffffff"  just="left" />
                 <TextTraits font="SansSerif"  size="12"  name="LayoutGates"  style="plain"  color="#000000"  background="#00ffffff"  just="left" />
                 <TextTraits font="SansSerif"  size="10"  name="Numbers"  style="plain"  color="#000000"  background="#00ffffff"  just="left" />
                 <TextTraits font="SansSerif"  size="10"  name="Legend"  style="plain"  color="#000000"  background="#00ffffff"  just="left" />
                 <WindowPosition x="963"  y="14"  width="390"  height="520"  displayed="1"  panelState="---" />
               </GraphEnvironment>
             </Graph>
             <Gate gating:id="ID1733999258" >
               <gating:RectangleGate eventsInside="1"  annoOffsetX="-116"  annoOffsetY="-135"  tint="#000000"  isTinted="0"  lineWeight="Normal"  userDefined="1"  percentX="0"  percentY="0" >
                 <gating:dimension gating:min="32256.35593220339"  gating:max="235805.08474576272" >
                   <data-type:fcs-dimension data-type:name="FSC-A" />
                 </gating:dimension>
                 <gating:dimension gating:min="3679.9065420560746"  gating:max="242873.83177570094" >
                   <data-type:fcs-dimension data-type:name="SSC-A" />
                 </gating:dimension>
               </gating:RectangleGate>
             </Gate>
             <Subpopulations>
               <Population name="FITC-CD11b-H, SSC-A 子细胞群"  annotation=""  owningGroup="所有样本"  expanded="1"  sortPriority="10"  count="9145" >
                 <Graph smoothing="0"  backColor="#ffffff"  foreColor="#000000"  type="Pseudocolor"  fast="1"  rowCount="35322" >
                   <Axis dimension="x"  name="Comp-BL2-H"  label=""  auto="auto" />
                   <Axis dimension="y"  name="Comp-RL1-H"  label=""  auto="auto" />
                   <GraphSettings level="5%"  smoothingHighResolution="1"  contourHighResolution="1"  histogramSmoothingCount="0"  graphResolution="256"  showOutliers="0"  drawLargeDots="0"  dotsToDraw="8000"  tint="le.chartfill.tinted.40"  lineWeight="le.lineweight.normal"  lineStyle="le.linestyle.solid" />
                   <GraphEnvironment showGrid="0"  showAxes="tnlTNL"  showGates="1"  showFreqOnPlots="1"  showGateNameOnPlots="1"  showMedians="0"  showUncomped="0"  addEventParam="0"  lastYAxisName="" >
                    <TextTraits font="SansSerif"  size="12"  name="Labels"  style="plain"  color="#000000"  background="#00ffffff"  just="left" />
                    <TextTraits font="SansSerif"  size="12"  name="LayoutGates"  style="plain"  color="#000000"  background="#00ffffff"  just="left" />
                    <TextTraits font="SansSerif"  size="10"  name="Numbers"  style="plain"  color="#000000"  background="#00ffffff"  just="left" />
                    <TextTraits font="SansSerif"  size="10"  name="Legend"  style="plain"  color="#000000"  background="#00ffffff"  just="left" />
                    <WindowPosition x="616"  y="12"  width="776"  height="1027"  displayed="1"  panelState="---" />
                   </GraphEnvironment>
                 </Graph>
                 <Gate gating:id="ID1972439416"  gating:parent_id="ID1733999258" >
                   <gating:RectangleGate eventsInside="1"  annoOffsetX="-177"  annoOffsetY="-246"  tint="#000000"  isTinted="0"  lineWeight="Normal"  userDefined="1"  percentX="0"  percentY="0" >
                    <gating:dimension gating:min="824.5677876454738"  gating:max="139181.13055014878" >
                    <data-type:fcs-dimension data-type:name="Comp-BL1-H" />
                    </gating:dimension>
                    <gating:dimension gating:min="4906.542056074766"  gating:max="256366.82242990655" >
                    <data-type:fcs-dimension data-type:name="SSC-A" />
                    </gating:dimension>
                   </gating:RectangleGate>
                 </Gate>
                 <Subpopulations>
                   <Population name="Q1: PE-F4_80-H- , PerCP-CD86-H+"  annotation=""  owningGroup="所有样本"  expanded="1"  sortPriority="10"  count="33" >
                    <Graph smoothing="0"  backColor="#ffffff"  foreColor="#000000"  type="Pseudocolor"  fast="1"  rowCount="35322" >
                    <Axis dimension="x"  name="Comp-BL2-H"  label=""  auto="auto" />
                    <Axis dimension="y"  name="Comp-BL3-H"  label=""  auto="auto" />
                    <GraphSettings level="5%"  smoothingHighResolution="1"  contourHighResolution="1"  histogramSmoothingCount="0"  graphResolution="256"  showOutliers="0"  drawLargeDots="0"  dotsToDraw="8000"  tint="le.chartfill.tinted.40"  lineWeight="le.lineweight.normal"  lineStyle="le.linestyle.solid" />
                    <GraphEnvironment showGrid="0"  showAxes="tnlTNL"  showGates="1"  showFreqOnPlots="1"  showGateNameOnPlots="1"  showMedians="0"  showUncomped="0"  addEventParam="0"  lastYAxisName="" >
                    <TextTraits font="SansSerif"  size="12"  name="Labels"  style="plain"  color="#000000"  background="#00ffffff"  just="left" />
                    <TextTraits font="SansSerif"  size="12"  name="LayoutGates"  style="plain"  color="#000000"  background="#00ffffff"  just="left" />
                    <TextTraits font="SansSerif"  size="10"  name="Numbers"  style="plain"  color="#000000"  background="#00ffffff"  just="left" />
                    <TextTraits font="SansSerif"  size="10"  name="Legend"  style="plain"  color="#000000"  background="#00ffffff"  just="left" />
                    <WindowPosition x="1342"  y="20"  width="390"  height="520"  displayed="1"  panelState="---" />
                    </GraphEnvironment>
                    </Graph>
                    <Gate gating:id="ID84205973"  gating:parent_id="ID1972439416" >
                    <gating:RectangleGate eventsInside="1"  annoOffsetX="0"  annoOffsetY="0"  tint="#000000"  isTinted="0"  lineWeight="Normal"  userDefined="1"  percentX="0"  percentY="0" >
                    <gating:dimension gating:max="364.2951611916342" >
                    <data-type:fcs-dimension data-type:name="Comp-BL2-H" />
                    </gating:dimension>
                    <gating:dimension gating:min="1765.9073208385014" >
                    <data-type:fcs-dimension data-type:name="Comp-BL3-H" />
                    </gating:dimension>
                    </gating:RectangleGate>
                    </Gate>
                   </Population>
                   <Population name="Q2: PE-F4_80-H+ , PerCP-CD86-H+"  annotation=""  owningGroup="所有样本"  expanded="1"  sortPriority="10"  count="145" >
                    <Graph smoothing="0"  backColor="#ffffff"  foreColor="#000000"  type="Pseudocolor"  fast="1"  rowCount="35322" >
                    <Axis dimension="x"  name="Comp-BL2-H"  label=""  auto="auto" />
                    <Axis dimension="y"  name="Comp-BL3-H"  label=""  auto="auto" />
                    <GraphSettings level="5%"  smoothingHighResolution="1"  contourHighResolution="1"  histogramSmoothingCount="0"  graphResolution="256"  showOutliers="0"  drawLargeDots="0"  dotsToDraw="8000"  tint="le.chartfill.tinted.40"  lineWeight="le.lineweight.normal"  lineStyle="le.linestyle.solid" />
                    <GraphEnvironment showGrid="0"  showAxes="tnlTNL"  showGates="1"  showFreqOnPlots="1"  showGateNameOnPlots="1"  showMedians="0"  showUncomped="0"  addEventParam="0"  lastYAxisName="" >
                    <TextTraits font="SansSerif"  size="12"  name="Labels"  style="plain"  color="#000000"  background="#00ffffff"  just="left" />
                    <TextTraits font="SansSerif"  size="12"  name="LayoutGates"  style="plain"  color="#000000"  background="#00ffffff"  just="left" />
                    <TextTraits font="SansSerif"  size="10"  name="Numbers"  style="plain"  color="#000000"  background="#00ffffff"  just="left" />
                    <TextTraits font="SansSerif"  size="10"  name="Legend"  style="plain"  color="#000000"  background="#00ffffff"  just="left" />
                    <WindowPosition x="1342"  y="20"  width="390"  height="520"  displayed="1"  panelState="---" />
                    </GraphEnvironment>
                    </Graph>
                    <Gate gating:id="ID58064838"  gating:parent_id="ID1972439416" >
                    <gating:RectangleGate eventsInside="1"  annoOffsetX="0"  annoOffsetY="0"  tint="#000000"  isTinted="0"  lineWeight="Normal"  userDefined="1"  percentX="0"  percentY="0" >
                    <gating:dimension gating:min="364.2951611916342" >
                    <data-type:fcs-dimension data-type:name="Comp-BL2-H" />
                    </gating:dimension>
                    <gating:dimension gating:min="1765.9073208385014" >
                    <data-type:fcs-dimension data-type:name="Comp-BL3-H" />
                    </gating:dimension>
                    </gating:RectangleGate>
                    </Gate>
                   </Population>
                   <Population name="Q3: PE-F4_80-H+ , PerCP-CD86-H-"  annotation=""  owningGroup="所有样本"  expanded="1"  sortPriority="10"  count="1896" >
                    <Graph smoothing="0"  backColor="#ffffff"  foreColor="#000000"  type="Pseudocolor"  fast="1"  rowCount="35322" >
                    <Axis dimension="x"  name="Comp-BL2-H"  label=""  auto="auto" />
                    <Axis dimension="y"  name="Comp-BL3-H"  label=""  auto="auto" />
                    <GraphSettings level="5%"  smoothingHighResolution="1"  contourHighResolution="1"  histogramSmoothingCount="0"  graphResolution="256"  showOutliers="0"  drawLargeDots="0"  dotsToDraw="8000"  tint="le.chartfill.tinted.40"  lineWeight="le.lineweight.normal"  lineStyle="le.linestyle.solid" />
                    <GraphEnvironment showGrid="0"  showAxes="tnlTNL"  showGates="1"  showFreqOnPlots="1"  showGateNameOnPlots="1"  showMedians="0"  showUncomped="0"  addEventParam="0"  lastYAxisName="" >
                    <TextTraits font="SansSerif"  size="12"  name="Labels"  style="plain"  color="#000000"  background="#00ffffff"  just="left" />
                    <TextTraits font="SansSerif"  size="12"  name="LayoutGates"  style="plain"  color="#000000"  background="#00ffffff"  just="left" />
                    <TextTraits font="SansSerif"  size="10"  name="Numbers"  style="plain"  color="#000000"  background="#00ffffff"  just="left" />
                    <TextTraits font="SansSerif"  size="10"  name="Legend"  style="plain"  color="#000000"  background="#00ffffff"  just="left" />
                    <WindowPosition x="1342"  y="20"  width="390"  height="520"  displayed="1"  panelState="---" />
                    </GraphEnvironment>
                    </Graph>
                    <Gate gating:id="ID938156528"  gating:parent_id="ID1972439416" >
                    <gating:RectangleGate eventsInside="1"  annoOffsetX="0"  annoOffsetY="0"  tint="#000000"  isTinted="0"  lineWeight="Normal"  userDefined="1"  percentX="0"  percentY="0" >
                    <gating:dimension gating:min="364.2951611916342" >
                    <data-type:fcs-dimension data-type:name="Comp-BL2-H" />
                    </gating:dimension>
                    <gating:dimension gating:max="1765.9073208385014" >
                    <data-type:fcs-dimension data-type:name="Comp-BL3-H" />
                    </gating:dimension>
                    </gating:RectangleGate>
                    </Gate>
                   </Population>
                   <Population name="Q4: PE-F4_80-H- , PerCP-CD86-H-"  annotation=""  owningGroup="所有样本"  expanded="1"  sortPriority="10"  count="7071" >
                    <Graph smoothing="0"  backColor="#ffffff"  foreColor="#000000"  type="Pseudocolor"  fast="1"  rowCount="35322" >
                    <Axis dimension="x"  name="Comp-BL2-H"  label=""  auto="auto" />
                    <Axis dimension="y"  name="Comp-BL3-H"  label=""  auto="auto" />
                    <GraphSettings level="5%"  smoothingHighResolution="1"  contourHighResolution="1"  histogramSmoothingCount="0"  graphResolution="256"  showOutliers="0"  drawLargeDots="0"  dotsToDraw="8000"  tint="le.chartfill.tinted.40"  lineWeight="le.lineweight.normal"  lineStyle="le.linestyle.solid" />
                    <GraphEnvironment showGrid="0"  showAxes="tnlTNL"  showGates="1"  showFreqOnPlots="1"  showGateNameOnPlots="1"  showMedians="0"  showUncomped="0"  addEventParam="0"  lastYAxisName="" >
                    <TextTraits font="SansSerif"  size="12"  name="Labels"  style="plain"  color="#000000"  background="#00ffffff"  just="left" />
                    <TextTraits font="SansSerif"  size="12"  name="LayoutGates"  style="plain"  color="#000000"  background="#00ffffff"  just="left" />
                    <TextTraits font="SansSerif"  size="10"  name="Numbers"  style="plain"  color="#000000"  background="#00ffffff"  just="left" />
                    <TextTraits font="SansSerif"  size="10"  name="Legend"  style="plain"  color="#000000"  background="#00ffffff"  just="left" />
                    <WindowPosition x="1342"  y="20"  width="390"  height="520"  displayed="1"  panelState="---" />
                    </GraphEnvironment>
                    </Graph>
                    <Gate gating:id="ID771829822"  gating:parent_id="ID1972439416" >
                    <gating:RectangleGate eventsInside="1"  annoOffsetX="0"  annoOffsetY="0"  tint="#000000"  isTinted="0"  lineWeight="Normal"  userDefined="1"  percentX="0"  percentY="0" >
                    <gating:dimension gating:max="364.2951611916342" >
                    <data-type:fcs-dimension data-type:name="Comp-BL2-H" />
                    </gating:dimension>
                    <gating:dimension gating:max="1765.9073208385014" >
                    <data-type:fcs-dimension data-type:name="Comp-BL3-H" />
                    </gating:dimension>
                    </gating:RectangleGate>
                    </Gate>
                   </Population>
                   <Population name="Q5: PE-F4_80-H- , APC-CD206-H+"  annotation=""  owningGroup=""  expanded="1"  sortPriority="10"  count="122" >
                    <Graph smoothing="0"  backColor="#ffffff"  foreColor="#000000"  type="Pseudocolor"  fast="1"  rowCount="35322" >
                    <Axis dimension="x"  name="Comp-BL2-H"  label=""  auto="auto" />
                    <Axis dimension="y"  name="Comp-RL1-H"  label=""  auto="auto" />
                    <GraphSettings level="5%"  smoothingHighResolution="1"  contourHighResolution="1"  histogramSmoothingCount="0"  graphResolution="256"  showOutliers="0"  drawLargeDots="0"  dotsToDraw="8000"  tint="le.chartfill.tinted.40"  lineWeight="le.lineweight.normal"  lineStyle="le.linestyle.solid" />
                    <GraphEnvironment showGrid="0"  showAxes="tnlTNL"  showGates="1"  showFreqOnPlots="1"  showGateNameOnPlots="1"  showMedians="0"  showUncomped="0"  addEventParam="0"  lastYAxisName="" >
                    <TextTraits font="SansSerif"  size="12"  name="Labels"  style="plain"  color="#000000"  background="#00ffffff"  just="left" />
                    <TextTraits font="SansSerif"  size="12"  name="LayoutGates"  style="plain"  color="#000000"  background="#00ffffff"  just="left" />
                    <TextTraits font="SansSerif"  size="10"  name="Numbers"  style="plain"  color="#000000"  background="#00ffffff"  just="left" />
                    <TextTraits font="SansSerif"  size="10"  name="Legend"  style="plain"  color="#000000"  background="#00ffffff"  just="left" />
                    <WindowPosition x="616"  y="12"  width="776"  height="1027"  displayed="1"  panelState="---" />
                    </GraphEnvironment>
                    </Graph>
                    <Gate gating:id="ID1342590474"  gating:parent_id="ID1972439416" >
                    <gating:RectangleGate eventsInside="1"  annoOffsetX="0"  annoOffsetY="0"  tint="#000000"  isTinted="0"  lineWeight="Normal"  userDefined="1"  percentX="0"  percentY="0" >
                    <gating:dimension gating:max="613.7287846659702" >
                    <data-type:fcs-dimension data-type:name="Comp-BL2-H" />
                    </gating:dimension>
                    <gating:dimension gating:min="282.00589646031756" >
                    <data-type:fcs-dimension data-type:name="Comp-RL1-H" />
                    </gating:dimension>
                    </gating:RectangleGate>
                    </Gate>
                   </Population>
                   <Population name="Q6: PE-F4_80-H+ , APC-CD206-H+"  annotation=""  owningGroup=""  expanded="1"  sortPriority="10"  count="148" >
                    <Graph smoothing="0"  backColor="#ffffff"  foreColor="#000000"  type="Pseudocolor"  fast="1"  rowCount="35322" >
                    <Axis dimension="x"  name="Comp-BL2-H"  label=""  auto="auto" />
                    <Axis dimension="y"  name="Comp-RL1-H"  label=""  auto="auto" />
                    <GraphSettings level="5%"  smoothingHighResolution="1"  contourHighResolution="1"  histogramSmoothingCount="0"  graphResolution="256"  showOutliers="0"  drawLargeDots="0"  dotsToDraw="8000"  tint="le.chartfill.tinted.40"  lineWeight="le.lineweight.normal"  lineStyle="le.linestyle.solid" />
                    <GraphEnvironment showGrid="0"  showAxes="tnlTNL"  showGates="1"  showFreqOnPlots="1"  showGateNameOnPlots="1"  showMedians="0"  showUncomped="0"  addEventParam="0"  lastYAxisName="" >
                    <TextTraits font="SansSerif"  size="12"  name="Labels"  style="plain"  color="#000000"  background="#00ffffff"  just="left" />
                    <TextTraits font="SansSerif"  size="12"  name="LayoutGates"  style="plain"  color="#000000"  background="#00ffffff"  just="left" />
                    <TextTraits font="SansSerif"  size="10"  name="Numbers"  style="plain"  color="#000000"  background="#00ffffff"  just="left" />
                    <TextTraits font="SansSerif"  size="10"  name="Legend"  style="plain"  color="#000000"  background="#00ffffff"  just="left" />
                    <WindowPosition x="616"  y="12"  width="776"  height="1027"  displayed="1"  panelState="---" />
                    </GraphEnvironment>
                    </Graph>
                    <Gate gating:id="ID1307417489"  gating:parent_id="ID1972439416" >
                    <gating:RectangleGate eventsInside="1"  annoOffsetX="0"  annoOffsetY="0"  tint="#000000"  isTinted="0"  lineWeight="Normal"  userDefined="1"  percentX="0"  percentY="0" >
                    <gating:dimension gating:min="613.7287846659702" >
                    <data-type:fcs-dimension data-type:name="Comp-BL2-H" />
                    </gating:dimension>
                    <gating:dimension gating:min="282.00589646031756" >
                    <data-type:fcs-dimension data-type:name="Comp-RL1-H" />
                    </gating:dimension>
                    </gating:RectangleGate>
                    </Gate>
                   </Population>
                   <Population name="Q7: PE-F4_80-H+ , APC-CD206-H-"  annotation=""  owningGroup=""  expanded="1"  sortPriority="10"  count="1646" >
                    <Graph smoothing="0"  backColor="#ffffff"  foreColor="#000000"  type="Pseudocolor"  fast="1"  rowCount="35322" >
                    <Axis dimension="x"  name="Comp-BL2-H"  label=""  auto="auto" />
                    <Axis dimension="y"  name="Comp-RL1-H"  label=""  auto="auto" />
                    <GraphSettings level="5%"  smoothingHighResolution="1"  contourHighResolution="1"  histogramSmoothingCount="0"  graphResolution="256"  showOutliers="0"  drawLargeDots="0"  dotsToDraw="8000"  tint="le.chartfill.tinted.40"  lineWeight="le.lineweight.normal"  lineStyle="le.linestyle.solid" />
                    <GraphEnvironment showGrid="0"  showAxes="tnlTNL"  showGates="1"  showFreqOnPlots="1"  showGateNameOnPlots="1"  showMedians="0"  showUncomped="0"  addEventParam="0"  lastYAxisName="" >
                    <TextTraits font="SansSerif"  size="12"  name="Labels"  style="plain"  color="#000000"  background="#00ffffff"  just="left" />
                    <TextTraits font="SansSerif"  size="12"  name="LayoutGates"  style="plain"  color="#000000"  background="#00ffffff"  just="left" />
                    <TextTraits font="SansSerif"  size="10"  name="Numbers"  style="plain"  color="#000000"  background="#00ffffff"  just="left" />
                    <TextTraits font="SansSerif"  size="10"  name="Legend"  style="plain"  color="#000000"  background="#00ffffff"  just="left" />
                    <WindowPosition x="616"  y="12"  width="776"  height="1027"  displayed="1"  panelState="---" />
                    </GraphEnvironment>
                    </Graph>
                    <Gate gating:id="ID713061519"  gating:parent_id="ID1972439416" >
                    <gating:RectangleGate eventsInside="1"  annoOffsetX="0"  annoOffsetY="0"  tint="#000000"  isTinted="0"  lineWeight="Normal"  userDefined="1"  percentX="0"  percentY="0" >
                    <gating:dimension gating:min="613.7287846659702" >
                    <data-type:fcs-dimension data-type:name="Comp-BL2-H" />
                    </gating:dimension>
                    <gating:dimension gating:max="282.00589646031756" >
                    <data-type:fcs-dimension data-type:name="Comp-RL1-H" />
                    </gating:dimension>
                    </gating:RectangleGate>
                    </Gate>
                   </Population>
                   <Population name="Q8: PE-F4_80-H- , APC-CD206-H-"  annotation=""  owningGroup=""  expanded="1"  sortPriority="10"  count="7229" >
                    <Graph smoothing="0"  backColor="#ffffff"  foreColor="#000000"  type="Pseudocolor"  fast="1"  rowCount="35322" >
                    <Axis dimension="x"  name="Comp-BL2-H"  label=""  auto="auto" />
                    <Axis dimension="y"  name="Comp-RL1-H"  label=""  auto="auto" />
                    <GraphSettings level="5%"  smoothingHighResolution="1"  contourHighResolution="1"  histogramSmoothingCount="0"  graphResolution="256"  showOutliers="0"  drawLargeDots="0"  dotsToDraw="8000"  tint="le.chartfill.tinted.40"  lineWeight="le.lineweight.normal"  lineStyle="le.linestyle.solid" />
                    <GraphEnvironment showGrid="0"  showAxes="tnlTNL"  showGates="1"  showFreqOnPlots="1"  showGateNameOnPlots="1"  showMedians="0"  showUncomped="0"  addEventParam="0"  lastYAxisName="" >
                    <TextTraits font="SansSerif"  size="12"  name="Labels"  style="plain"  color="#000000"  background="#00ffffff"  just="left" />
                    <TextTraits font="SansSerif"  size="12"  name="LayoutGates"  style="plain"  color="#000000"  background="#00ffffff"  just="left" />
                    <TextTraits font="SansSerif"  size="10"  name="Numbers"  style="plain"  color="#000000"  background="#00ffffff"  just="left" />
                    <TextTraits font="SansSerif"  size="10"  name="Legend"  style="plain"  color="#000000"  background="#00ffffff"  just="left" />
                    <WindowPosition x="616"  y="12"  width="776"  height="1027"  displayed="1"  panelState="---" />
                    </GraphEnvironment>
                    </Graph>
                    <Gate gating:id="ID1466199573"  gating:parent_id="ID1972439416" >
                    <gating:RectangleGate eventsInside="1"  annoOffsetX="0"  annoOffsetY="0"  tint="#000000"  isTinted="0"  lineWeight="Normal"  userDefined="1"  percentX="0"  percentY="0" >
                    <gating:dimension gating:max="613.7287846659702" >
                    <data-type:fcs-dimension data-type:name="Comp-BL2-H" />
                    </gating:dimension>
                    <gating:dimension gating:max="282.00589646031756" >
                    <data-type:fcs-dimension data-type:name="Comp-RL1-H" />
                    </gating:dimension>
                    </gating:RectangleGate>
                    </Gate>
                   </Population>
                 </Subpopulations>
               </Population>
             </Subpopulations>
           </Population>
         </Subpopulations>
       </SampleNode>
     </Sample>
     <Sample>
       <DataSet uri="file:/D:/天中医/论文/他人/肖璐师姐/文章1/第二次/3流式/样本-血巨噬_FCS/D1.1.fcs"  sampleID="3" />
       <transforms:spilloverMatrix prefix="Comp-"  name="Acquisition-defined"  editable="0"  color="#c0c0c0"  version="FlowJo-10.0.7r2"  status="FINALIZED"  transforms:id="bdaa22d7-2d09-4d0c-9a73-bae14d5902da"  suffix="" >
         <data-type:parameters>
           <data-type:parameter data-type:name="BL1-H" />
           <data-type:parameter data-type:name="BL2-H" />
           <data-type:parameter data-type:name="BL3-H" />
           <data-type:parameter data-type:name="BL4-H" />
           <data-type:parameter data-type:name="RL1-H" />
           <data-type:parameter data-type:name="RL2-H" />
         </data-type:parameters>
         <transforms:spillover data-type:parameter="BL1-H" >
           <transforms:coefficient data-type:parameter="BL1-H"  transforms:value="1" />
           <transforms:coefficient data-type:parameter="BL2-H"  transforms:value="0.6000000238" />
           <transforms:coefficient data-type:parameter="BL3-H"  transforms:value="0.0099999998" />
           <transforms:coefficient data-type:parameter="BL4-H"  transforms:value="0" />
           <transforms:coefficient data-type:parameter="RL1-H"  transforms:value="0.0003" />
           <transforms:coefficient data-type:parameter="RL2-H"  transforms:value="0" />
         </transforms:spillover>
         <transforms:spillover data-type:parameter="BL2-H" >
           <transforms:coefficient data-type:parameter="BL1-H"  transforms:value="0" />
           <transforms:coefficient data-type:parameter="BL2-H"  transforms:value="1" />
           <transforms:coefficient data-type:parameter="BL3-H"  transforms:value="0" />
           <transforms:coefficient data-type:parameter="BL4-H"  transforms:value="0" />
           <transforms:coefficient data-type:parameter="RL1-H"  transforms:value="0" />
           <transforms:coefficient data-type:parameter="RL2-H"  transforms:value="0" />
         </transforms:spillover>
         <transforms:spillover data-type:parameter="BL3-H" >
           <transforms:coefficient data-type:parameter="BL1-H"  transforms:value="0" />
           <transforms:coefficient data-type:parameter="BL2-H"  transforms:value="0" />
           <transforms:coefficient data-type:parameter="BL3-H"  transforms:value="1" />
           <transforms:coefficient data-type:parameter="BL4-H"  transforms:value="0" />
           <transforms:coefficient data-type:parameter="RL1-H"  transforms:value="0.0299999993" />
           <transforms:coefficient data-type:parameter="RL2-H"  transforms:value="0" />
         </transforms:spillover>
         <transforms:spillover data-type:parameter="BL4-H" >
           <transforms:coefficient data-type:parameter="BL1-H"  transforms:value="0" />
           <transforms:coefficient data-type:parameter="BL2-H"  transforms:value="0" />
           <transforms:coefficient data-type:parameter="BL3-H"  transforms:value="0" />
           <transforms:coefficient data-type:parameter="BL4-H"  transforms:value="1" />
           <transforms:coefficient data-type:parameter="RL1-H"  transforms:value="0" />
           <transforms:coefficient data-type:parameter="RL2-H"  transforms:value="0" />
         </transforms:spillover>
         <transforms:spillover data-type:parameter="RL1-H" >
           <transforms:coefficient data-type:parameter="BL1-H"  transforms:value="0" />
           <transforms:coefficient data-type:parameter="BL2-H"  transforms:value="0" />
           <transforms:coefficient data-type:parameter="BL3-H"  transforms:value="0" />
           <transforms:coefficient data-type:parameter="BL4-H"  transforms:value="0" />
           <transforms:coefficient data-type:parameter="RL1-H"  transforms:value="1" />
           <transforms:coefficient data-type:parameter="RL2-H"  transforms:value="0" />
         </transforms:spillover>
         <transforms:spillover data-type:parameter="RL2-H" >
           <transforms:coefficient data-type:parameter="BL1-H"  transforms:value="0" />
           <transforms:coefficient data-type:parameter="BL2-H"  transforms:value="0" />
           <transforms:coefficient data-type:parameter="BL3-H"  transforms:value="0" />
           <transforms:coefficient data-type:parameter="BL4-H"  transforms:value="0" />
           <transforms:coefficient data-type:parameter="RL1-H"  transforms:value="0" />
           <transforms:coefficient data-type:parameter="RL2-H"  transforms:value="1" />
         </transforms:spillover>
       </transforms:spilloverMatrix>
       <Transformations>
         <transforms:linear transforms:minRange="0"  transforms:maxRange="262500"  gain="1" >
           <data-type:parameter data-type:name="FSC-H" />
         </transforms:linear>
         <transforms:linear transforms:minRange="0"  transforms:maxRange="262500"  gain="1" >
           <data-type:parameter data-type:name="FSC-A" />
         </transforms:linear>
         <transforms:log transforms:offset="1"  transforms:decades="5.4191293077" >
           <data-type:parameter data-type:name="FSC-W" />
         </transforms:log>
         <transforms:linear transforms:minRange="0"  transforms:maxRange="262500"  gain="1" >
           <data-type:parameter data-type:name="SSC-H" />
         </transforms:linear>
         <transforms:linear transforms:minRange="0"  transforms:maxRange="262500"  gain="1" >
           <data-type:parameter data-type:name="SSC-A" />
         </transforms:linear>
         <transforms:log transforms:offset="1"  transforms:decades="5.4191293077" >
           <data-type:parameter data-type:name="SSC-W" />
         </transforms:log>
         <transforms:log transforms:offset="1"  transforms:decades="5.4191293077" >
           <data-type:parameter data-type:name="BL1-H" />
         </transforms:log>
         <transforms:log transforms:offset="1"  transforms:decades="5.4191293077" >
           <data-type:parameter data-type:name="BL2-H" />
         </transforms:log>
         <transforms:log transforms:offset="1"  transforms:decades="5.4191293077" >
           <data-type:parameter data-type:name="BL3-H" />
         </transforms:log>
         <transforms:log transforms:offset="1"  transforms:decades="5.4191293077" >
           <data-type:parameter data-type:name="BL4-H" />
         </transforms:log>
         <transforms:log transforms:offset="1"  transforms:decades="5.4191293077" >
           <data-type:parameter data-type:name="RL1-H" />
         </transforms:log>
         <transforms:log transforms:offset="1"  transforms:decades="5.4191293077" >
           <data-type:parameter data-type:name="RL2-H" />
         </transforms:log>
         <transforms:linear transforms:minRange="1"  transforms:maxRange="32"  gain="1" >
           <data-type:parameter data-type:name="TIME" />
         </transforms:linear>
         <transforms:log transforms:offset="1"  transforms:decades="5.4191293077" >
           <data-type:parameter data-type:name="Comp-BL1-H" />
         </transforms:log>
         <transforms:log transforms:offset="1"  transforms:decades="5.4191293077" >
           <data-type:parameter data-type:name="Comp-BL2-H" />
         </transforms:log>
         <transforms:log transforms:offset="1"  transforms:decades="5.4191293077" >
           <data-type:parameter data-type:name="Comp-BL3-H" />
         </transforms:log>
         <transforms:log transforms:offset="1"  transforms:decades="5.4191293077" >
           <data-type:parameter data-type:name="Comp-BL4-H" />
         </transforms:log>
         <transforms:log transforms:offset="1"  transforms:decades="5.4191293077" >
           <data-type:parameter data-type:name="Comp-RL1-H" />
         </transforms:log>
         <transforms:log transforms:offset="1"  transforms:decades="5.4191293077" >
           <data-type:parameter data-type:name="Comp-RL2-H" />
         </transforms:log>
       </Transformations>
       <Keywords>
         <Keyword name="$SPILLOVER"  value="6,BL1-H,BL2-H,BL3-H,BL4-H,RL1-H,RL2-H,1,0.6,0.01,0,0.0003,0,0,1,0,0,0,0,0,0,1,0,0.03,0,0,0,0,1,0,0,0,0,0,0,1,0,0,0,0,0,0,1" />
         <Keyword name="$P13S"  value="TIME" />
         <Keyword name="P13DISPLAY"  value="LOG" />
         <Keyword name="$P12S"  value="APC-Cy7-H" />
         <Keyword name="P12DISPLAY"  value="LOG" />
         <Keyword name="$P11S"  value="APC-CD206-H" />
         <Keyword name="P11DISPLAY"  value="LOG" />
         <Keyword name="$P10S"  value="PE-Cy7-H" />
         <Keyword name="P10DISPLAY"  value="LOG" />
         <Keyword name="$P9S"  value="PerCP-CD86-H" />
         <Keyword name="P9DISPLAY"  value="LOG" />
         <Keyword name="$P8S"  value="PE-F4_80-H" />
         <Keyword name="P8DISPLAY"  value="LOG" />
         <Keyword name="$P7S"  value="FITC-CD11b-H" />
         <Keyword name="P7DISPLAY"  value="LOG" />
         <Keyword name="$P6S"  value="SSC-W" />
         <Keyword name="P6DISPLAY"  value="LOG" />
         <Keyword name="$P5S"  value="SSC-A" />
         <Keyword name="P5DISPLAY"  value="LOG" />
         <Keyword name="$P4S"  value="SSC-H" />
         <Keyword name="P4DISPLAY"  value="LOG" />
         <Keyword name="$P3S"  value="FSC-W" />
         <Keyword name="P3DISPLAY"  value="LOG" />
         <Keyword name="$P2S"  value="FSC-A" />
         <Keyword name="P2DISPLAY"  value="LOG" />
         <Keyword name="$P1S"  value="FSC-H" />
         <Keyword name="P1DISPLAY"  value="LOG" />
         <Keyword name="$CYT"  value="EXFLOW" />
         <Keyword name="#VoltageAlias"  value="FSC,SSC,FITC-CD11b,PE-F4_80,PerCP-CD86,PE-Cy7,APC-CD206,APC-Cy7" />
         <Keyword name="#VoltageNames"  value="FSC,SSC,BL1,BL2,BL3,BL4,RL1,RL2" />
         <Keyword name="#Voltages"  value="57,55,50,50,69,50,60,50" />
         <Keyword name="$VOL"  value="131.930105999991" />
         <Keyword name="$FIL"  value="D1.1.fcs" />
         <Keyword name="$P13G"  value="1.0" />
         <Keyword name="$P13R"  value="128" />
         <Keyword name="$P13B"  value="32" />
         <Keyword name="$P13N"  value="TIME" />
         <Keyword name="$P13E"  value="0,0" />
         <Keyword name="$P12G"  value="1.0" />
         <Keyword name="$P12R"  value="262500" />
         <Keyword name="$P12B"  value="32" />
         <Keyword name="$P12N"  value="RL2-H" />
         <Keyword name="$P12E"  value="0,0" />
         <Keyword name="$P11G"  value="1.0" />
         <Keyword name="$P11R"  value="262500" />
         <Keyword name="$P11B"  value="32" />
         <Keyword name="$P11N"  value="RL1-H" />
         <Keyword name="$P11E"  value="0,0" />
         <Keyword name="$P10G"  value="1.0" />
         <Keyword name="$P10R"  value="262500" />
         <Keyword name="$P10B"  value="32" />
         <Keyword name="$P10N"  value="BL4-H" />
         <Keyword name="$P10E"  value="0,0" />
         <Keyword name="$P9G"  value="1.0" />
         <Keyword name="$P9R"  value="262500" />
         <Keyword name="$P9B"  value="32" />
         <Keyword name="$P9N"  value="BL3-H" />
         <Keyword name="$P9E"  value="0,0" />
         <Keyword name="$P8G"  value="1.0" />
         <Keyword name="$P8R"  value="262500" />
         <Keyword name="$P8B"  value="32" />
         <Keyword name="$P8N"  value="BL2-H" />
         <Keyword name="$P8E"  value="0,0" />
         <Keyword name="$P7G"  value="1.0" />
         <Keyword name="$P7R"  value="262500" />
         <Keyword name="$P7B"  value="32" />
         <Keyword name="$P7N"  value="BL1-H" />
         <Keyword name="$P7E"  value="0,0" />
         <Keyword name="$P6G"  value="1.0" />
         <Keyword name="$P6R"  value="262500" />
         <Keyword name="$P6B"  value="32" />
         <Keyword name="$P6N"  value="SSC-W" />
         <Keyword name="$P6E"  value="0,0" />
         <Keyword name="$P5G"  value="1.0" />
         <Keyword name="$P5R"  value="262500" />
         <Keyword name="$P5B"  value="32" />
         <Keyword name="$P5N"  value="SSC-A" />
         <Keyword name="$P5E"  value="0,0" />
         <Keyword name="$P4G"  value="1.0" />
         <Keyword name="$P4R"  value="262500" />
         <Keyword name="$P4B"  value="32" />
         <Keyword name="$P4N"  value="SSC-H" />
         <Keyword name="$P4E"  value="0,0" />
         <Keyword name="$P3G"  value="1.0" />
         <Keyword name="$P3R"  value="262500" />
         <Keyword name="$P3B"  value="32" />
         <Keyword name="$P3N"  value="FSC-W" />
         <Keyword name="$P3E"  value="0,0" />
         <Keyword name="$P2G"  value="1.0" />
         <Keyword name="$P2R"  value="262500" />
         <Keyword name="$P2B"  value="32" />
         <Keyword name="$P2N"  value="FSC-A" />
         <Keyword name="$P2E"  value="0,0" />
         <Keyword name="$P1G"  value="1.0" />
         <Keyword name="$P1R"  value="262500" />
         <Keyword name="$P1B"  value="32" />
         <Keyword name="$P1N"  value="FSC-H" />
         <Keyword name="$P1E"  value="0,0" />
         <Keyword name="#MachineType"  value="3" />
         <Keyword name="#SumCount"  value="188089" />
         <Keyword name="#RunSpeedType"  value="1" />
         <Keyword name="#RunSpeed"  value="11" />
         <Keyword name="$ETIM"  value="2022-08-23 18:59:30" />
         <Keyword name="$BTIM"  value="2022-08-23 18:57:12" />
         <Keyword name="#TR2"  value="0,0" />
         <Keyword name="$TR"  value="FSC,10000" />
         <Keyword name="#AcqTime"  value="137858" />
         <Keyword name="#Company"  value="DAKEWE" />
         <Keyword name="$TIMESTEP"  value="1" />
         <Keyword name="$PAR"  value="13" />
         <Keyword name="$TOT"  value="188089" />
         <Keyword name="$NEXTDATA"  value="0" />
         <Keyword name="$MODE"  value="L" />
         <Keyword name="$DATATYPE"  value="F" />
         <Keyword name="$BYTEORD"  value="1,2,3,4" />
         <Keyword name="$ENDSTEXT"  value="0" />
         <Keyword name="$ENDANALYSIS"  value="0" />
         <Keyword name="$BEGINSTEXT"  value="0" />
         <Keyword name="$BEGINANALYSIS"  value="0" />
         <Keyword name="$ENDDATA"  value="9782733" />
         <Keyword name="$BEGINDATA"  value="2106" />
         <Keyword name="FJ_FCS_VERSION"  value="3" />
         <Keyword name="$P14N"  value="Comp-BL1-H" />
         <Keyword name="$P14S"  value="FITC-CD11b-H" />
         <Keyword name="$P14R"  value="262499" />
         <Keyword name="$P15N"  value="Comp-BL2-H" />
         <Keyword name="$P15S"  value="PE-F4_80-H" />
         <Keyword name="$P15R"  value="262499" />
         <Keyword name="$P16N"  value="Comp-BL3-H" />
         <Keyword name="$P16S"  value="PerCP-CD86-H" />
         <Keyword name="$P16R"  value="262499" />
         <Keyword name="$P17N"  value="Comp-BL4-H" />
         <Keyword name="$P17S"  value="PE-Cy7-H" />
         <Keyword name="$P17R"  value="262499" />
         <Keyword name="$P18N"  value="Comp-RL1-H" />
         <Keyword name="$P18S"  value="APC-CD206-H" />
         <Keyword name="$P18R"  value="262499" />
         <Keyword name="$P19N"  value="Comp-RL2-H" />
         <Keyword name="$P19S"  value="APC-Cy7-H" />
         <Keyword name="$P19R"  value="262499" />
       </Keywords>
       <SampleNode name="D1.1.fcs"  annotation=""  owningGroup=""  expanded="1"  sortPriority="10"  count="188089"  sampleID="3" >
         <Graph smoothing="0"  backColor="#ffffff"  foreColor="#000000"  type="Pseudocolor"  fast="1"  rowCount="188089" >
           <Axis dimension="x"  name="FSC-H"  label=""  auto="auto" />
           <Axis dimension="y"  name="SSC-H"  label=""  auto="auto" />
           <GraphSettings level="5%"  smoothingHighResolution="1"  contourHighResolution="1"  histogramSmoothingCount="0"  graphResolution="256"  showOutliers="0"  drawLargeDots="0"  dotsToDraw="8000"  tint="le.chartfill.tinted.40"  lineWeight="le.lineweight.normal"  lineStyle="le.linestyle.solid" />
           <GraphEnvironment showGrid="0"  showAxes="tnlTNL"  showGates="1"  showFreqOnPlots="1"  showGateNameOnPlots="1"  showMedians="0"  showUncomped="0"  addEventParam="0"  lastYAxisName="" >
             <TextTraits font="SansSerif"  size="12"  name="Labels"  style="plain"  color="#000000"  background="#00ffffff"  just="left" />
             <TextTraits font="SansSerif"  size="12"  name="LayoutGates"  style="plain"  color="#000000"  background="#00ffffff"  just="left" />
             <TextTraits font="SansSerif"  size="10"  name="Numbers"  style="plain"  color="#000000"  background="#00ffffff"  just="left" />
             <TextTraits font="SansSerif"  size="10"  name="Legend"  style="plain"  color="#000000"  background="#00ffffff"  just="left" />
             <WindowPosition x="0"  y="0"  width="0"  height="0"  displayed="0"  panelState="" />
           </GraphEnvironment>
         </Graph>
         <Subpopulations>
           <Population name="Cells"  annotation=""  owningGroup="所有样本"  expanded="1"  sortPriority="10"  count="71536" >
             <Graph smoothing="0"  backColor="#ffffff"  foreColor="#000000"  type="Pseudocolor"  fast="1"  rowCount="188089" >
               <Axis dimension="x"  name="Comp-BL1-H"  label=""  auto="auto" />
               <Axis dimension="y"  name="SSC-A"  label=""  auto="auto" />
               <GraphSettings level="5%"  smoothingHighResolution="1"  contourHighResolution="1"  histogramSmoothingCount="0"  graphResolution="256"  showOutliers="0"  drawLargeDots="0"  dotsToDraw="8000"  tint="le.chartfill.tinted.40"  lineWeight="le.lineweight.normal"  lineStyle="le.linestyle.solid" />
               <GraphEnvironment showGrid="0"  showAxes="tnlTNL"  showGates="1"  showFreqOnPlots="1"  showGateNameOnPlots="1"  showMedians="0"  showUncomped="0"  addEventParam="0"  lastYAxisName="" >
                 <TextTraits font="SansSerif"  size="12"  name="Labels"  style="plain"  color="#000000"  background="#00ffffff"  just="left" />
                 <TextTraits font="SansSerif"  size="12"  name="LayoutGates"  style="plain"  color="#000000"  background="#00ffffff"  just="left" />
                 <TextTraits font="SansSerif"  size="10"  name="Numbers"  style="plain"  color="#000000"  background="#00ffffff"  just="left" />
                 <TextTraits font="SansSerif"  size="10"  name="Legend"  style="plain"  color="#000000"  background="#00ffffff"  just="left" />
                 <WindowPosition x="963"  y="14"  width="390"  height="520"  displayed="1"  panelState="---" />
               </GraphEnvironment>
             </Graph>
             <Gate gating:id="ID41374086" >
               <gating:RectangleGate eventsInside="1"  annoOffsetX="-116"  annoOffsetY="-135"  tint="#000000"  isTinted="0"  lineWeight="Normal"  userDefined="1"  percentX="0"  percentY="0" >
                 <gating:dimension gating:min="32256.35593220339"  gating:max="235805.08474576272" >
                   <data-type:fcs-dimension data-type:name="FSC-A" />
                 </gating:dimension>
                 <gating:dimension gating:min="3679.9065420560746"  gating:max="242873.83177570094" >
                   <data-type:fcs-dimension data-type:name="SSC-A" />
                 </gating:dimension>
               </gating:RectangleGate>
             </Gate>
             <Subpopulations>
               <Population name="FITC-CD11b-H, SSC-A 子细胞群"  annotation=""  owningGroup="所有样本"  expanded="1"  sortPriority="10"  count="24527" >
                 <Graph smoothing="0"  backColor="#ffffff"  foreColor="#000000"  type="Pseudocolor"  fast="1"  rowCount="188089" >
                   <Axis dimension="x"  name="Comp-BL2-H"  label=""  auto="auto" />
                   <Axis dimension="y"  name="Comp-BL3-H"  label=""  auto="auto" />
                   <GraphSettings level="5%"  smoothingHighResolution="1"  contourHighResolution="1"  histogramSmoothingCount="0"  graphResolution="256"  showOutliers="0"  drawLargeDots="0"  dotsToDraw="8000"  tint="le.chartfill.tinted.40"  lineWeight="le.lineweight.normal"  lineStyle="le.linestyle.solid" />
                   <GraphEnvironment showGrid="0"  showAxes="tnlTNL"  showGates="1"  showFreqOnPlots="1"  showGateNameOnPlots="1"  showMedians="0"  showUncomped="0"  addEventParam="0"  lastYAxisName="" >
                    <TextTraits font="SansSerif"  size="12"  name="Labels"  style="plain"  color="#000000"  background="#00ffffff"  just="left" />
                    <TextTraits font="SansSerif"  size="12"  name="LayoutGates"  style="plain"  color="#000000"  background="#00ffffff"  just="left" />
                    <TextTraits font="SansSerif"  size="10"  name="Numbers"  style="plain"  color="#000000"  background="#00ffffff"  just="left" />
                    <TextTraits font="SansSerif"  size="10"  name="Legend"  style="plain"  color="#000000"  background="#00ffffff"  just="left" />
[truncated: 526,229 more chars]
