# Supplementary material for: Mechanism of electro-acupuncture in alleviating intestinal injury in septic mice via polyamine-related M2-macrophage polarization
Source: Front Immunol. 2024 Apr 22;15:1373876. doi: 10.3389/fimmu.2024.1373876 (PMC11075497; doi:10.3389/fimmu.2024.1373876)
Supplement: Supplementary file 6 [file DataSheet_6.zip]

Archive with 50 entries (50 files):
- C25-1-200-1-CD86.tif
- __MACOSX/._C25-1-200-1-CD86.tif
- C25-1-200-1-CD206.tif
- __MACOSX/._C25-1-200-1-CD206.tif
- C25-1-200-1-DAPI.tif
- __MACOSX/._C25-1-200-1-DAPI.tif
- C25-1-200-1-merge.tif
- __MACOSX/._C25-1-200-1-merge.tif
- C25-1-200-2-CD86.tif
- __MACOSX/._C25-1-200-2-CD86.tif
- C25-1-200-2-CD206.tif
- __MACOSX/._C25-1-200-2-CD206.tif
- C25-1-200-2-DAPI.tif
- __MACOSX/._C25-1-200-2-DAPI.tif
- C25-1-200-2-merge.tif
- __MACOSX/._C25-1-200-2-merge.tif
- C25-1-200-3-CD86.tif
- __MACOSX/._C25-1-200-3-CD86.tif
- C25-1-200-3-CD206.tif
- __MACOSX/._C25-1-200-3-CD206.tif
- C25-1-200-3-DAPI.tif
- __MACOSX/._C25-1-200-3-DAPI.tif
- C25-1-200-3-merge.tif
- __MACOSX/._C25-1-200-3-merge.tif
- C26-1-200-1-CD86.tif
- __MACOSX/._C26-1-200-1-CD86.tif
- C26-1-200-1-CD206.tif
- __MACOSX/._C26-1-200-1-CD206.tif
- C26-1-200-1-DAPI.tif
- __MACOSX/._C26-1-200-1-DAPI.tif
- C26-1-200-1-merge.tif
- __MACOSX/._C26-1-200-1-merge.tif
- C26-1-200-2-CD86.tif
- __MACOSX/._C26-1-200-2-CD86.tif
- C26-1-200-2-CD206.tif
- __MACOSX/._C26-1-200-2-CD206.tif
- C26-1-200-2-DAPI.tif
- __MACOSX/._C26-1-200-2-DAPI.tif
- C26-1-200-2-merge.tif
- __MACOSX/._C26-1-200-2-merge.tif
- C26-1-200-3-CD86.tif
- __MACOSX/._C26-1-200-3-CD86.tif
- C26-1-200-3-CD206.tif
- __MACOSX/._C26-1-200-3-CD206.tif
- C26-1-200-3-DAPI.tif
- __MACOSX/._C26-1-200-3-DAPI.tif
- C26-1-200-3-merge.tif
- __MACOSX/._C26-1-200-3-merge.tif
- C26-2-200-1-CD86.tif
- __MACOSX/._C26-2-200-1-CD86.tif
