# Supplementary material for: Mechanism of electro-acupuncture in alleviating intestinal injury in septic mice via polyamine-related M2-macrophage polarization
Source: Front Immunol. 2024 Apr 22;15:1373876. doi: 10.3389/fimmu.2024.1373876 (PMC11075497; doi:10.3389/fimmu.2024.1373876)
Supplement: Supplementary file 12 [file DataSheet_12.zip]

Archive with 50 entries (50 files):
- D29-1-200-1-CD206.tif
- __MACOSX/._D29-1-200-1-CD206.tif
- D29-1-200-1-DAPI.tif
- __MACOSX/._D29-1-200-1-DAPI.tif
- D29-1-200-1-merge.tif
- __MACOSX/._D29-1-200-1-merge.tif
- D29-1-200-2-CD86.tif
- __MACOSX/._D29-1-200-2-CD86.tif
- D29-1-200-2-CD206.tif
- __MACOSX/._D29-1-200-2-CD206.tif
- D29-1-200-2-DAPI.tif
- __MACOSX/._D29-1-200-2-DAPI.tif
- D29-1-200-2-merge.tif
- __MACOSX/._D29-1-200-2-merge.tif
- D29-1-200-3-CD86.tif
- __MACOSX/._D29-1-200-3-CD86.tif
- D29-1-200-3-CD206.tif
- __MACOSX/._D29-1-200-3-CD206.tif
- D29-1-200-3-DAPI.tif
- __MACOSX/._D29-1-200-3-DAPI.tif
- D29-1-200-3-merge.tif
- __MACOSX/._D29-1-200-3-merge.tif
- D29-2-200-1-CD86.tif
- __MACOSX/._D29-2-200-1-CD86.tif
- D29-2-200-1-CD206.tif
- __MACOSX/._D29-2-200-1-CD206.tif
- D29-2-200-1-DAPI.tif
- __MACOSX/._D29-2-200-1-DAPI.tif
- D29-2-200-1-merge.tif
- __MACOSX/._D29-2-200-1-merge.tif
- D29-2-200-2-CD86.tif
- __MACOSX/._D29-2-200-2-CD86.tif
- D29-2-200-2-CD206.tif
- __MACOSX/._D29-2-200-2-CD206.tif
- D29-2-200-2-DAPI.tif
- __MACOSX/._D29-2-200-2-DAPI.tif
- D29-2-200-3-CD86.tif
- __MACOSX/._D29-2-200-3-CD86.tif
- D29-2-200-3-CD206.tif
- __MACOSX/._D29-2-200-3-CD206.tif
- D29-2-200-3-DAPI.tif
- __MACOSX/._D29-2-200-3-DAPI.tif
- D29-2-200-3-merge.tif
- __MACOSX/._D29-2-200-3-merge.tif
- D30-1-200-1-CD86.tif
- __MACOSX/._D30-1-200-1-CD86.tif
- D30-1-200-1-CD206.tif
- __MACOSX/._D30-1-200-1-CD206.tif
- D29-2-200-2-merge.tif
- __MACOSX/._D29-2-200-2-merge.tif
