# Supplementary material for: Mechanism of electro-acupuncture in alleviating intestinal injury in septic mice via polyamine-related M2-macrophage polarization
Source: Front Immunol. 2024 Apr 22;15:1373876. doi: 10.3389/fimmu.2024.1373876 (PMC11075497; doi:10.3389/fimmu.2024.1373876)
Supplement: Supplementary file 15 [file DataSheet_15.zip]

Archive with 92 entries (85 files):
- μ£¬σæ╜σÉìμûçΣ╗╢σñ╣/
- __MACOSX/._μ£¬σæ╜σÉìμûçΣ╗╢σñ╣
- μ£¬σæ╜σÉìμûçΣ╗╢σñ╣/.DS_Store
- __MACOSX/μ£¬σæ╜σÉìμûçΣ╗╢σñ╣/._.DS_Store
- μ£¬σæ╜σÉìμûçΣ╗╢σñ╣/Figure  1/
- __MACOSX/μ£¬σæ╜σÉìμûçΣ╗╢σñ╣/._Figure  1
- μ£¬σæ╜σÉìμûçΣ╗╢σñ╣/Figure   2/
- __MACOSX/μ£¬σæ╜σÉìμûçΣ╗╢σñ╣/._Figure   2
- μ£¬σæ╜σÉìμûçΣ╗╢σñ╣/Figure  3/
- __MACOSX/μ£¬σæ╜σÉìμûçΣ╗╢σñ╣/._Figure  3
- μ£¬σæ╜σÉìμûçΣ╗╢σñ╣/Figure  4/
- __MACOSX/μ£¬σæ╜σÉìμûçΣ╗╢σñ╣/._Figure  4
- μ£¬σæ╜σÉìμûçΣ╗╢σñ╣/Figure  1/Fig.1 Analysis file.pzfx
- __MACOSX/μ£¬σæ╜σÉìμûçΣ╗╢σñ╣/Figure  1/._Fig.1 Analysis file.pzfx
- μ£¬σæ╜σÉìμûçΣ╗╢σñ╣/Figure  1/.DS_Store
- __MACOSX/μ£¬σæ╜σÉìμûçΣ╗╢σñ╣/Figure  1/._.DS_Store
- μ£¬σæ╜σÉìμûçΣ╗╢σñ╣/Figure  1/Fig.1 Other files/
- __MACOSX/μ£¬σæ╜σÉìμûçΣ╗╢σñ╣/Figure  1/._Fig.1 Other files
- μ£¬σæ╜σÉìμûçΣ╗╢σñ╣/Figure  1/Fig.1 Original Data.xlsx
- __MACOSX/μ£¬σæ╜σÉìμûçΣ╗╢σñ╣/Figure  1/._Fig.1 Original Data.xlsx
- μ£¬σæ╜σÉìμûçΣ╗╢σñ╣/Figure   2/Fig.2 Analysis file.pzfx
- __MACOSX/μ£¬σæ╜σÉìμûçΣ╗╢σñ╣/Figure   2/._Fig.2 Analysis file.pzfx
- μ£¬σæ╜σÉìμûçΣ╗╢σñ╣/Figure   2/.DS_Store
- __MACOSX/μ£¬σæ╜σÉìμûçΣ╗╢σñ╣/Figure   2/._.DS_Store
- μ£¬σæ╜σÉìμûçΣ╗╢σñ╣/Figure   2/~$Fig.2 Original Data.xlsx
- __MACOSX/μ£¬σæ╜σÉìμûçΣ╗╢σñ╣/Figure   2/._~$Fig.2 Original Data.xlsx
- μ£¬σæ╜σÉìμûçΣ╗╢σñ╣/Figure   2/Fig.2 Original Data.xlsx
- __MACOSX/μ£¬σæ╜σÉìμûçΣ╗╢σñ╣/Figure   2/._Fig.2 Original Data.xlsx
- μ£¬σæ╜σÉìμûçΣ╗╢σñ╣/Figure  3/.DS_Store
- __MACOSX/μ£¬σæ╜σÉìμûçΣ╗╢σñ╣/Figure  3/._.DS_Store
- μ£¬σæ╜σÉìμûçΣ╗╢σñ╣/Figure  3/Fig.3 Original Data.xlsx
- __MACOSX/μ£¬σæ╜σÉìμûçΣ╗╢σñ╣/Figure  3/._Fig.3 Original Data.xlsx
- μ£¬σæ╜σÉìμûçΣ╗╢σñ╣/Figure  3/Fig.3 Analysis file.pzfx
- __MACOSX/μ£¬σæ╜σÉìμûçΣ╗╢σñ╣/Figure  3/._Fig.3 Analysis file.pzfx
- μ£¬σæ╜σÉìμûçΣ╗╢σñ╣/Figure  4/Fig.4 Analysis file.pzfx
- __MACOSX/μ£¬σæ╜σÉìμûçΣ╗╢σñ╣/Figure  4/._Fig.4 Analysis file.pzfx
- μ£¬σæ╜σÉìμûçΣ╗╢σñ╣/Figure  4/Fig.4 Original Data.xlsx
- __MACOSX/μ£¬σæ╜σÉìμûçΣ╗╢σñ╣/Figure  4/._Fig.4 Original Data.xlsx
- μ£¬σæ╜σÉìμûçΣ╗╢σñ╣/Figure  1/Fig.1 Other files/.DS_Store
- __MACOSX/μ£¬σæ╜σÉìμûçΣ╗╢σñ╣/Figure  1/Fig.1 Other files/._.DS_Store
- μ£¬σæ╜σÉìμûçΣ╗╢σñ╣/Figure  1/Fig.1 Other files/full scans of Immunohistochemical staining of intestine/
- __MACOSX/μ£¬σæ╜σÉìμûçΣ╗╢σñ╣/Figure  1/Fig.1 Other files/._full scans of Immunohistochemical staining of intestine
- μ£¬σæ╜σÉìμûçΣ╗╢σñ╣/Figure  1/Fig.1 Other files/WB Result.pptx
- __MACOSX/μ£¬σæ╜σÉìμûçΣ╗╢σñ╣/Figure  1/Fig.1 Other files/._WB Result.pptx
- μ£¬σæ╜σÉìμûçΣ╗╢σñ╣/Figure  1/Fig.1 Other files/full scans of Immunohistochemical staining of intestine/CON (2).jpg
- __MACOSX/μ£¬σæ╜σÉìμûçΣ╗╢σñ╣/Figure  1/Fig.1 Other files/full scans of Immunohistochemical staining of intestine/._CON (2).jpg
- μ£¬σæ╜σÉìμûçΣ╗╢σñ╣/Figure  1/Fig.1 Other files/full scans of Immunohistochemical staining of intestine/EA (1).jpg
- __MACOSX/μ£¬σæ╜σÉìμûçΣ╗╢σñ╣/Figure  1/Fig.1 Other files/full scans of Immunohistochemical staining of intestine/._EA (1).jpg
- μ£¬σæ╜σÉìμûçΣ╗╢σñ╣/Figure  1/Fig.1 Other files/full scans of Immunohistochemical staining of intestine/NEA (6).jpg
- __MACOSX/μ£¬σæ╜σÉìμûçΣ╗╢σñ╣/Figure  1/Fig.1 Other files/full scans of Immunohistochemical staining of intestine/._NEA (6).jpg
- μ£¬σæ╜σÉìμûçΣ╗╢σñ╣/Figure  1/Fig.1 Other files/full scans of Immunohistochemical staining of intestine/CON (3).jpg
- __MACOSX/μ£¬σæ╜σÉìμûçΣ╗╢σñ╣/Figure  1/Fig.1 Other files/full scans of Immunohistochemical staining of intestine/._CON (3).jpg
- μ£¬σæ╜σÉìμûçΣ╗╢σñ╣/Figure  1/Fig.1 Other files/full scans of Immunohistochemical staining of intestine/CLP (1).jpg
- __MACOSX/μ£¬σæ╜σÉìμûçΣ╗╢σñ╣/Figure  1/Fig.1 Other files/full scans of Immunohistochemical staining of intestine/._CLP (1).jpg
- μ£¬σæ╜σÉìμûçΣ╗╢σñ╣/Figure  1/Fig.1 Other files/full scans of Immunohistochemical staining of intestine/NEA (1).jpg
- __MACOSX/μ£¬σæ╜σÉìμûçΣ╗╢σñ╣/Figure  1/Fig.1 Other files/full scans of Immunohistochemical staining of intestine/._NEA (1).jpg
- μ£¬σæ╜σÉìμûçΣ╗╢σñ╣/Figure  1/Fig.1 Other files/full scans of Immunohistochemical staining of intestine/EA (6).jpg
- __MACOSX/μ£¬σæ╜σÉìμûçΣ╗╢σñ╣/Figure  1/Fig.1 Other files/full scans of Immunohistochemical staining of intestine/._EA (6).jpg
- μ£¬σæ╜σÉìμûçΣ╗╢σñ╣/Figure  1/Fig.1 Other files/full scans of Immunohistochemical staining of intestine/CLP (6).jpg
- __MACOSX/μ£¬σæ╜σÉìμûçΣ╗╢σñ╣/Figure  1/Fig.1 Other files/full scans of Immunohistochemical staining of intestine/._CLP (6).jpg
- μ£¬σæ╜σÉìμûçΣ╗╢σñ╣/Figure  1/Fig.1 Other files/full scans of Immunohistochemical staining of intestine/CON (4).jpg
- __MACOSX/μ£¬σæ╜σÉìμûçΣ╗╢σñ╣/Figure  1/Fig.1 Other files/full scans of Immunohistochemical staining of intestine/._CON (4).jpg
- μ£¬σæ╜σÉìμûçΣ╗╢σñ╣/Figure  1/Fig.1 Other files/full scans of Immunohistochemical staining of intestine/CON (5).jpg
- __MACOSX/μ£¬σæ╜σÉìμûçΣ╗╢σñ╣/Figure  1/Fig.1 Other files/full scans of Immunohistochemical staining of intestine/._CON (5).jpg
- μ£¬σæ╜σÉìμûçΣ╗╢σñ╣/Figure  1/Fig.1 Other files/full scans of Immunohistochemical staining of intestine/EA (4).jpg
- __MACOSX/μ£¬σæ╜σÉìμûçΣ╗╢σñ╣/Figure  1/Fig.1 Other files/full scans of Immunohistochemical staining of intestine/._EA (4).jpg
- μ£¬σæ╜σÉìμûçΣ╗╢σñ╣/Figure  1/Fig.1 Other files/full scans of Immunohistochemical staining of intestine/NEA (3).jpg
- __MACOSX/μ£¬σæ╜σÉìμûçΣ╗╢σñ╣/Figure  1/Fig.1 Other files/full scans of Immunohistochemical staining of intestine/._NEA (3).jpg
- μ£¬σæ╜σÉìμûçΣ╗╢σñ╣/Figure  1/Fig.1 Other files/full scans of Immunohistochemical staining of intestine/CON (6).jpg
- __MACOSX/μ£¬σæ╜σÉìμûçΣ╗╢σñ╣/Figure  1/Fig.1 Other files/full scans of Immunohistochemical staining of intestine/._CON (6).jpg
- μ£¬σæ╜σÉìμûçΣ╗╢σñ╣/Figure  1/Fig.1 Other files/full scans of Immunohistochemical staining of intestine/CLP (4).jpg
- __MACOSX/μ£¬σæ╜σÉìμûçΣ╗╢σñ╣/Figure  1/Fig.1 Other files/full scans of Immunohistochemical staining of intestine/._CLP (4).jpg
- μ£¬σæ╜σÉìμûçΣ╗╢σñ╣/Figure  1/Fig.1 Other files/full scans of Immunohistochemical staining of intestine/CLP (5).jpg
- __MACOSX/μ£¬σæ╜σÉìμûçΣ╗╢σñ╣/Figure  1/Fig.1 Other files/full scans of Immunohistochemical staining of intestine/._CLP (5).jpg
- μ£¬σæ╜σÉìμûçΣ╗╢σñ╣/Figure  1/Fig.1 Other files/full scans of Immunohistochemical staining of intestine/NEA (2).jpg
- __MACOSX/μ£¬σæ╜σÉìμûçΣ╗╢σñ╣/Figure  1/Fig.1 Other files/full scans of Immunohistochemical staining of intestine/._NEA (2).jpg
- μ£¬σæ╜σÉìμûçΣ╗╢σñ╣/Figure  1/Fig.1 Other files/full scans of Immunohistochemical staining of intestine/EA (5).jpg
- __MACOSX/μ£¬σæ╜σÉìμûçΣ╗╢σñ╣/Figure  1/Fig.1 Other files/full scans of Immunohistochemical staining of intestine/._EA (5).jpg
- μ£¬σæ╜σÉìμûçΣ╗╢σñ╣/Figure  1/Fig.1 Other files/full scans of Immunohistochemical staining of intestine/CLP (2).jpg
- __MACOSX/μ£¬σæ╜σÉìμûçΣ╗╢σñ╣/Figure  1/Fig.1 Other files/full scans of Immunohistochemical staining of intestine/._CLP (2).jpg
- μ£¬σæ╜σÉìμûçΣ╗╢σñ╣/Figure  1/Fig.1 Other files/full scans of Immunohistochemical staining of intestine/EA (2).jpg
- __MACOSX/μ£¬σæ╜σÉìμûçΣ╗╢σñ╣/Figure  1/Fig.1 Other files/full scans of Immunohistochemical staining of intestine/._EA (2).jpg
- μ£¬σæ╜σÉìμûçΣ╗╢σñ╣/Figure  1/Fig.1 Other files/full scans of Immunohistochemical staining of intestine/NEA (5).jpg
- __MACOSX/μ£¬σæ╜σÉìμûçΣ╗╢σñ╣/Figure  1/Fig.1 Other files/full scans of Immunohistochemical staining of intestine/._NEA (5).jpg
- μ£¬σæ╜σÉìμûçΣ╗╢σñ╣/Figure  1/Fig.1 Other files/full scans of Immunohistochemical staining of intestine/NEA (4).jpg
- __MACOSX/μ£¬σæ╜σÉìμûçΣ╗╢σñ╣/Figure  1/Fig.1 Other files/full scans of Immunohistochemical staining of intestine/._NEA (4).jpg
- μ£¬σæ╜σÉìμûçΣ╗╢σñ╣/Figure  1/Fig.1 Other files/full scans of Immunohistochemical staining of intestine/EA (3).jpg
- __MACOSX/μ£¬σæ╜σÉìμûçΣ╗╢σñ╣/Figure  1/Fig.1 Other files/full scans of Immunohistochemical staining of intestine/._EA (3).jpg
- μ£¬σæ╜σÉìμûçΣ╗╢σñ╣/Figure  1/Fig.1 Other files/full scans of Immunohistochemical staining of intestine/CLP (3).jpg
- __MACOSX/μ£¬σæ╜σÉìμûçΣ╗╢σñ╣/Figure  1/Fig.1 Other files/full scans of Immunohistochemical staining of intestine/._CLP (3).jpg
- μ£¬σæ╜σÉìμûçΣ╗╢σñ╣/Figure  1/Fig.1 Other files/full scans of Immunohistochemical staining of intestine/CON (1).jpg
- __MACOSX/μ£¬σæ╜σÉìμûçΣ╗╢σñ╣/Figure  1/Fig.1 Other files/full scans of Immunohistochemical staining of intestine/._CON (1).jpg
