# Supplementary material for: Mechanism of electro-acupuncture in alleviating intestinal injury in septic mice via polyamine-related M2-macrophage polarization
Source: Front Immunol. 2024 Apr 22;15:1373876. doi: 10.3389/fimmu.2024.1373876 (PMC11075497; doi:10.3389/fimmu.2024.1373876)
Supplement: Supplementary file 15 [file DataSheet_15.zip › μ£¬σæ╜σÉìμûçΣ╗╢σñ╣/Figure 1/Fig.1 Original Data.xlsx]

## Sheet: Chiu's score
CON	CLP	NEA	EA
0	4	4	3
0	3	4	3
2	3	5	3
2	4	4	2
0	3	3	3
0	3	2	2
