# Supplementary material for: Mechanism of electro-acupuncture in alleviating intestinal injury in septic mice via polyamine-related M2-macrophage polarization
Source: Front Immunol. 2024 Apr 22;15:1373876. doi: 10.3389/fimmu.2024.1373876 (PMC11075497; doi:10.3389/fimmu.2024.1373876)
Supplement: Supplementary file 15 [file DataSheet_15.zip › μ£¬σæ╜σÉìμûçΣ╗╢σñ╣/Figure 2/Fig.2 Original Data.xlsx]

## Sheet: Macrophage in blood
the percentage of M1 Macrophage
CON	CLP	NEA	EA
10.8	8.87	12.4	8.3
10.8	9.49	11.6	8.11
8.57	14.5	1.52	6.49
7.97	13.8	0.71	6.71
1.57	1.11	1.41	11.3
1.76	1.3	1.05	10.8
the percentage of M2 Macrophage
CON	CLP	NEA	EA
10.9	8.65	11.9	10.6
10.9	8.39	11.2	10.6
8.32	10.8	1.29	7.58
8.09	10.2	0.83	7.43
1.79	1.08	1.05	14.3
2.36	0.83	1.14	13.9
M1/M2
CON	CLP	NEA	EA
0.990826	1.02543	1.04202	0.783019
0.990826	1.13111	1.03571	0.765094
1.03005	1.34259	1.17829	0.856201
0.985167	1.35294	0.855422	0.903096
0.877095	1.02778	1.34286	0.79021
0.745763	1.56627	0.921053	0.776978

## Sheet: IL-10 in blood
CON	CLP	NEA	EA
41.12	39.58	41.2	45.7
36.57	42.1	39.25	46.11
39.01	39.25	42.1	46.93
45.37	40.8	39.98	45.86
36.33	46.52	41.53	45.29
39.9	41.37	43.16	48.17

## Sheet: IL-1β in blood
CON	CLP	NEA	EA
107.55	121.61	124.78	116.02
105.1	117.62	117.62	117.22
116.42	123.59	127.95	121.21
112.81	123.59	128.34	114.42
112.81	139.33	136.59	115.62
115.62	127.95	127.95	115.62

## Sheet: iNOS in blood
CON	CLP	NEA	EA
100.34	124.93	123.35	113.54
99.09	123.66	125.57	111.33
109.13	113.22	113.22	102.53
109.76	115.12	118.59	101.28
105.99	120.49	122.71	114.8
108.19	123.35	121.12	114.17

## Sheet: Arg-1 in blood
CON	CLP	NEA	EA
7.15303	9.86987	10.5024	10.8064
7.29946	9.97179	10.5549	11.0341
7.4127	10.3196	9.29344	11.3601
7.44678	10.4631	9.34293	11.5944
7.52648	9.29344	9.84446	12.3004
7.59502	9.47964	10.0742	12.5902
