# Supplementary material for: Mechanism of electro-acupuncture in alleviating intestinal injury in septic mice via polyamine-related M2-macrophage polarization
Source: Front Immunol. 2024 Apr 22;15:1373876. doi: 10.3389/fimmu.2024.1373876 (PMC11075497; doi:10.3389/fimmu.2024.1373876)
Supplement: Supplementary file 15 [file DataSheet_15.zip › μ£¬σæ╜σÉìμûçΣ╗╢σñ╣/Figure 3/Fig.3 Original Data.xlsx]

## Sheet: Macrophage in intestine
CON	CLP	NEA	EA
4.81306	11.5125	3.73224	0.355445
3.37811	7.22748	4.08386	0.133106
2.45301	0.718822	9	0.411785
2.77966	0.610279	12.5426	0.433743
0.197033	0.257391	1.51795	0.068644
0.188017	0.26978	1.55916	0.105685

## Sheet: IL-1β in intestine
CON	CLP	NEA	EA
12.8	16.78	16.11	13.99
12.46	16.34	16.11	13.35
11.82	15.02	15.38	13.21
11.65	15.02	15.83	13.26
12.5	15.2	15.28	13.93
12.69	14.42	14.52	13.3

## Sheet: iNOS in intestine
CON	CLP	NEA	EA
12.84	14.41	14.7	13.01
12.62	14.81	14.39	12.91
12.95	14.85	14.06	14.12
12.71	14.89	14.45	14.38
12.87	18.24	18.5	14.17
12.76	18.52	18.69	14.06

## Sheet:  IL-10 in intestine
CON	CLP	NEA	EA
4.75	4.88	5.45	6.38
4.73	4.89	5.54	6.51
4.74	5.26	4.48	6.49
4.69	5.28	4.58	6.42
4.57	4.91	4.8	6.51
4.53	5	4.72	6.5

## Sheet: ARG in intestine
CON	CLP	NEA	EA
0.458923	0.569716	0.548761	0.662301
0.458923	0.571006	0.550934	0.672132
0.469944	0.657089	0.556907	0.680747
0.48989	0.670791	0.559058	0.68471
0.517248	0.535501	0.698939	0.796113
0.529331	0.541433	0.700549	0.805822
