# Supplementary material for: Mechanism of electro-acupuncture in alleviating intestinal injury in septic mice via polyamine-related M2-macrophage polarization
Source: Front Immunol. 2024 Apr 22;15:1373876. doi: 10.3389/fimmu.2024.1373876 (PMC11075497; doi:10.3389/fimmu.2024.1373876)
Supplement: Supplementary file 15 [file DataSheet_15.zip › μ£¬σæ╜σÉìμûçΣ╗╢σñ╣/Figure 4/Fig.4 Original Data.xlsx]

## Sheet: Spermidine in blood
CON	CLP	NEA	EA
222.72	232.18	227.78	256.88
223.36	236.55	230.3	257.49
223.36	251.38	236.55	266.59
224.62	250.77	247.08	271.42
226.52	251.38	255.05	283.41
227.15	241.52	255.66	290.57

## Sheet: Spermidine in intestine
CON	CLP	NEA	EA
23.32	30.15	30.53	38.61
23.84	30.29	33.05	38.89
28.54	32.73	31.18	39.09
28.82	33.33	31.28	39.17
28.91	33.65	35.62	39.92
29.05	31.44	36.08	40.75

## Sheet: mRNA of ODC
CON	CLP	NEA	EA
1.13768	1.14861	1.46621	0.754771
0.96483	1.27024	1.43573	0.6936
1.08483	1.31782	1.72843	0.907222
1.11845	1.26441	1.83384	0.864906
0.870939	1.22774	0.771301	1.11865
0.868974	1.23602	0.856217	1.10257
